# Supplementary material for: High-sensitive nascent transcript sequencing reveals BRD4-specific control of widespread enhancer and target gene transcription
Source: Nat Commun. 2023 Aug 17;14:4971. doi: 10.1038/s41467-023-40633-y (PMC10435483; doi:10.1038/s41467-023-40633-y)
Supplement: Supplementary file 4 — Supplementary Data 1 [file 41467_2023_40633_MOESM4_ESM.txt]

#Supplementary Data 1: Putative extragenic enhancer regions.
#The file contains putative extragenic enhancer regions identified after pooling all control HiS-NET-seq replicates (GSM6612461-GSM6612462, GSM6612467-GSM6612468, GSM6612473-GSM6612476) in human K562 and K562 dTAG-BRD4 cells. Selected were extragenic transcription units with H3K27ac and H3K4me1 histone marks. The table format follows the BED12 (https://bedtools.readthedocs.io/en/latest/content/ge…
#chromosome	start	end	name	enhancerCenter	strand	thickStart	thickEnd	itemRgb	blockCount	blockSizes	blockStarts
chr1	904457	904806	1	904457	+	904457	904457	0	0	,	,
chr1	1000033	1000858	2	1000858	-	1000858	1000858	0	0	,	,
chr1	1000715	1001950	3	1001950	-	1001950	1001950	0	0	,	,
chr1	1058462	1058762	4	1058462	+	1058462	1058462	0	0	,	,
chr1	1059422	1059664	5	1059422	+	1059422	1059422	0	0	,	,
chr1	1134818	1135460	6	1135460	-	1135460	1135460	0	0	,	,
chr1	1157495	1158939	7	1157495	+	1157495	1157495	0	0	,	,
chr1	1157556	1158079	8	1158079	-	1158079	1158079	0	0	,	,
chr1	1184843	1186191	9	1185699	.	1184843	1184843	0	2	804,441,	0,907,
chr1	1200818	1201925	10	1201485	.	1200818	1200818	0	2	633,405,	0,702,
chr1	1201055	1201313	11	1201055	+	1201055	1201055	0	0	,	,
chr1	1349301	1349954	12	1349954	-	1349954	1349954	0	0	,	,
chr1	1433383	1434372	13	1433383	+	1433383	1433383	0	0	,	,
chr1	1576004	1579370	14	1576004	+	1576004	1576004	0	0	,	,
chr1	1595936	1605544	15	1599438	.	1595936	1595936	0	2	3497,6101,	0,3507,
chr1	1597497	1598290	16	1597497	+	1597497	1597497	0	0	,	,
chr1	1782216	1783422	17	1782216	+	1782216	1782216	0	0	,	,
chr1	1891393	1891755	18	1891755	-	1891755	1891755	0	0	,	,
chr1	2175563	2182325	19	2180522	.	2175563	2175563	0	2	4871,1714,	0,5048,
chr1	2197717	2199960	20	2199419	.	2197717	2197717	0	2	1602,442,	0,1801,
chr1	2224321	2227998	21	2227684	.	2224321	2224321	0	2	3358,309,	0,3368,
chr1	2541490	2542412	22	2541758	.	2541490	2541490	0	2	252,638,	0,284,
chr1	2546067	2547008	23	2547008	-	2547008	2547008	0	0	,	,
chr1	2548630	2549709	24	2548913	.	2548630	2548630	0	2	263,777,	0,302,
chr1	2585582	2586036	25	2585582	+	2585582	2585582	0	0	,	,
chr1	2642679	2643064	26	2642679	+	2642679	2642679	0	0	,	,
chr1	3312152	3314180	27	3313307	.	3312152	3312152	0	2	1109,827,	0,1201,
chr1	3771717	3771989	28	3771717	+	3771717	3771717	0	0	,	,
chr1	3900407	3901340	29	3901340	-	3901340	3901340	0	0	,	,
chr1	6425917	6426446	30	6426446	-	6426446	6426446	0	0	,	,
chr1	8004142	8004921	31	8004921	-	8004921	8004921	0	0	,	,
chr1	8121647	8123670	32	8122357	.	8121647	8121647	0	2	705,1308,	0,715,
chr1	8197364	8198571	33	8197939	.	8197364	8197364	0	2	495,553,	0,654,
chr1	8211484	8212787	34	8212166	.	8211484	8211484	0	2	677,616,	0,687,
chr1	8817593	8818004	35	8818004	-	8818004	8818004	0	0	,	,
chr1	8879345	8880202	36	8880202	-	8880202	8880202	0	0	,	,
chr1	8899648	8900055	37	8900055	-	8900055	8900055	0	0	,	,
chr1	9234550	9235037	38	9235037	-	9235037	9235037	0	0	,	,
chr1	9235297	9235465	39	9235465	-	9235465	9235465	0	0	,	,
chr1	11707621	11707846	40	11707846	-	11707846	11707846	0	0	,	,
chr1	11880762	11881312	41	11881312	-	11881312	11881312	0	0	,	,
chr1	11882168	11884161	42	11883052	.	11882168	11882168	0	2	810,1035,	0,958,
chr1	11910129	11910343	43	11910343	-	11910343	11910343	0	0	,	,
chr1	12038002	12038759	44	12038759	-	12038759	12038759	0	0	,	,
chr1	12051730	12052833	45	12052174	.	12051730	12051730	0	2	366,581,	0,522,
chr1	12161329	12162399	46	12162033	.	12161329	12161329	0	2	659,321,	0,749,
chr1	12218369	12220402	47	12218369	+	12218369	12218369	0	0	,	,
chr1	12528384	12529498	48	12529498	-	12529498	12529498	0	0	,	,
chr1	12541735	12542724	49	12541735	+	12541735	12541735	0	0	,	,
chr1	12546101	12550031	50	12550031	-	12550031	12550031	0	0	,	,
chr1	12553827	12554064	51	12554064	-	12554064	12554064	0	0	,	,
chr1	14434108	14435641	52	14435641	-	14435641	14435641	0	0	,	,
chr1	14435548	14436232	53	14435862	.	14435548	14435548	0	2	309,365,	0,319,
chr1	14436533	14437102	54	14437102	-	14437102	14437102	0	0	,	,
chr1	14438050	14438544	55	14438544	-	14438544	14438544	0	0	,	,
chr1	15345413	15346802	56	15346072	.	15345413	15345413	0	2	651,723,	0,666,
chr1	15352238	15352629	57	15352629	-	15352629	15352629	0	0	,	,
chr1	15795494	15796779	58	15795494	+	15795494	15795494	0	0	,	,
chr1	15828799	15831418	59	15831418	-	15831418	15831418	0	0	,	,
chr1	16012058	16016177	60	16013310	.	16012058	16012058	0	2	1247,2862,	0,1257,
chr1	16053856	16054203	61	16054203	-	16054203	16054203	0	0	,	,
chr1	16075247	16076161	62	16076161	-	16076161	16076161	0	0	,	,
chr1	16144082	16145131	63	16144082	+	16144082	16144082	0	0	,	,
chr1	16146033	16146630	64	16146033	+	16146033	16146033	0	0	,	,
chr1	16161830	16163074	65	16162586	.	16161830	16161830	0	2	738,469,	0,775,
chr1	16164122	16164309	66	16164122	+	16164122	16164122	0	0	,	,
chr1	16167242	16168056	67	16168056	-	16168056	16168056	0	0	,	,
chr1	16172754	16173740	68	16173332	.	16172754	16172754	0	2	573,403,	0,583,
chr1	16216458	16217212	69	16216458	+	16216458	16216458	0	0	,	,
chr1	16217651	16217926	70	16217651	+	16217651	16217651	0	0	,	,
chr1	16904133	16905769	71	16905019	.	16904133	16904133	0	2	710,575,	0,1061,
chr1	17347080	17348453	72	17348453	-	17348453	17348453	0	0	,	,
chr1	17358852	17360651	73	17360182	.	17358852	17358852	0	2	1318,458,	0,1341,
chr1	17441500	17441793	74	17441793	-	17441793	17441793	0	0	,	,
chr1	17488065	17488366	75	17488065	+	17488065	17488065	0	0	,	,
chr1	17488870	17489714	76	17488870	+	17488870	17488870	0	0	,	,
chr1	18413116	18413709	77	18413116	+	18413116	18413116	0	0	,	,
chr1	18414240	18415006	78	18415006	-	18415006	18415006	0	0	,	,
chr1	18806786	18808339	79	18807537	.	18806786	18806786	0	2	677,727,	0,826,
chr1	18907372	18907740	80	18907372	+	18907372	18907372	0	0	,	,
chr1	18907622	18909775	81	18907622	+	18907622	18907622	0	0	,	,
chr1	18909628	18911781	82	18909628	+	18909628	18909628	0	0	,	,
chr1	21345660	21345894	83	21345894	-	21345894	21345894	0	0	,	,
chr1	21673420	21673794	84	21673420	+	21673420	21673420	0	0	,	,
chr1	21784587	21786440	85	21784926	.	21784587	21784587	0	2	338,1513,	0,340,
chr1	21791146	21792116	86	21791601	.	21791146	21791146	0	2	409,469,	0,501,
chr1	22048837	22049545	87	22048837	+	22048837	22048837	0	0	,	,
chr1	22285200	22286265	88	22285683	.	22285200	22285200	0	2	478,577,	0,488,
chr1	22363274	22363971	89	22363274	+	22363274	22363274	0	0	,	,
chr1	23169513	23170612	90	23170140	.	23169513	23169513	0	2	570,415,	0,684,
chr1	23422596	23422917	91	23422596	+	23422596	23422596	0	0	,	,
chr1	23497275	23497597	92	23497275	+	23497275	23497275	0	0	,	,
chr1	23553549	23556067	93	23555025	.	23553549	23553549	0	2	1390,957,	0,1561,
chr1	23561411	23562437	94	23562437	-	23562437	23562437	0	0	,	,
chr1	23568485	23568706	95	23568706	-	23568706	23568706	0	0	,	,
chr1	23788729	23789848	96	23789848	-	23789848	23789848	0	0	,	,
chr1	23920818	23921216	97	23920818	+	23920818	23920818	0	0	,	,
chr1	23958542	23959201	98	23958542	+	23958542	23958542	0	0	,	,
chr1	24695116	24696876	99	24695613	.	24695116	24695116	0	2	491,1258,	0,502,
chr1	24724272	24724947	100	24724666	.	24724272	24724272	0	2	328,215,	0,460,
chr1	25234555	25234926	101	25234555	+	25234555	25234555	0	0	,	,
chr1	25428835	25429406	102	25428835	+	25428835	25428835	0	0	,	,
chr1	25860605	25862236	103	25861824	.	25860605	25860605	0	2	1113,305,	0,1326,
chr1	25874076	25876707	104	25875538	.	25874076	25874076	0	2	1457,1164,	0,1467,
chr1	25875294	25875560	105	25875294	+	25875294	25875294	0	0	,	,
chr1	25932982	25934973	106	25933652	.	25932982	25932982	0	2	586,1238,	0,753,
chr1	25933501	25934501	107	25934501	-	25934501	25934501	0	0	,	,
chr1	26027859	26037242	108	26035478	.	26027859	26027859	0	2	7553,1699,	0,7684,
chr1	26035331	26036651	109	26036651	-	26036651	26036651	0	0	,	,
chr1	26050035	26050421	110	26050035	+	26050035	26050035	0	0	,	,
chr1	26066414	26067780	111	26067056	.	26066414	26066414	0	2	562,644,	0,722,
chr1	26069712	26071534	112	26070607	.	26069712	26069712	0	2	763,795,	0,1027,
chr1	26093500	26094880	113	26094880	-	26094880	26094880	0	0	,	,
chr1	26126343	26127498	114	26127498	-	26127498	26127498	0	0	,	,
chr1	26128292	26128737	115	26128737	-	26128737	26128737	0	0	,	,
chr1	26138469	26139170	116	26139170	-	26139170	26139170	0	0	,	,
chr1	26160370	26163070	117	26161940	.	26160370	26160370	0	2	1532,1092,	0,1608,
chr1	26200444	26201855	118	26201088	.	26200444	26200444	0	2	639,762,	0,649,
chr1	26308436	26309071	119	26308436	+	26308436	26308436	0	0	,	,
chr1	26336460	26337645	120	26336798	.	26336460	26336460	0	2	304,813,	0,372,
chr1	26377824	26379296	121	26378538	.	26377824	26377824	0	2	709,753,	0,719,
chr1	26496230	26503010	122	26501055	.	26496230	26496230	0	2	4755,1886,	0,4894,
chr1	26499605	26500985	123	26500985	-	26500985	26500985	0	0	,	,
chr1	26500439	26501146	124	26500439	+	26500439	26500439	0	0	,	,
chr1	26500870	26502267	125	26501058	.	26500870	26500870	0	2	183,1204,	0,193,
chr1	26501276	26501730	126	26501730	-	26501730	26501730	0	0	,	,
chr1	26619289	26621512	127	26621512	-	26621512	26621512	0	0	,	,
chr1	26619545	26620051	128	26619545	+	26619545	26619545	0	0	,	,
chr1	26620115	26620751	129	26620115	+	26620115	26620115	0	0	,	,
chr1	26620657	26622353	130	26620657	+	26620657	26620657	0	0	,	,
chr1	26684434	26687532	131	26687105	.	26684434	26684434	0	2	2639,394,	0,2704,
chr1	26684916	26685166	132	26684916	+	26684916	26684916	0	0	,	,
chr1	26686108	26686342	133	26686108	+	26686108	26686108	0	0	,	,
chr1	26692384	26692684	134	26692384	+	26692384	26692384	0	0	,	,
chr1	26692587	26693887	135	26692587	+	26692587	26692587	0	0	,	,
chr1	26696578	26698194	136	26698194	-	26698194	26698194	0	0	,	,
chr1	26716982	26717330	137	26717330	-	26717330	26717330	0	0	,	,
chr1	26722758	26723598	138	26723598	-	26723598	26723598	0	0	,	,
chr1	26783665	26784088	139	26784088	-	26784088	26784088	0	0	,	,
chr1	26864507	26866742	140	26865180	.	26864507	26864507	0	2	589,1478,	0,757,
chr1	26913309	26917670	141	26914408	.	26913309	26913309	0	2	1091,3254,	0,1107,
chr1	26947829	26952449	142	26952449	-	26952449	26952449	0	0	,	,
chr1	27026590	27027790	143	27027218	.	27026590	27026590	0	2	584,529,	0,671,
chr1	27074009	27075334	144	27074357	.	27074009	27074009	0	2	286,916,	0,409,
chr1	27115949	27116477	145	27115949	+	27115949	27115949	0	0	,	,
chr1	27122878	27123163	146	27122878	+	27122878	27122878	0	0	,	,
chr1	27137425	27138265	147	27137425	+	27137425	27137425	0	0	,	,
chr1	27153629	27156501	148	27155211	.	27153629	27153629	0	2	1501,1209,	0,1663,
chr1	27523405	27524360	149	27523405	+	27523405	27523405	0	0	,	,
chr1	27525532	27526314	150	27526314	-	27526314	27526314	0	0	,	,
chr1	27604782	27605088	151	27605088	-	27605088	27605088	0	0	,	,
chr1	27659190	27660905	152	27660155	.	27659190	27659190	0	2	909,694,	0,1021,
chr1	27666819	27667194	153	27666894	.	27666819	27666819	0	2	70,295,	0,80,
chr1	27666875	27667026	154	27666875	+	27666875	27666875	0	0	,	,
chr1	27667345	27667708	155	27667345	+	27667345	27667345	0	0	,	,
chr1	27866881	27867877	156	27867453	.	27866881	27866881	0	2	568,419,	0,577,
chr1	27867759	27869846	157	27867996	.	27867759	27867759	0	2	232,1845,	0,242,
chr1	27868439	27869382	158	27869382	-	27869382	27869382	0	0	,	,
chr1	28148659	28150387	159	28148659	+	28148659	28148659	0	0	,	,
chr1	28173001	28173372	160	28173001	+	28173001	28173001	0	0	,	,
chr1	28247948	28248629	161	28248629	-	28248629	28248629	0	0	,	,
chr1	28248521	28250571	162	28249582	.	28248521	28248521	0	2	997,925,	0,1125,
chr1	28248689	28249547	163	28248689	+	28248689	28248689	0	0	,	,
chr1	28350767	28351317	164	28351317	-	28351317	28351317	0	0	,	,
chr1	28351543	28352274	165	28351685	.	28351543	28351543	0	2	137,584,	0,147,
chr1	28352133	28352399	166	28352399	-	28352399	28352399	0	0	,	,
chr1	28353444	28353885	167	28353444	+	28353444	28353444	0	0	,	,
chr1	28582213	28583190	168	28583190	-	28583190	28583190	0	0	,	,
chr1	28643266	28643970	169	28643970	-	28643970	28643970	0	0	,	,
chr1	28882378	28882945	170	28882378	+	28882378	28882378	0	0	,	,
chr1	28882892	28886050	171	28885093	.	28882892	28882892	0	2	2099,856,	0,2302,
chr1	28884149	28884462	172	28884149	+	28884149	28884149	0	0	,	,
chr1	28884431	28885325	173	28884431	+	28884431	28884431	0	0	,	,
chr1	29123839	29124896	174	29124896	-	29124896	29124896	0	0	,	,
chr1	29282550	29283042	175	29283042	-	29283042	29283042	0	0	,	,
chr1	30129271	30129777	176	30129271	+	30129271	30129271	0	0	,	,
chr1	30726943	30727166	177	30727166	-	30727166	30727166	0	0	,	,
chr1	30727792	30728007	178	30728007	-	30728007	30728007	0	0	,	,
chr1	30759021	30761707	179	30759021	+	30759021	30759021	0	0	,	,
chr1	30761676	30764503	180	30761676	+	30761676	30761676	0	0	,	,
chr1	30765826	30766247	181	30765826	+	30765826	30765826	0	0	,	,
chr1	30766139	30767204	182	30766139	+	30766139	30766139	0	0	,	,
chr1	30767936	30769335	183	30769020	.	30767936	30767936	0	2	1079,310,	0,1089,
chr1	30768874	30769186	184	30769186	-	30769186	30769186	0	0	,	,
chr1	30769290	30770073	185	30769523	.	30769290	30769290	0	2	228,545,	0,238,
chr1	30776929	30778507	186	30778507	-	30778507	30778507	0	0	,	,
chr1	30777703	30778781	187	30777703	+	30777703	30777703	0	0	,	,
chr1	30778507	30779712	188	30779712	-	30779712	30779712	0	0	,	,
chr1	30778677	30779977	189	30778677	+	30778677	30778677	0	0	,	,
chr1	30782522	30783128	190	30782522	+	30782522	30782522	0	0	,	,
chr1	30783463	30783742	191	30783742	-	30783742	30783742	0	0	,	,
chr1	30809753	30810230	192	30809753	+	30809753	30809753	0	0	,	,
chr1	30887806	30888201	193	30887806	+	30887806	30887806	0	0	,	,
chr1	30888071	30889344	194	30888071	+	30888071	30888071	0	0	,	,
chr1	30895885	30896720	195	30895885	+	30895885	30895885	0	0	,	,
chr1	30913973	30914184	196	30913973	+	30913973	30913973	0	0	,	,
chr1	30919279	30919780	197	30919279	+	30919279	30919279	0	0	,	,
chr1	30919640	30920059	198	30919640	+	30919640	30919640	0	0	,	,
chr1	31072089	31073404	199	31072609	.	31072089	31072089	0	2	490,765,	0,550,
chr1	31072343	31072698	200	31072343	+	31072343	31072343	0	0	,	,
chr1	31100367	31101664	201	31101303	.	31100367	31100367	0	2	871,296,	0,1001,
chr1	31100727	31101253	202	31100727	+	31100727	31100727	0	0	,	,
chr1	31154845	31155486	203	31155486	-	31155486	31155486	0	0	,	,
chr1	31159138	31159835	204	31159138	+	31159138	31159138	0	0	,	,
chr1	31159613	31159970	205	31159970	-	31159970	31159970	0	0	,	,
chr1	31170357	31171562	206	31171030	.	31170357	31170357	0	2	625,484,	0,721,
chr1	31573778	31575266	207	31574848	.	31573778	31573778	0	2	1065,413,	0,1075,
chr1	31704337	31705266	208	31705266	-	31705266	31705266	0	0	,	,
chr1	31787735	31788643	209	31788227	.	31787735	31787735	0	2	487,411,	0,497,
chr1	31826603	31827880	210	31827228	.	31826603	31826603	0	2	551,579,	0,698,
chr1	31885450	31890141	211	31889384	.	31885450	31885450	0	2	3929,752,	0,3939,
chr1	31943482	31945382	212	31944501	.	31943482	31943482	0	2	920,782,	0,1118,
chr1	31954141	31955766	213	31954867	.	31954141	31954141	0	2	721,894,	0,731,
chr1	31955165	31955654	214	31955654	-	31955654	31955654	0	0	,	,
chr1	31955780	31956798	215	31956169	.	31955780	31955780	0	2	334,574,	0,444,
chr1	31957537	31958022	216	31958022	-	31958022	31958022	0	0	,	,
chr1	31958328	31958635	217	31958635	-	31958635	31958635	0	0	,	,
chr1	32009252	32009976	218	32009252	+	32009252	32009252	0	0	,	,
chr1	32291312	32291948	219	32291312	+	32291312	32291312	0	0	,	,
chr1	32345645	32346118	220	32345645	+	32345645	32345645	0	0	,	,
chr1	32399752	32399919	221	32399919	-	32399919	32399919	0	0	,	,
chr1	32715317	32717928	222	32716824	.	32715317	32715317	0	2	1481,1078,	0,1533,
chr1	32721975	32722409	223	32721975	+	32721975	32721975	0	0	,	,
chr1	32981409	32981777	224	32981409	+	32981409	32981409	0	0	,	,
chr1	33124864	33128917	225	33127326	.	33124864	33124864	0	2	2406,1535,	0,2518,
chr1	33396819	33397129	226	33396819	+	33396819	33396819	0	0	,	,
chr1	34845680	34846294	227	34845680	+	34845680	34845680	0	0	,	,
chr1	34864249	34866502	228	34866502	-	34866502	34866502	0	0	,	,
chr1	35641641	35642117	229	35641641	+	35641641	35641641	0	0	,	,
chr1	35642374	35642743	230	35642743	-	35642743	35642743	0	0	,	,
chr1	35807621	35808136	231	35807621	+	35807621	35807621	0	0	,	,
chr1	36150010	36151844	232	36151006	.	36150010	36150010	0	2	920,763,	0,1071,
chr1	36155175	36156053	233	36155175	+	36155175	36155175	0	0	,	,
chr1	36188062	36188324	234	36188324	-	36188324	36188324	0	0	,	,
chr1	36400477	36401836	235	36401116	.	36400477	36400477	0	2	613,694,	0,665,
chr1	36401148	36401515	236	36401515	-	36401515	36401515	0	0	,	,
chr1	37455074	37455547	237	37455074	+	37455074	37455074	0	0	,	,
chr1	37514947	37515616	238	37515616	-	37515616	37515616	0	0	,	,
chr1	38264927	38265663	239	38265663	-	38265663	38265663	0	0	,	,
chr1	38291522	38292893	240	38292334	.	38291522	38291522	0	2	776,523,	0,848,
chr1	38310267	38310915	241	38310267	+	38310267	38310267	0	0	,	,
chr1	38526945	38527845	242	38527845	-	38527845	38527845	0	0	,	,
chr1	38743979	38744636	243	38744636	-	38744636	38744636	0	0	,	,
chr1	38745720	38746006	244	38745720	+	38745720	38745720	0	0	,	,
chr1	39047147	39048547	245	39047147	+	39047147	39047147	0	0	,	,
chr1	39639376	39640063	246	39639690	.	39639376	39639376	0	2	270,330,	0,357,
chr1	39788546	39788755	247	39788584	.	39788546	39788546	0	2	33,166,	0,43,
chr1	39789279	39789544	248	39789544	-	39789544	39789544	0	0	,	,
chr1	39799591	39799837	249	39799837	-	39799837	39799837	0	0	,	,
chr1	40036084	40036819	250	40036819	-	40036819	40036819	0	0	,	,
chr1	40039724	40040114	251	40039724	+	40039724	40039724	0	0	,	,
chr1	40508432	40508658	252	40508432	+	40508432	40508432	0	0	,	,
chr1	40802357	40802929	253	40802929	-	40802929	40802929	0	0	,	,
chr1	40820322	40823343	254	40821037	.	40820322	40820322	0	2	679,2269,	0,752,
chr1	40840446	40841085	255	40841085	-	40841085	40841085	0	0	,	,
chr1	40862988	40863242	256	40863242	-	40863242	40863242	0	0	,	,
chr1	40863407	40864260	257	40864260	-	40864260	40864260	0	0	,	,
chr1	40863711	40864084	258	40863711	+	40863711	40863711	0	0	,	,
chr1	40978598	40979621	259	40979621	-	40979621	40979621	0	0	,	,
chr1	41491611	41494132	260	41493287	.	41491611	41491611	0	2	1604,772,	0,1749,
chr1	41496068	41497569	261	41496366	.	41496068	41496068	0	2	252,1157,	0,344,
chr1	42822543	42825659	262	42824179	.	42822543	42822543	0	2	1518,1363,	0,1753,
chr1	42961892	42963720	263	42963720	-	42963720	42963720	0	0	,	,
chr1	42966747	42967555	264	42967555	-	42967555	42967555	0	0	,	,
chr1	43329612	43331309	265	43330407	.	43329612	43329612	0	2	735,843,	0,854,
chr1	43368240	43369104	266	43369104	-	43369104	43369104	0	0	,	,
chr1	43521672	43526170	267	43522915	.	43521672	43521672	0	2	1161,3174,	0,1324,
chr1	43834792	43835229	268	43835229	-	43835229	43835229	0	0	,	,
chr1	44029811	44030071	269	44029811	+	44029811	44029811	0	0	,	,
chr1	44531645	44532249	270	44532249	-	44532249	44532249	0	0	,	,
chr1	44731484	44731731	271	44731484	+	44731484	44731484	0	0	,	,
chr1	44808380	44809732	272	44809732	-	44809732	44809732	0	0	,	,
chr1	45265782	45267284	273	45266528	.	45265782	45265782	0	2	696,705,	0,797,
chr1	45266236	45266698	274	45266236	+	45266236	45266236	0	0	,	,
chr1	45303520	45305841	275	45304166	.	45303520	45303520	0	2	641,1670,	0,651,
chr1	45752450	45754674	276	45753648	.	45752450	45752450	0	2	1101,929,	0,1295,
chr1	45769754	45770040	277	45769754	+	45769754	45769754	0	0	,	,
chr1	46156738	46157646	278	46156738	+	46156738	46156738	0	0	,	,
chr1	46246932	46247335	279	46246932	+	46246932	46246932	0	0	,	,
chr1	46339675	46340170	280	46339675	+	46339675	46339675	0	0	,	,
chr1	46442105	46442931	281	46442447	.	46442105	46442105	0	2	318,461,	0,365,
chr1	46484950	46485570	282	46484950	+	46484950	46484950	0	0	,	,
chr1	46489057	46490303	283	46489764	.	46489057	46489057	0	2	641,472,	0,774,
chr1	46508648	46508901	284	46508901	-	46508901	46508901	0	0	,	,
chr1	46519754	46520173	285	46520173	-	46520173	46520173	0	0	,	,
chr1	46521455	46524450	286	46522678	.	46521455	46521455	0	2	1125,1673,	0,1322,
chr1	46544338	46545880	287	46545032	.	46544338	46544338	0	2	591,745,	0,797,
chr1	46545539	46546108	288	46546108	-	46546108	46546108	0	0	,	,
chr1	47177496	47181099	289	47181099	-	47181099	47181099	0	0	,	,
chr1	47181012	47182131	290	47182131	-	47182131	47182131	0	0	,	,
chr1	47181507	47183978	291	47181507	+	47181507	47181507	0	0	,	,
chr1	47212121	47212555	292	47212121	+	47212121	47212121	0	0	,	,
chr1	47213601	47213942	293	47213601	+	47213601	47213601	0	0	,	,
chr1	47237371	47240403	294	47237371	+	47237371	47237371	0	0	,	,
chr1	47241012	47241746	295	47241746	-	47241746	47241746	0	0	,	,
chr1	47435253	47437660	296	47437660	-	47437660	47437660	0	0	,	,
chr1	47437554	47438398	297	47437714	.	47437554	47437554	0	2	155,679,	0,165,
chr1	50332910	50333609	298	50333124	.	50332910	50332910	0	2	209,480,	0,219,
chr1	50976038	50977963	299	50977963	-	50977963	50977963	0	0	,	,
chr1	50977923	50978459	300	50978459	-	50978459	50978459	0	0	,	,
chr1	50978331	50979004	301	50979004	-	50979004	50979004	0	0	,	,
chr1	52365415	52368550	302	52365415	+	52365415	52365415	0	0	,	,
chr1	52702647	52703791	303	52703062	.	52702647	52702647	0	2	359,672,	0,472,
chr1	52702962	52703408	304	52703408	-	52703408	52703408	0	0	,	,
chr1	53146368	53146827	305	53146368	+	53146368	53146368	0	0	,	,
chr1	53182780	53183540	306	53183540	-	53183540	53183540	0	0	,	,
chr1	53459129	53461299	307	53460428	.	53459129	53459129	0	2	1193,765,	0,1405,
chr1	53982229	53983266	308	53982229	+	53982229	53982229	0	0	,	,
chr1	54407009	54409292	309	54407722	.	54407009	54407009	0	2	622,1479,	0,804,
chr1	54408519	54410293	310	54409589	.	54408519	54408519	0	2	1003,637,	0,1137,
chr1	54410287	54413210	311	54411918	.	54410287	54410287	0	2	1547,1208,	0,1715,
chr1	54463610	54463940	312	54463610	+	54463610	54463610	0	0	,	,
chr1	54464386	54465399	313	54464766	.	54464386	54464386	0	2	360,614,	0,399,
chr1	54487408	54489361	314	54488425	.	54487408	54487408	0	2	935,853,	0,1100,
chr1	54488609	54489516	315	54489516	-	54489516	54489516	0	0	,	,
chr1	55022279	55022844	316	55022279	+	55022279	55022279	0	0	,	,
chr1	55215312	55215875	317	55215875	-	55215875	55215875	0	0	,	,
chr1	55275982	55276210	318	55276210	-	55276210	55276210	0	0	,	,
chr1	55277111	55277637	319	55277637	-	55277637	55277637	0	0	,	,
chr1	55473508	55475053	320	55474354	.	55473508	55473508	0	2	814,668,	0,877,
chr1	57217160	57219932	321	57218877	.	57217160	57217160	0	2	1659,996,	0,1776,
chr1	58754541	58755675	322	58755675	-	58755675	58755675	0	0	,	,
chr1	58814451	58816570	323	58815397	.	58814451	58814451	0	2	919,1146,	0,973,
chr1	58815246	58817431	324	58816447	.	58815246	58815246	0	2	1178,961,	0,1224,
chr1	58880863	58882374	325	58881719	.	58880863	58880863	0	2	800,599,	0,912,
chr1	58898261	58900753	326	58899203	.	58898261	58898261	0	2	861,1469,	0,1023,
chr1	61011888	61014297	327	61013430	.	61011888	61011888	0	2	1458,782,	0,1627,
chr1	61049158	61050635	328	61050635	-	61050635	61050635	0	0	,	,
chr1	62433041	62435099	329	62435099	-	62435099	62435099	0	0	,	,
chr1	65066825	65067957	330	65066825	+	65066825	65066825	0	0	,	,
chr1	65233075	65233878	331	65233878	-	65233878	65233878	0	0	,	,
chr1	65904304	65904732	332	65904732	-	65904732	65904732	0	0	,	,
chr1	67191111	67192626	333	67191887	.	67191111	67191111	0	2	750,713,	0,802,
chr1	67431564	67432160	334	67432160	-	67432160	67432160	0	0	,	,
chr1	67478441	67480183	335	67479452	.	67478441	67478441	0	2	910,630,	0,1112,
chr1	67538866	67539883	336	67539425	.	67538866	67538866	0	2	433,332,	0,685,
chr1	67559310	67559523	337	67559523	-	67559523	67559523	0	0	,	,
chr1	67646463	67647855	338	67646463	+	67646463	67646463	0	0	,	,
chr1	67681967	67682700	339	67682700	-	67682700	67682700	0	0	,	,
chr1	67683042	67684151	340	67683042	+	67683042	67683042	0	0	,	,
chr1	67684225	67685007	341	67684225	+	67684225	67684225	0	0	,	,
chr1	75470692	75470883	342	75470692	+	75470692	75470692	0	0	,	,
chr1	75471401	75472050	343	75471843	.	75471401	75471401	0	2	437,202,	0,447,
chr1	75672749	75673664	344	75672749	+	75672749	75672749	0	0	,	,
chr1	84077558	84078016	345	84077558	+	84077558	84077558	0	0	,	,
chr1	84298255	84299252	346	84299252	-	84299252	84299252	0	0	,	,
chr1	84620321	84621068	347	84621068	-	84621068	84621068	0	0	,	,
chr1	85577150	85577422	348	85577150	+	85577150	85577150	0	0	,	,
chr1	86460671	86461131	349	86461131	-	86461131	86461131	0	0	,	,
chr1	86774054	86774435	350	86774435	-	86774435	86774435	0	0	,	,
chr1	86792619	86793849	351	86793310	.	86792619	86792619	0	2	649,498,	0,732,
chr1	88683723	88684066	352	88683723	+	88683723	88683723	0	0	,	,
chr1	89524107	89524939	353	89524107	+	89524107	89524107	0	0	,	,
chr1	89537830	89538447	354	89538447	-	89538447	89538447	0	0	,	,
chr1	89540803	89543670	355	89541599	.	89540803	89540803	0	2	591,1866,	0,1001,
chr1	89544881	89545724	356	89545724	-	89545724	89545724	0	0	,	,
chr1	91500068	91500634	357	91500068	+	91500068	91500068	0	0	,	,
chr1	91555528	91556299	358	91556299	-	91556299	91556299	0	0	,	,
chr1	92080390	92080745	359	92080745	-	92080745	92080745	0	0	,	,
chr1	92957318	92957533	360	92957318	+	92957318	92957318	0	0	,	,
chr1	93447158	93447657	361	93447158	+	93447158	93447158	0	0	,	,
chr1	95084222	95085648	362	95085648	-	95085648	95085648	0	0	,	,
chr1	95084388	95086242	363	95084388	+	95084388	95084388	0	0	,	,
chr1	95085936	95086421	364	95086421	-	95086421	95086421	0	0	,	,
chr1	99770091	99771576	365	99771576	-	99771576	99771576	0	0	,	,
chr1	99849546	99849857	366	99849546	+	99849546	99849546	0	0	,	,
chr1	99942931	99943550	367	99943550	-	99943550	99943550	0	0	,	,
chr1	100265765	100266011	368	100265765	+	100265765	100265765	0	0	,	,
chr1	100325343	100325610	369	100325610	-	100325610	100325610	0	0	,	,
chr1	101258107	101258590	370	101258107	+	101258107	101258107	0	0	,	,
chr1	108532771	108533952	371	108533952	-	108533952	108533952	0	0	,	,
chr1	109079725	109079899	372	109079725	+	109079725	109079725	0	0	,	,
chr1	109080061	109080380	373	109080061	+	109080061	109080061	0	0	,	,
chr1	109180762	109181882	374	109181311	.	109180762	109180762	0	2	441,462,	0,658,
chr1	109197233	109199114	375	109198217	.	109197233	109197233	0	2	954,866,	0,1015,
chr1	109289767	109291324	376	109291324	-	109291324	109291324	0	0	,	,
chr1	109298809	109299526	377	109298809	+	109298809	109298809	0	0	,	,
chr1	109817894	109819783	378	109818721	.	109817894	109817894	0	2	822,1057,	0,832,
chr1	109820785	109824050	379	109822421	.	109820785	109820785	0	2	1631,1624,	0,1641,
chr1	109823270	109824916	380	109824014	.	109823270	109823270	0	2	692,849,	0,797,
chr1	109900948	109901832	381	109901832	-	109901832	109901832	0	0	,	,
chr1	109917552	109918263	382	109918263	-	109918263	109918263	0	0	,	,
chr1	109930396	109930909	383	109930909	-	109930909	109930909	0	0	,	,
chr1	109979475	109979792	384	109979792	-	109979792	109979792	0	0	,	,
chr1	110208257	110213366	385	110210243	.	110208257	110208257	0	2	1940,3077,	0,2032,
chr1	110235739	110236051	386	110236051	-	110236051	110236051	0	0	,	,
chr1	110337862	110338340	387	110337862	+	110337862	110337862	0	0	,	,
chr1	110338278	110338650	388	110338278	+	110338278	110338278	0	0	,	,
chr1	110916094	110917752	389	110917047	.	110916094	110916094	0	2	926,678,	0,980,
chr1	111102198	111102791	390	111102198	+	111102198	111102198	0	0	,	,
chr1	111507401	111508921	391	111507874	.	111507401	111507401	0	2	468,1042,	0,478,
chr1	112818854	112819975	392	112819269	.	112818854	112818854	0	2	385,675,	0,446,
chr1	112878164	112879214	393	112878489	.	112878164	112878164	0	2	297,697,	0,353,
chr1	112881580	112883822	394	112883383	.	112881580	112881580	0	2	1740,376,	0,1866,
chr1	112904486	112904800	395	112904486	+	112904486	112904486	0	0	,	,
chr1	113072297	113072879	396	113072297	+	113072297	113072297	0	0	,	,
chr1	113140540	113141794	397	113141794	-	113141794	113141794	0	0	,	,
chr1	114077540	114079167	398	114078370	.	114077540	114077540	0	2	816,783,	0,844,
chr1	114511628	114512287	399	114512287	-	114512287	114512287	0	0	,	,
chr1	115178508	115180902	400	115179690	.	115178508	115178508	0	2	1004,1033,	0,1361,
chr1	116152251	116152781	401	116152251	+	116152251	116152251	0	0	,	,
chr1	116415752	116417070	402	116415752	+	116415752	116415752	0	0	,	,
chr1	116417641	116418263	403	116417641	+	116417641	116417641	0	0	,	,
chr1	116499653	116504650	404	116504156	.	116499653	116499653	0	2	4440,431,	0,4566,
chr1	116503244	116503976	405	116503244	+	116503244	116503244	0	0	,	,
chr1	116504631	116505466	406	116504631	+	116504631	116504631	0	0	,	,
chr1	116509263	116509552	407	116509263	+	116509263	116509263	0	0	,	,
chr1	116678770	116680752	408	116680047	.	116678770	116678770	0	2	1244,672,	0,1310,
chr1	116679343	116680212	409	116679343	+	116679343	116679343	0	0	,	,
chr1	116682752	116683453	410	116682752	+	116682752	116682752	0	0	,	,
chr1	116686447	116688276	411	116687873	.	116686447	116686447	0	2	1364,341,	0,1488,
chr1	116824491	116828210	412	116825495	.	116824491	116824491	0	2	999,2710,	0,1009,
chr1	116825603	116826678	413	116825603	+	116825603	116825603	0	0	,	,
chr1	116846320	116846814	414	116846320	+	116846320	116846320	0	0	,	,
chr1	116877764	116880303	415	116879334	.	116877764	116877764	0	2	1558,958,	0,1581,
chr1	116878622	116879473	416	116878622	+	116878622	116878622	0	0	,	,
chr1	117366676	117366892	417	117366676	+	117366676	117366676	0	0	,	,
chr1	117610684	117611289	418	117611289	-	117611289	117611289	0	0	,	,
chr1	117611920	117612952	419	117612952	-	117612952	117612952	0	0	,	,
chr1	117612918	117614074	420	117614074	-	117614074	117614074	0	0	,	,
chr1	117643944	117647578	421	117644906	.	117643944	117643944	0	2	957,2667,	0,967,
chr1	117644902	117645158	422	117645158	-	117645158	117645158	0	0	,	,
chr1	117645828	117646658	423	117646658	-	117646658	117646658	0	0	,	,
chr1	117654886	117655891	424	117655329	.	117654886	117654886	0	2	386,505,	0,500,
chr1	117655647	117657693	425	117656272	.	117655647	117655647	0	2	604,1400,	0,646,
chr1	117658859	117660956	426	117660037	.	117658859	117658859	0	2	1106,847,	0,1250,
chr1	117660082	117660749	427	117660749	-	117660749	117660749	0	0	,	,
chr1	118185459	118185704	428	118185704	-	118185704	118185704	0	0	,	,
chr1	144551971	144552252	429	144552252	-	144552252	144552252	0	0	,	,
chr1	145425350	145425942	430	145425637	.	145425350	145425350	0	2	256,274,	0,318,
chr1	145996692	145997366	431	145997366	-	145997366	145997366	0	0	,	,
chr1	146006945	146007397	432	146007397	-	146007397	146007397	0	0	,	,
chr1	147085031	147085769	433	147085031	+	147085031	147085031	0	0	,	,
chr1	149887919	149888562	434	149888562	-	149888562	149888562	0	0	,	,
chr1	149889084	149889430	435	149889430	-	149889430	149889430	0	0	,	,
chr1	149906644	149906969	436	149906644	+	149906644	149906644	0	0	,	,
chr1	150162257	150164251	437	150163259	.	150162257	150162257	0	2	859,849,	0,1145,
chr1	150186934	150187619	438	150186934	+	150186934	150186934	0	0	,	,
chr1	150543446	150548033	439	150545837	.	150543446	150543446	0	2	2319,2125,	0,2462,
chr1	150604954	150605312	440	150604954	+	150604954	150604954	0	0	,	,
chr1	150613750	150614156	441	150613750	+	150613750	150613750	0	0	,	,
chr1	150615837	150616302	442	150615837	+	150615837	150615837	0	0	,	,
chr1	150619914	150620502	443	150619914	+	150619914	150619914	0	0	,	,
chr1	150629963	150630654	444	150630654	-	150630654	150630654	0	0	,	,
chr1	150975055	150977187	445	150977187	-	150977187	150977187	0	0	,	,
chr1	150977128	150978110	446	150977285	.	150977128	150977128	0	2	152,820,	0,162,
chr1	150978835	150979605	447	150979605	-	150979605	150979605	0	0	,	,
chr1	151384944	151385366	448	151384944	+	151384944	151384944	0	0	,	,
chr1	151539827	151540369	449	151539827	+	151539827	151539827	0	0	,	,
chr1	151574183	151576789	450	151575138	.	151574183	151574183	0	2	917,1613,	0,993,
chr1	151595759	151597226	451	151596663	.	151595759	151595759	0	2	814,473,	0,994,
chr1	152046440	152048961	452	152048292	.	152046440	152046440	0	2	1826,643,	0,1878,
chr1	152070641	152071195	453	152071195	-	152071195	152071195	0	0	,	,
chr1	153059042	153059396	454	153059042	+	153059042	153059042	0	0	,	,
chr1	153059626	153060424	455	153059626	+	153059626	153059626	0	0	,	,
chr1	153433628	153434440	456	153433628	+	153433628	153433628	0	0	,	,
chr1	153568795	153569174	457	153568795	+	153568795	153568795	0	0	,	,
chr1	153697457	153698293	458	153697457	+	153697457	153697457	0	0	,	,
chr1	153697905	153698920	459	153698580	.	153697905	153697905	0	2	626,291,	0,724,
chr1	153782547	153784726	460	153783772	.	153782547	153782547	0	2	1220,949,	0,1230,
chr1	153945987	153949342	461	153945987	+	153945987	153945987	0	0	,	,
chr1	154311848	154315448	462	154313235	.	154311848	154311848	0	2	1321,2148,	0,1452,
chr1	154325647	154326323	463	154326323	-	154326323	154326323	0	0	,	,
chr1	154352248	154352792	464	154352792	-	154352792	154352792	0	0	,	,
chr1	154353128	154353345	465	154353345	-	154353345	154353345	0	0	,	,
chr1	154354617	154355003	466	154354617	+	154354617	154354617	0	0	,	,
chr1	154385063	154386237	467	154385720	.	154385063	154385063	0	2	634,494,	0,680,
chr1	154386478	154387395	468	154386715	.	154386478	154386478	0	2	209,652,	0,265,
chr1	154980654	154981692	469	154981692	-	154981692	154981692	0	0	,	,
chr1	154981687	154982111	470	154982111	-	154982111	154982111	0	0	,	,
chr1	154997783	155001151	471	155001151	-	155001151	155001151	0	0	,	,
chr1	154999284	155000360	472	154999284	+	154999284	154999284	0	0	,	,
chr1	155091702	155092768	473	155091702	+	155091702	155091702	0	0	,	,
chr1	155224892	155225781	474	155224892	+	155224892	155224892	0	0	,	,
chr1	155226805	155227821	475	155226805	+	155226805	155226805	0	0	,	,
chr1	155307881	155308073	476	155307881	+	155307881	155307881	0	0	,	,
chr1	155859724	155861523	477	155860639	.	155859724	155859724	0	2	881,849,	0,950,
chr1	155981397	155985005	478	155981397	+	155981397	155981397	0	0	,	,
chr1	156003509	156004354	479	156003509	+	156003509	156003509	0	0	,	,
chr1	156082581	156082908	480	156082908	-	156082908	156082908	0	0	,	,
chr1	156161194	156161606	481	156161606	-	156161606	156161606	0	0	,	,
chr1	156456245	156457357	482	156457357	-	156457357	156457357	0	0	,	,
chr1	156492019	156492661	483	156492019	+	156492019	156492019	0	0	,	,
chr1	156502397	156503963	484	156503043	.	156502397	156502397	0	2	632,906,	0,660,
chr1	156502892	156503429	485	156503429	-	156503429	156503429	0	0	,	,
chr1	156504193	156505622	486	156505139	.	156504193	156504193	0	2	926,462,	0,967,
chr1	156504975	156506278	487	156505460	.	156504975	156504975	0	2	469,802,	0,501,
chr1	156591421	156591628	488	156591421	+	156591421	156591421	0	0	,	,
chr1	156616859	156617077	489	156616859	+	156616859	156616859	0	0	,	,
chr1	156624168	156627160	490	156624537	.	156624168	156624168	0	2	343,2597,	0,395,
chr1	156660344	156661105	491	156660344	+	156660344	156660344	0	0	,	,
chr1	156662932	156663892	492	156663456	.	156662932	156662932	0	2	498,411,	0,549,
chr1	156677742	156678123	493	156678123	-	156678123	156678123	0	0	,	,
chr1	156689320	156689440	494	156689410	.	156689320	156689320	0	2	85,25,	0,95,
chr1	156692456	156694468	495	156693455	.	156692456	156692456	0	2	939,954,	0,1058,
chr1	156693186	156693624	496	156693186	+	156693186	156693186	0	0	,	,
chr1	156694363	156695047	497	156694363	+	156694363	156694363	0	0	,	,
chr1	157138754	157139120	498	157139120	-	157139120	157139120	0	0	,	,
chr1	157155556	157156189	499	157156189	-	157156189	157156189	0	0	,	,
chr1	157273697	157274277	500	157274111	.	157273697	157273697	0	2	409,161,	0,419,
chr1	157274282	157276291	501	157275034	.	157274282	157274282	0	2	747,1252,	0,757,
chr1	157278219	157280619	502	157279734	.	157278219	157278219	0	2	1467,838,	0,1562,
chr1	157366696	157367272	503	157367272	-	157367272	157367272	0	0	,	,
chr1	158146038	158146860	504	158146416	.	158146038	158146038	0	2	330,397,	0,425,
chr1	158148174	158150785	505	158149797	.	158148174	158148174	0	2	1561,925,	0,1686,
chr1	159957978	159958294	506	159957978	+	159957978	159957978	0	0	,	,
chr1	160361085	160362566	507	160362566	-	160362566	160362566	0	0	,	,
chr1	160367483	160368027	508	160368027	-	160368027	160368027	0	0	,	,
chr1	160375641	160376114	509	160376114	-	160376114	160376114	0	0	,	,
chr1	160665317	160666477	510	160665949	.	160665317	160665317	0	2	580,477,	0,683,
chr1	160989565	160990852	511	160990852	-	160990852	160990852	0	0	,	,
chr1	160990763	160991364	512	160991364	-	160991364	160991364	0	0	,	,
chr1	161046036	161046272	513	161046272	-	161046272	161046272	0	0	,	,
chr1	161083112	161084092	514	161083594	.	161083112	161083112	0	2	438,453,	0,527,
chr1	161083442	161083769	515	161083442	+	161083442	161083442	0	0	,	,
chr1	161133301	161133546	516	161133546	-	161133546	161133546	0	0	,	,
chr1	161397978	161398523	517	161398523	-	161398523	161398523	0	0	,	,
chr1	161501405	161501614	518	161501614	-	161501614	161501614	0	0	,	,
chr1	161503347	161503652	519	161503347	+	161503347	161503347	0	0	,	,
chr1	161721542	161722436	520	161722129	.	161721542	161721542	0	2	537,258,	0,636,
chr1	162372109	162372848	521	162372848	-	162372848	162372848	0	0	,	,
chr1	162382551	162386361	522	162386361	-	162386361	162386361	0	0	,	,
chr1	162386473	162391989	523	162391989	-	162391989	162391989	0	0	,	,
chr1	165597938	165598098	524	165597938	+	165597938	165597938	0	0	,	,
chr1	165630518	165630810	525	165630518	+	165630518	165630518	0	0	,	,
chr1	166699585	166701223	526	166700862	.	166699585	166699585	0	2	1219,304,	0,1334,
chr1	166729865	166730473	527	166730473	-	166730473	166730473	0	0	,	,
chr1	167043690	167044653	528	167044267	.	167043690	167043690	0	2	541,349,	0,614,
chr1	167219893	167220268	529	167219893	+	167219893	167219893	0	0	,	,
chr1	167515706	167518306	530	167517721	.	167515706	167515706	0	2	1955,526,	0,2074,
chr1	167616082	167618533	531	167617877	.	167616082	167616082	0	2	1743,603,	0,1848,
chr1	167627907	167628384	532	167627907	+	167627907	167627907	0	0	,	,
chr1	167628265	167629465	533	167628265	+	167628265	167628265	0	0	,	,
chr1	167713266	167714716	534	167714716	-	167714716	167714716	0	0	,	,
chr1	167824188	167827253	535	167825648	.	167824188	167824188	0	2	1410,1554,	0,1511,
chr1	167863568	167865345	536	167863568	+	167863568	167863568	0	0	,	,
chr1	168286847	168287321	537	168287321	-	168287321	168287321	0	0	,	,
chr1	168469552	168470239	538	168469901	.	168469552	168469552	0	2	315,304,	0,383,
chr1	171742302	171742734	539	171742734	-	171742734	171742734	0	0	,	,
chr1	171753594	171753909	540	171753909	-	171753909	171753909	0	0	,	,
chr1	171761308	171762878	541	171762374	.	171761308	171761308	0	2	1004,442,	0,1128,
chr1	172449804	172450673	542	172450098	.	172449804	172449804	0	2	246,528,	0,341,
chr1	173428867	173430787	543	173430094	.	173428867	173428867	0	2	1195,662,	0,1258,
chr1	173476728	173477101	544	173476728	+	173476728	173476728	0	0	,	,
chr1	174022669	174022916	545	174022916	-	174022916	174022916	0	0	,	,
chr1	174158449	174158907	546	174158449	+	174158449	174158449	0	0	,	,
chr1	176877636	176879811	547	176878888	.	176877636	176877636	0	2	1218,890,	0,1285,
chr1	176880118	176882000	548	176880118	+	176880118	176880118	0	0	,	,
chr1	179015378	179015687	549	179015378	+	179015378	179015378	0	0	,	,
chr1	179016258	179019549	550	179017230	.	179016258	179016258	0	2	912,2260,	0,1031,
chr1	179017529	179018049	551	179018049	-	179018049	179018049	0	0	,	,
chr1	179881163	179881430	552	179881163	+	179881163	179881163	0	0	,	,
chr1	180229592	180229888	553	180229888	-	180229888	180229888	0	0	,	,
chr1	180503229	180503453	554	180503453	-	180503453	180503453	0	0	,	,
chr1	180562502	180564151	555	180563189	.	180562502	180562502	0	2	673,947,	0,702,
chr1	180563202	180563804	556	180563804	-	180563804	180563804	0	0	,	,
chr1	180572467	180572945	557	180572467	+	180572467	180572467	0	0	,	,
chr1	180584965	180585235	558	180584965	+	180584965	180584965	0	0	,	,
chr1	180585310	180587143	559	180586124	.	180585310	180585310	0	2	809,1014,	0,819,
chr1	180603489	180603837	560	180603489	+	180603489	180603489	0	0	,	,
chr1	180609951	180611106	561	180609951	+	180609951	180609951	0	0	,	,
chr1	180610845	180612434	562	180611463	.	180610845	180610845	0	2	583,936,	0,653,
chr1	180932076	180932642	563	180932642	-	180932642	180932642	0	0	,	,
chr1	180932729	180933444	564	180933444	-	180933444	180933444	0	0	,	,
chr1	181098920	181105305	565	181105305	-	181105305	181105305	0	0	,	,
chr1	181128911	181129924	566	181129924	-	181129924	181129924	0	0	,	,
chr1	181140395	181143147	567	181141730	.	181140395	181140395	0	2	1269,1350,	0,1402,
chr1	181140754	181141664	568	181141664	-	181141664	181141664	0	0	,	,
chr1	181141797	181142365	569	181141797	+	181141797	181141797	0	0	,	,
chr1	181141920	181142590	570	181142590	-	181142590	181142590	0	0	,	,
chr1	181152331	181153772	571	181153101	.	181152331	181152331	0	2	758,658,	0,783,
chr1	182149652	182150625	572	182149652	+	182149652	182149652	0	0	,	,
chr1	182235113	182237049	573	182236374	.	182235113	182235113	0	2	1162,576,	0,1360,
chr1	182256964	182257167	574	182256964	+	182256964	182256964	0	0	,	,
chr1	182257624	182258329	575	182257624	+	182257624	182257624	0	0	,	,
chr1	182259347	182260037	576	182259347	+	182259347	182259347	0	0	,	,
chr1	182299026	182301517	577	182300207	.	182299026	182299026	0	2	1115,1244,	0,1247,
chr1	182312267	182315362	578	182315362	-	182315362	182315362	0	0	,	,
chr1	182337525	182338830	579	182338221	.	182337525	182337525	0	2	634,546,	0,759,
chr1	182359266	182359758	580	182359758	-	182359758	182359758	0	0	,	,
chr1	183470310	183472233	581	183470310	+	183470310	183470310	0	0	,	,
chr1	193111151	193112807	582	193111748	.	193111151	193111151	0	2	563,1026,	0,630,
chr1	193115136	193116056	583	193116056	-	193116056	193116056	0	0	,	,
chr1	195763240	195763678	584	195763240	+	195763240	195763240	0	0	,	,
chr1	196649622	196650985	585	196650187	.	196649622	196649622	0	2	529,763,	0,600,
chr1	196933348	196934531	586	196933744	.	196933348	196933348	0	2	366,756,	0,427,
chr1	197902443	197902748	587	197902443	+	197902443	197902443	0	0	,	,
chr1	198156351	198156694	588	198156351	+	198156351	198156351	0	0	,	,
chr1	198557235	198558566	589	198557235	+	198557235	198557235	0	0	,	,
chr1	200153238	200155138	590	200154483	.	200153238	200153238	0	2	1083,492,	0,1408,
chr1	200640195	200641394	591	200640195	+	200640195	200640195	0	0	,	,
chr1	201013419	201013603	592	201013419	+	201013419	201013419	0	0	,	,
chr1	201015899	201016185	593	201015899	+	201015899	201015899	0	0	,	,
chr1	201019673	201020458	594	201019673	+	201019673	201019673	0	0	,	,
chr1	201169889	201171801	595	201170838	.	201169889	201169889	0	2	873,888,	0,1024,
chr1	201461354	201461723	596	201461354	+	201461354	201461354	0	0	,	,
chr1	201462115	201462518	597	201462115	+	201462115	201462115	0	0	,	,
chr1	201480001	201480487	598	201480487	-	201480487	201480487	0	0	,	,
chr1	201566115	201568587	599	201567106	.	201566115	201566115	0	2	935,1424,	0,1048,
chr1	201570406	201571222	600	201571222	-	201571222	201571222	0	0	,	,
chr1	201576752	201579025	601	201578568	.	201576752	201576752	0	2	1746,386,	0,1887,
chr1	201577857	201578017	602	201577857	+	201577857	201577857	0	0	,	,
chr1	201582074	201583444	603	201582074	+	201582074	201582074	0	0	,	,
chr1	201895903	201896213	604	201896213	-	201896213	201896213	0	0	,	,
chr1	202075596	202076182	605	202076182	-	202076182	202076182	0	0	,	,
chr1	202076564	202076950	606	202076950	-	202076950	202076950	0	0	,	,
chr1	202105280	202106940	607	202105965	.	202105280	202105280	0	2	631,920,	0,740,
chr1	202105991	202106370	608	202106370	-	202106370	202106370	0	0	,	,
chr1	202117815	202118496	609	202118137	.	202117815	202117815	0	2	242,280,	0,401,
chr1	202159430	202164864	610	202159430	+	202159430	202159430	0	0	,	,
chr1	202164762	202167437	611	202164762	+	202164762	202164762	0	0	,	,
chr1	202165172	202165694	612	202165694	-	202165694	202165694	0	0	,	,
chr1	202967408	202967615	613	202967615	-	202967615	202967615	0	0	,	,
chr1	203005870	203006752	614	203005870	+	203005870	203005870	0	0	,	,
chr1	203288979	203290594	615	203290594	-	203290594	203290594	0	0	,	,
chr1	203300663	203301651	616	203300663	+	203300663	203300663	0	0	,	,
chr1	203303640	203305465	617	203303640	+	203303640	203303640	0	0	,	,
chr1	203305308	203306418	618	203306418	-	203306418	203306418	0	0	,	,
chr1	203306281	203306634	619	203306634	-	203306634	203306634	0	0	,	,
chr1	203311394	203311943	620	203311943	-	203311943	203311943	0	0	,	,
chr1	203326635	203329516	621	203327483	.	203326635	203326635	0	2	772,1957,	0,924,
chr1	203486964	203487771	622	203487583	.	203486964	203486964	0	2	614,183,	0,624,
chr1	204416825	204417227	623	204417227	-	204417227	204417227	0	0	,	,
chr1	204417089	204417765	624	204417765	-	204417765	204417765	0	0	,	,
chr1	204465892	204466354	625	204465892	+	204465892	204465892	0	0	,	,
chr1	204671560	204673665	626	204672619	.	204671560	204671560	0	2	973,960,	0,1145,
chr1	204691282	204691629	627	204691629	-	204691629	204691629	0	0	,	,
chr1	204691743	204693198	628	204693198	-	204693198	204693198	0	0	,	,
chr1	204705271	204706674	629	204706674	-	204706674	204706674	0	0	,	,
chr1	204709931	204712685	630	204711483	.	204709931	204709931	0	2	1504,1153,	0,1601,
chr1	204714321	204714917	631	204714917	-	204714917	204714917	0	0	,	,
chr1	204807162	204807345	632	204807345	-	204807345	204807345	0	0	,	,
chr1	205284908	205285367	633	205284908	+	205284908	205284908	0	0	,	,
chr1	205344268	205344582	634	205344505	.	205344268	205344268	0	2	232,72,	0,242,
chr1	205441267	205441457	635	205441267	+	205441267	205441267	0	0	,	,
chr1	205674375	205678984	636	205678249	.	205674375	205674375	0	2	3702,564,	0,4045,
chr1	205678856	205681118	637	205678856	+	205678856	205678856	0	0	,	,
chr1	205787564	205787844	638	205787564	+	205787564	205787564	0	0	,	,
chr1	206501352	206501690	639	206501352	+	206501352	206501352	0	0	,	,
chr1	206650685	206652052	640	206652052	-	206652052	206652052	0	0	,	,
chr1	206658330	206658608	641	206658608	-	206658608	206658608	0	0	,	,
chr1	206671919	206672618	642	206672618	-	206672618	206672618	0	0	,	,
chr1	206672875	206674712	643	206673396	.	206672875	206672875	0	2	481,1275,	0,562,
chr1	207019641	207026771	644	207025025	.	207019641	207019641	0	2	5379,1741,	0,5389,
chr1	207020313	207020793	645	207020313	+	207020313	207020313	0	0	,	,
chr1	207021124	207021489	646	207021124	+	207021124	207021124	0	0	,	,
chr1	207021419	207022253	647	207021419	+	207021419	207021419	0	0	,	,
chr1	207309499	207310747	648	207310057	.	207309499	207309499	0	2	553,685,	0,563,
chr1	207320923	207321265	649	207320923	+	207320923	207320923	0	0	,	,
chr1	207362807	207363377	650	207363377	-	207363377	207363377	0	0	,	,
chr1	207520095	207522231	651	207520383	.	207520095	207520095	0	2	283,1843,	0,293,
chr1	207824886	207826635	652	207826128	.	207824886	207824886	0	2	1238,504,	0,1245,
chr1	207868451	207868791	653	207868451	+	207868451	207868451	0	0	,	,
chr1	207933604	207933968	654	207933604	+	207933604	207933604	0	0	,	,
chr1	207962441	207964591	655	207963691	.	207962441	207962441	0	2	1170,820,	0,1330,
chr1	208218903	208220568	656	208219841	.	208218903	208218903	0	2	933,722,	0,943,
chr1	208235508	208236855	657	208236141	.	208235508	208235508	0	2	609,689,	0,658,
chr1	209645455	209646927	658	209645982	.	209645455	209645455	0	2	480,898,	0,574,
chr1	209649044	209650134	659	209649490	.	209649044	209649044	0	2	421,619,	0,471,
chr1	209674114	209674805	660	209674114	+	209674114	209674114	0	0	,	,
chr1	211515743	211516409	661	211515743	+	211515743	211515743	0	0	,	,
chr1	211548613	211549625	662	211548967	.	211548613	211548613	0	2	349,653,	0,359,
chr1	211555485	211558317	663	211556530	.	211555485	211555485	0	2	970,1712,	0,1120,
chr1	211555903	211556940	664	211556530	.	211555903	211555903	0	2	552,335,	0,702,
chr1	211602995	211607142	665	211606608	.	211602995	211602995	0	2	3573,494,	0,3653,
chr1	211606445	211607887	666	211607079	.	211606445	211606445	0	2	622,797,	0,645,
chr1	211610549	211610739	667	211610549	+	211610549	211610549	0	0	,	,
chr1	211612584	211613812	668	211613482	.	211612584	211612584	0	2	884,315,	0,913,
chr1	211614377	211614734	669	211614734	-	211614734	211614734	0	0	,	,
chr1	211618762	211619178	670	211619178	-	211619178	211619178	0	0	,	,
chr1	211629871	211631107	671	211630389	.	211629871	211629871	0	2	475,675,	0,561,
chr1	211630432	211631616	672	211630963	.	211630432	211630432	0	2	487,610,	0,574,
chr1	211721989	211723061	673	211722726	.	211721989	211721989	0	2	695,292,	0,780,
chr1	212151462	212152305	674	212152305	-	212152305	212152305	0	0	,	,
chr1	212153463	212153754	675	212153754	-	212153754	212153754	0	0	,	,
chr1	212202238	212203449	676	212202792	.	212202238	212202238	0	2	525,628,	0,583,
chr1	212241580	212243294	677	212242393	.	212241580	212241580	0	2	809,896,	0,818,
chr1	212242772	212243044	678	212243044	-	212243044	212243044	0	0	,	,
chr1	212284813	212285500	679	212284813	+	212284813	212284813	0	0	,	,
chr1	212556808	212560878	680	212559038	.	212556808	212556808	0	2	2182,1793,	0,2277,
chr1	213016008	213016500	681	213016500	-	213016500	213016500	0	0	,	,
chr1	213016658	213016934	682	213016934	-	213016934	213016934	0	0	,	,
chr1	213017087	213017752	683	213017752	-	213017752	213017752	0	0	,	,
chr1	213044975	213046981	684	213045972	.	213044975	213044975	0	2	975,986,	0,1020,
chr1	213045503	213046065	685	213045503	+	213045503	213045503	0	0	,	,
chr1	213049453	213050696	686	213049453	+	213049453	213049453	0	0	,	,
chr1	219087837	219089934	687	219089135	.	219087837	219087837	0	2	1269,770,	0,1327,
chr1	219088755	219089231	688	219088755	+	219088755	219088755	0	0	,	,
chr1	219902596	219904361	689	219903539	.	219902596	219902596	0	2	938,817,	0,948,
chr1	219903024	219903495	690	219903024	+	219903024	219903024	0	0	,	,
chr1	219906013	219909288	691	219907711	.	219906013	219906013	0	2	1693,1572,	0,1703,
chr1	221742817	221743445	692	221743445	-	221743445	221743445	0	0	,	,
chr1	221961870	221962335	693	221961870	+	221961870	221961870	0	0	,	,
chr1	222465616	222466248	694	222465992	.	222465616	222465616	0	2	371,251,	0,381,
chr1	223232506	223234991	695	223233690	.	223232506	223232506	0	2	1125,1242,	0,1243,
chr1	224080032	224080658	696	224080308	.	224080032	224080032	0	2	234,309,	0,317,
chr1	224106548	224106881	697	224106881	-	224106881	224106881	0	0	,	,
chr1	224205361	224206299	698	224205577	.	224205361	224205361	0	2	211,717,	0,221,
chr1	224502653	224504646	699	224503605	.	224502653	224502653	0	2	917,1006,	0,987,
chr1	224509631	224510078	700	224510078	-	224510078	224510078	0	0	,	,
chr1	225444514	225445389	701	225445078	.	225444514	225444514	0	2	496,243,	0,632,
chr1	225882985	225883315	702	225883315	-	225883315	225883315	0	0	,	,
chr1	225926389	225929684	703	225928598	.	225926389	225926389	0	2	2132,1009,	0,2286,
chr1	225926635	225927496	704	225926635	+	225926635	225926635	0	0	,	,
chr1	225927250	225927758	705	225927758	-	225927758	225927758	0	0	,	,
chr1	225927697	225929286	706	225928598	.	225927697	225927697	0	2	824,611,	0,978,
chr1	225929301	225929569	707	225929569	-	225929569	225929569	0	0	,	,
chr1	225930250	225932488	708	225931486	.	225930250	225930250	0	2	1231,997,	0,1241,
chr1	225970458	225973672	709	225972950	.	225970458	225970458	0	2	2487,717,	0,2497,
chr1	226000676	226000982	710	226000982	-	226000982	226000982	0	0	,	,
chr1	226001881	226003537	711	226002919	.	226001881	226001881	0	2	962,543,	0,1113,
chr1	226034203	226034792	712	226034792	-	226034792	226034792	0	0	,	,
chr1	226109729	226111219	713	226111219	-	226111219	226111219	0	0	,	,
chr1	226109994	226112574	714	226109994	+	226109994	226109994	0	0	,	,
chr1	226121671	226123297	715	226121671	+	226121671	226121671	0	0	,	,
chr1	226186923	226187169	716	226187169	-	226187169	226187169	0	0	,	,
chr1	226702242	226704382	717	226703601	.	226702242	226702242	0	2	1330,752,	0,1388,
chr1	226798264	226798462	718	226798462	-	226798462	226798462	0	0	,	,
chr1	226827877	226828186	719	226828186	-	226828186	226828186	0	0	,	,
chr1	227356727	227358406	720	227357603	.	227356727	227356727	0	2	871,798,	0,881,
chr1	227396361	227397687	721	227396776	.	227396361	227396361	0	2	382,878,	0,448,
chr1	227429934	227431244	722	227429934	+	227429934	227429934	0	0	,	,
chr1	227431410	227432038	723	227432038	-	227432038	227432038	0	0	,	,
chr1	227722952	227727691	724	227727691	-	227727691	227727691	0	0	,	,
chr1	227848747	227849625	725	227848747	+	227848747	227848747	0	0	,	,
chr1	227885689	227885875	726	227885875	-	227885875	227885875	0	0	,	,
chr1	228424607	228424886	727	228424886	-	228424886	228424886	0	0	,	,
chr1	228463365	228463702	728	228463702	-	228463702	228463702	0	0	,	,
chr1	229199581	229200446	729	229200077	.	229199581	229199581	0	2	491,364,	0,501,
chr1	229753979	229755013	730	229753979	+	229753979	229753979	0	0	,	,
chr1	231045846	231046320	731	231046320	-	231046320	231046320	0	0	,	,
chr1	231047005	231047486	732	231047005	+	231047005	231047005	0	0	,	,
chr1	231048328	231050735	733	231049538	.	231048328	231048328	0	2	1126,1112,	0,1295,
chr1	231048683	231050259	734	231049524	.	231048683	231048683	0	2	771,666,	0,910,
chr1	231159399	231160241	735	231160241	-	231160241	231160241	0	0	,	,
chr1	231199036	231202188	736	231200638	.	231199036	231199036	0	2	1399,1347,	0,1805,
chr1	232804524	232809121	737	232805379	.	232804524	232804524	0	2	815,3701,	0,896,
chr1	232950291	232950479	738	232950291	+	232950291	232950291	0	0	,	,
chr1	233673051	233674048	739	233674048	-	233674048	233674048	0	0	,	,
chr1	233972479	233973922	740	233973091	.	233972479	233972479	0	2	574,794,	0,649,
chr1	234499315	234500165	741	234499315	+	234499315	234499315	0	0	,	,
chr1	234527450	234528243	742	234528243	-	234528243	234528243	0	0	,	,
chr1	234544392	234544787	743	234544392	+	234544392	234544392	0	0	,	,
chr1	234544780	234546729	744	234544780	+	234544780	234544780	0	0	,	,
chr1	234546670	234547101	745	234547101	-	234547101	234547101	0	0	,	,
chr1	234554721	234554972	746	234554972	-	234554972	234554972	0	0	,	,
chr1	234583606	234584280	747	234583911	.	234583606	234583606	0	2	269,333,	0,341,
chr1	234599248	234601508	748	234600244	.	234599248	234599248	0	2	991,1259,	0,1001,
chr1	234602947	234603777	749	234602947	+	234602947	234602947	0	0	,	,
chr1	234610073	234611367	750	234611367	-	234611367	234611367	0	0	,	,
chr1	234611556	234614429	751	234612687	.	234611556	234611556	0	2	1076,1687,	0,1186,
chr1	234700025	234700293	752	234700293	-	234700293	234700293	0	0	,	,
chr1	234723193	234726098	753	234724289	.	234723193	234723193	0	2	1091,1804,	0,1101,
chr1	234723809	234724285	754	234723809	+	234723809	234723809	0	0	,	,
chr1	234745985	234746341	755	234745985	+	234745985	234745985	0	0	,	,
chr1	234772022	234773236	756	234772539	.	234772022	234772022	0	2	446,626,	0,588,
chr1	234866382	234866748	757	234866382	+	234866382	234866382	0	0	,	,
chr1	234866633	234867046	758	234866633	+	234866633	234866633	0	0	,	,
chr1	234866913	234868757	759	234867419	.	234866913	234866913	0	2	456,1288,	0,556,
chr1	234868893	234869638	760	234869638	-	234869638	234869638	0	0	,	,
chr1	234874074	234876466	761	234874741	.	234874074	234874074	0	2	647,1706,	0,686,
chr1	234874777	234877292	762	234876519	.	234874777	234874777	0	2	1673,704,	0,1811,
chr1	234893446	234894399	763	234893960	.	234893446	234893446	0	2	504,428,	0,525,
chr1	234957281	234957537	764	234957537	-	234957537	234957537	0	0	,	,
chr1	234962334	234964220	765	234963400	.	234962334	234962334	0	2	1054,809,	0,1077,
chr1	234962685	234963494	766	234962685	+	234962685	234962685	0	0	,	,
chr1	234973597	234974456	767	234973597	+	234973597	234973597	0	0	,	,
chr1	234974323	234977203	768	234975395	.	234974323	234974323	0	2	1020,1755,	0,1125,
chr1	234979009	234979305	769	234979009	+	234979009	234979009	0	0	,	,
chr1	234983881	234984531	770	234984531	-	234984531	234984531	0	0	,	,
chr1	235012129	235012931	771	235012129	+	235012129	235012129	0	0	,	,
chr1	235867131	235868417	772	235867131	+	235867131	235867131	0	0	,	,
chr1	236350807	236351465	773	236351465	-	236351465	236351465	0	0	,	,
chr1	236351493	236352704	774	236351930	.	236351493	236351493	0	2	335,673,	0,538,
chr1	236352826	236353115	775	236353115	-	236353115	236353115	0	0	,	,
chr1	236503002	236503891	776	236503356	.	236503002	236503002	0	2	336,518,	0,371,
chr1	236912975	236914787	777	236913841	.	236912975	236912975	0	2	804,885,	0,927,
chr1	236913958	236916139	778	236914620	.	236913958	236913958	0	2	640,1497,	0,684,
chr1	241803606	241808097	779	241807104	.	241803606	241803606	0	2	3493,988,	0,3503,
chr1	241807973	241808244	780	241807973	+	241807973	241807973	0	0	,	,
chr1	241834034	241834365	781	241834034	+	241834034	241834034	0	0	,	,
chr1	244047791	244048217	782	244047791	+	244047791	244047791	0	0	,	,
chr1	244299711	244299993	783	244299711	+	244299711	244299711	0	0	,	,
chr1	244302377	244304844	784	244303181	.	244302377	244302377	0	2	707,1566,	0,901,
chr1	244350360	244351960	785	244350907	.	244350360	244350360	0	2	362,868,	0,732,
chr1	244393842	244396926	786	244393842	+	244393842	244393842	0	0	,	,
chr1	244833991	244834608	787	244833991	+	244833991	244833991	0	0	,	,
chr1	244918307	244919750	788	244918929	.	244918307	244918307	0	2	582,780,	0,663,
chr1	245337551	245338723	789	245337981	.	245337551	245337551	0	2	425,737,	0,435,
chr1	245344337	245346106	790	245345689	.	245344337	245344337	0	2	1308,373,	0,1396,
chr1	247111962	247114050	791	247111962	+	247111962	247111962	0	0	,	,
chr1	247210526	247212152	792	247210526	+	247210526	247210526	0	0	,	,
chr1	247360978	247361205	793	247361205	-	247361205	247361205	0	0	,	,
chr1	247470234	247473955	794	247471874	.	247470234	247470234	0	2	1635,2076,	0,1645,
chr1	247471070	247471536	795	247471070	+	247471070	247471070	0	0	,	,
chr1	247471464	247471836	796	247471836	-	247471836	247471836	0	0	,	,
chr1	247854637	247856084	797	247855368	.	247854637	247854637	0	2	684,669,	0,778,
chr1	247937171	247937568	798	247937171	+	247937171	247937171	0	0	,	,
chr1	248827932	248828945	799	248828945	-	248828945	248828945	0	0	,	,
chr1	248858980	248859749	800	248859749	-	248859749	248859749	0	0	,	,
chr1	248862222	248863323	801	248863323	-	248863323	248863323	0	0	,	,
chr1	248872063	248872576	802	248872576	-	248872576	248872576	0	0	,	,
chr1	248872691	248873721	803	248873721	-	248873721	248873721	0	0	,	,
chr1	248886649	248887201	804	248886649	+	248886649	248886649	0	0	,	,
chr1	248888392	248891948	805	248889637	.	248888392	248888392	0	2	1151,2216,	0,1340,
chr1	248889214	248890047	806	248889606	.	248889214	248889214	0	2	329,378,	0,455,
chr1	248889339	248889636	807	248889339	+	248889339	248889339	0	0	,	,
chr10	789213	789514	808	789213	+	789213	789213	0	0	,	,
chr10	930858	931770	809	930858	+	930858	930858	0	0	,	,
chr10	3045478	3046566	810	3046022	.	3045478	3045478	0	2	519,519,	0,569,
chr10	3316704	3317815	811	3317815	-	3317815	3317815	0	0	,	,
chr10	3665667	3666871	812	3665667	+	3665667	3665667	0	0	,	,
chr10	3667973	3669634	813	3668432	.	3667973	3667973	0	2	421,1163,	0,498,
chr10	3762332	3763063	814	3763063	-	3763063	3763063	0	0	,	,
chr10	3785621	3786519	815	3786519	-	3786519	3786519	0	0	,	,
chr10	3803596	3805234	816	3803596	+	3803596	3803596	0	0	,	,
chr10	3804880	3805980	817	3805980	-	3805980	3805980	0	0	,	,
chr10	3805353	3807497	818	3805353	+	3805353	3805353	0	0	,	,
chr10	3809242	3809735	819	3809735	-	3809735	3809735	0	0	,	,
chr10	3809887	3810235	820	3810235	-	3810235	3810235	0	0	,	,
chr10	3810102	3810392	821	3810392	-	3810392	3810392	0	0	,	,
chr10	3811145	3811588	822	3811588	-	3811588	3811588	0	0	,	,
chr10	3828267	3829834	823	3828728	.	3828267	3828267	0	2	456,1101,	0,466,
chr10	3851434	3852297	824	3851434	+	3851434	3851434	0	0	,	,
chr10	3851807	3853600	825	3852577	.	3851807	3851807	0	2	765,1018,	0,775,
chr10	3926026	3928029	826	3927065	.	3926026	3926026	0	2	881,806,	0,1197,
chr10	4848785	4849701	827	4849701	-	4849701	4849701	0	0	,	,
chr10	4882676	4883938	828	4883496	.	4882676	4882676	0	2	807,429,	0,833,
chr10	4980519	4982108	829	4982108	-	4982108	4982108	0	0	,	,
chr10	4982832	4984820	830	4982832	+	4982832	4982832	0	0	,	,
chr10	5283416	5285784	831	5284628	.	5283416	5283416	0	2	1124,1069,	0,1299,
chr10	5290269	5292849	832	5291905	.	5290269	5290269	0	2	1556,865,	0,1715,
chr10	5476856	5479631	833	5479631	-	5479631	5479631	0	0	,	,
chr10	5478499	5479729	834	5478499	+	5478499	5478499	0	0	,	,
chr10	5479594	5480574	835	5480574	-	5480574	5480574	0	0	,	,
chr10	5479755	5481097	836	5479755	+	5479755	5479755	0	0	,	,
chr10	5480460	5482438	837	5481033	.	5480460	5480460	0	2	477,1310,	0,668,
chr10	5483065	5488148	838	5487680	.	5483065	5483065	0	2	4579,433,	0,4650,
chr10	5539491	5539739	839	5539491	+	5539491	5539491	0	0	,	,
chr10	5546123	5546542	840	5546123	+	5546123	5546123	0	0	,	,
chr10	5548051	5549624	841	5549047	.	5548051	5548051	0	2	962,542,	0,1031,
chr10	5987515	5988357	842	5987893	.	5987515	5987515	0	2	344,429,	0,413,
chr10	6920175	6921352	843	6920175	+	6920175	6920175	0	0	,	,
chr10	7008009	7008928	844	7008009	+	7008009	7008009	0	0	,	,
chr10	7027412	7029682	845	7028422	.	7027412	7027412	0	2	1005,1255,	0,1015,
chr10	7027676	7028416	846	7027676	+	7027676	7027676	0	0	,	,
chr10	11639934	11640358	847	11639934	+	11639934	11639934	0	0	,	,
chr10	11685008	11685850	848	11685008	+	11685008	11685008	0	0	,	,
chr10	11710351	11710828	849	11710828	-	11710828	11710828	0	0	,	,
chr10	11896504	11899879	850	11898608	.	11896504	11896504	0	2	2048,1214,	0,2161,
chr10	11896936	11897505	851	11896936	+	11896936	11896936	0	0	,	,
chr10	11900720	11902762	852	11902076	.	11900720	11900720	0	2	1351,681,	0,1361,
chr10	12264601	12264941	853	12264601	+	12264601	12264601	0	0	,	,
chr10	12265420	12267116	854	12266047	.	12265420	12265420	0	2	511,954,	0,742,
chr10	13271788	13272184	855	13271788	+	13271788	13271788	0	0	,	,
chr10	13301527	13302431	856	13302108	.	13301527	13301527	0	2	576,318,	0,586,
chr10	13348712	13348919	857	13348919	-	13348919	13348919	0	0	,	,
chr10	13349477	13351134	858	13349477	+	13349477	13349477	0	0	,	,
chr10	13403799	13404401	859	13404401	-	13404401	13404401	0	0	,	,
chr10	13415502	13417095	860	13415984	.	13415502	13415502	0	2	477,1106,	0,487,
chr10	13416754	13417704	861	13417704	-	13417704	13417704	0	0	,	,
chr10	13417563	13418485	862	13417739	.	13417563	13417563	0	2	171,741,	0,181,
chr10	13704325	13704550	863	13704325	+	13704325	13704325	0	0	,	,
chr10	13704710	13704949	864	13704710	+	13704710	13704710	0	0	,	,
chr10	13706065	13707088	865	13706065	+	13706065	13706065	0	0	,	,
chr10	14181091	14181736	866	14181423	.	14181091	14181091	0	2	302,284,	0,361,
chr10	14960196	14960375	867	14960375	-	14960375	14960375	0	0	,	,
chr10	15169548	15169832	868	15169832	-	15169832	15169832	0	0	,	,
chr10	15438713	15441388	869	15439721	.	15438713	15438713	0	2	964,1623,	0,1052,
chr10	15439488	15439862	870	15439488	+	15439488	15439488	0	0	,	,
chr10	15441737	15442672	871	15442225	.	15441737	15441737	0	2	483,442,	0,493,
chr10	15450198	15452731	872	15451361	.	15450198	15450198	0	2	1041,1249,	0,1284,
chr10	18658261	18659102	873	18658261	+	18658261	18658261	0	0	,	,
chr10	21174508	21175312	874	21175312	-	21175312	21175312	0	0	,	,
chr10	21183112	21183531	875	21183112	+	21183112	21183112	0	0	,	,
chr10	21525912	21527241	876	21527241	-	21527241	21527241	0	0	,	,
chr10	21527124	21527583	877	21527583	-	21527583	21527583	0	0	,	,
chr10	21527508	21528135	878	21528135	-	21528135	21528135	0	0	,	,
chr10	22022250	22022943	879	22022943	-	22022943	22022943	0	0	,	,
chr10	22338794	22341027	880	22341027	-	22341027	22341027	0	0	,	,
chr10	22340407	22342993	881	22340407	+	22340407	22340407	0	0	,	,
chr10	22340894	22341535	882	22341535	-	22341535	22341535	0	0	,	,
chr10	23046665	23048295	883	23047492	.	23046665	23046665	0	2	810,786,	0,844,
chr10	23047345	23047783	884	23047783	-	23047783	23047783	0	0	,	,
chr10	23051009	23052306	885	23052306	-	23052306	23052306	0	0	,	,
chr10	23437035	23440245	886	23438931	.	23437035	23437035	0	2	1826,1243,	0,1967,
chr10	24568248	24568680	887	24568248	+	24568248	24568248	0	0	,	,
chr10	24568603	24569162	888	24568931	.	24568603	24568603	0	2	323,226,	0,333,
chr10	24568957	24570248	889	24570248	-	24570248	24570248	0	0	,	,
chr10	24569530	24571093	890	24569530	+	24569530	24569530	0	0	,	,
chr10	25061451	25062607	891	25062607	-	25062607	25062607	0	0	,	,
chr10	27252230	27254103	892	27252621	.	27252230	27252230	0	2	365,1455,	0,418,
chr10	28502418	28502577	893	28502418	.	28502418	28502418	0	2	-5,154,	0,5,
chr10	28838484	28841357	894	28839854	.	28838484	28838484	0	2	1266,1398,	0,1475,
chr10	28985918	28986511	895	28986511	-	28986511	28986511	0	0	,	,
chr10	29132131	29133435	896	29132131	+	29132131	29132131	0	0	,	,
chr10	29142644	29143199	897	29142644	+	29142644	29142644	0	0	,	,
chr10	30493678	30494144	898	30494144	-	30494144	30494144	0	0	,	,
chr10	30503463	30504375	899	30504044	.	30503463	30503463	0	2	527,278,	0,634,
chr10	30552345	30552810	900	30552345	+	30552345	30552345	0	0	,	,
chr10	30552717	30555198	901	30553311	.	30552717	30552717	0	2	589,1882,	0,599,
chr10	30553106	30554011	902	30554011	-	30554011	30554011	0	0	,	,
chr10	30583867	30584751	903	30583867	+	30583867	30583867	0	0	,	,
chr10	31030475	31032880	904	31031681	.	31030475	31030475	0	2	1201,1194,	0,1211,
chr10	31031682	31032093	905	31031682	+	31031682	31031682	0	0	,	,
chr10	31132691	31134971	906	31133833	.	31132691	31132691	0	2	1088,1083,	0,1197,
chr10	31603297	31604001	907	31603657	.	31603297	31603297	0	2	244,228,	0,476,
chr10	31971950	31973332	908	31972706	.	31971950	31971950	0	2	609,479,	0,903,
chr10	31977573	31977915	909	31977573	+	31977573	31977573	0	0	,	,
chr10	32139587	32139833	910	32139587	+	32139587	32139587	0	0	,	,
chr10	32139789	32140395	911	32139789	+	32139789	32139789	0	0	,	,
chr10	32980058	32981683	912	32980657	.	32980058	32980058	0	2	594,1021,	0,604,
chr10	37976228	37976557	913	37976228	+	37976228	37976228	0	0	,	,
chr10	38002855	38004008	914	38003757	.	38002855	38002855	0	2	840,188,	0,965,
chr10	42475740	42475968	915	42475968	-	42475968	42475968	0	0	,	,
chr10	42644385	42647770	916	42645298	.	42644385	42644385	0	2	801,2360,	0,1025,
chr10	42645427	42647332	917	42647332	-	42647332	42647332	0	0	,	,
chr10	42653580	42655234	918	42654606	.	42653580	42653580	0	2	998,600,	0,1054,
chr10	43137844	43138325	919	43137844	+	43137844	43137844	0	0	,	,
chr10	43287189	43287472	920	43287472	-	43287472	43287472	0	0	,	,
chr10	43415333	43415915	921	43415915	-	43415915	43415915	0	0	,	,
chr10	43418340	43419237	922	43418340	+	43418340	43418340	0	0	,	,
chr10	43423825	43424044	923	43423825	+	43423825	43423825	0	0	,	,
chr10	43434507	43435734	924	43435734	-	43435734	43435734	0	0	,	,
chr10	44233879	44234711	925	44233879	+	44233879	44233879	0	0	,	,
chr10	44310861	44311150	926	44311150	-	44311150	44311150	0	0	,	,
chr10	44477151	44478941	927	44478230	.	44477151	44477151	0	2	1035,666,	0,1124,
chr10	45279205	45279974	928	45279205	+	45279205	45279205	0	0	,	,
chr10	45373427	45374201	929	45373427	+	45373427	45373427	0	0	,	,
chr10	46106082	46106599	930	46106599	-	46106599	46106599	0	0	,	,
chr10	46216919	46217750	931	46217483	.	46216919	46216919	0	2	559,262,	0,569,
chr10	46284313	46285644	932	46284649	.	46284313	46284313	0	2	311,970,	0,361,
chr10	47326528	47328223	933	47327043	.	47326528	47326528	0	2	455,1120,	0,575,
chr10	47335817	47336753	934	47336753	-	47336753	47336753	0	0	,	,
chr10	47407121	47407942	935	47407121	+	47407121	47407121	0	0	,	,
chr10	49224524	49226549	936	49225524	.	49224524	49224524	0	2	995,1020,	0,1005,
chr10	49298001	49298481	937	49298001	+	49298001	49298001	0	0	,	,
chr10	49298320	49300250	938	49300250	-	49300250	49300250	0	0	,	,
chr10	49300174	49300651	939	49300651	-	49300651	49300651	0	0	,	,
chr10	50624454	50625386	940	50625386	-	50625386	50625386	0	0	,	,
chr10	51699651	51699874	941	51699874	-	51699874	51699874	0	0	,	,
chr10	59907948	59908595	942	59908595	-	59908595	59908595	0	0	,	,
chr10	61780452	61783095	943	61782206	.	61780452	61780452	0	2	1688,823,	0,1820,
chr10	61784481	61785563	944	61784481	+	61784481	61784481	0	0	,	,
chr10	61829479	61830982	945	61830982	-	61830982	61830982	0	0	,	,
chr10	61903007	61903863	946	61903863	-	61903863	61903863	0	0	,	,
chr10	63502316	63505349	947	63505059	.	63502316	63502316	0	2	2708,255,	0,2778,
chr10	63629203	63630760	948	63630254	.	63629203	63629203	0	2	991,447,	0,1110,
chr10	63630177	63632175	949	63630991	.	63630177	63630177	0	2	809,1179,	0,819,
chr10	67850548	67852528	950	67850548	+	67850548	67850548	0	0	,	,
chr10	68230341	68231514	951	68231514	-	68231514	68231514	0	0	,	,
chr10	68554148	68556006	952	68555181	.	68554148	68554148	0	2	971,764,	0,1094,
chr10	69061500	69062725	953	69061806	.	69061500	69061500	0	2	292,906,	0,319,
chr10	69222072	69223560	954	69222836	.	69222072	69222072	0	2	723,683,	0,805,
chr10	69228892	69230141	955	69229554	.	69228892	69228892	0	2	657,582,	0,667,
chr10	69313067	69313560	956	69313305	.	69313067	69313067	0	2	192,209,	0,284,
chr10	69408037	69409985	957	69408699	.	69408037	69408037	0	2	657,1281,	0,667,
chr10	70558682	70559910	958	70558993	.	70558682	70558682	0	2	245,850,	0,378,
chr10	70653038	70653442	959	70653442	-	70653442	70653442	0	0	,	,
chr10	70662564	70663037	960	70662564	+	70662564	70662564	0	0	,	,
chr10	70665158	70666186	961	70665158	+	70665158	70665158	0	0	,	,
chr10	70666653	70667743	962	70667363	.	70666653	70666653	0	2	662,332,	0,758,
chr10	70667703	70669414	963	70667703	+	70667703	70667703	0	0	,	,
chr10	70798020	70798631	964	70798020	+	70798020	70798020	0	0	,	,
chr10	71264976	71270206	965	71266501	.	71264976	71264976	0	2	1466,3646,	0,1584,
chr10	71376851	71377846	966	71377518	.	71376851	71376851	0	2	605,267,	0,728,
chr10	71613123	71613562	967	71613562	-	71613562	71613562	0	0	,	,
chr10	71634278	71636425	968	71635515	.	71634278	71634278	0	2	1108,781,	0,1366,
chr10	71637253	71640878	969	71638892	.	71637253	71637253	0	2	1634,1981,	0,1644,
chr10	71648376	71649894	970	71649126	.	71648376	71648376	0	2	680,698,	0,820,
chr10	71859668	71861517	971	71860644	.	71859668	71859668	0	2	915,812,	0,1037,
chr10	71860469	71861134	972	71861134	-	71861134	71861134	0	0	,	,
chr10	71867933	71868732	973	71868446	.	71867933	71867933	0	2	463,237,	0,562,
chr10	71874626	71874906	974	71874906	-	71874906	71874906	0	0	,	,
chr10	71878496	71879202	975	71878620	.	71878496	71878496	0	2	119,577,	0,129,
chr10	71887598	71889981	976	71888732	.	71887598	71887598	0	2	1129,1244,	0,1139,
chr10	72243508	72245192	977	72245192	-	72245192	72245192	0	0	,	,
chr10	72247677	72248983	978	72248983	-	72248983	72248983	0	0	,	,
chr10	72253416	72256737	979	72255226	.	72253416	72253416	0	2	1805,1506,	0,1815,
chr10	72259934	72261581	980	72261581	-	72261581	72261581	0	0	,	,
chr10	72260636	72261090	981	72260636	+	72260636	72260636	0	0	,	,
chr10	72261006	72262071	982	72261006	+	72261006	72261006	0	0	,	,
chr10	72272241	72272885	983	72272241	+	72272241	72272241	0	0	,	,
chr10	72290388	72292062	984	72291237	.	72290388	72290388	0	2	780,756,	0,918,
chr10	72296926	72299380	985	72298169	.	72296926	72296926	0	2	1151,1119,	0,1335,
chr10	72297472	72298319	986	72297472	+	72297472	72297472	0	0	,	,
chr10	72307897	72310601	987	72308725	.	72307897	72307897	0	2	823,1871,	0,833,
chr10	72318082	72324358	988	72324358	-	72324358	72324358	0	0	,	,
chr10	72320387	72320977	989	72320387	+	72320387	72320387	0	0	,	,
chr10	72320913	72322837	990	72320913	+	72320913	72320913	0	0	,	,
chr10	72364526	72365078	991	72364526	+	72364526	72364526	0	0	,	,
chr10	72675807	72677140	992	72676570	.	72675807	72675807	0	2	737,544,	0,789,
chr10	72676610	72676819	993	72676819	-	72676819	72676819	0	0	,	,
chr10	73645924	73650241	994	73649159	.	73645924	73645924	0	2	3078,925,	0,3392,
chr10	73932139	73932516	995	73932516	-	73932516	73932516	0	0	,	,
chr10	73940312	73941766	996	73940786	.	73940312	73940312	0	2	420,927,	0,527,
chr10	73955920	73957633	997	73956722	.	73955920	73955920	0	2	734,843,	0,870,
chr10	73957274	73957515	998	73957515	-	73957515	73957515	0	0	,	,
chr10	73992002	73992519	999	73992002	+	73992002	73992002	0	0	,	,
chr10	73992843	73993291	1000	73993291	-	73993291	73993291	0	0	,	,
chr10	75191710	75192209	1001	75192209	-	75192209	75192209	0	0	,	,
chr10	77971403	77972301	1002	77971403	+	77971403	77971403	0	0	,	,
chr10	78255329	78256182	1003	78256182	-	78256182	78256182	0	0	,	,
chr10	78302330	78303464	1004	78303464	-	78303464	78303464	0	0	,	,
chr10	78972909	78973612	1005	78972909	+	78972909	78972909	0	0	,	,
chr10	79038409	79039381	1006	79038902	.	79038409	79038409	0	2	456,442,	0,530,
chr10	79047743	79048684	1007	79048430	.	79047743	79047743	0	2	638,205,	0,736,
chr10	79446371	79446670	1008	79446670	-	79446670	79446670	0	0	,	,
chr10	80205604	80205918	1009	80205918	-	80205918	80205918	0	0	,	,
chr10	80207315	80207755	1010	80207315	+	80207315	80207315	0	0	,	,
chr10	80273086	80273577	1011	80273086	+	80273086	80273086	0	0	,	,
chr10	80740243	80741194	1012	80740480	.	80740243	80740243	0	2	187,663,	0,288,
chr10	80769377	80770020	1013	80770020	-	80770020	80770020	0	0	,	,
chr10	80770275	80770491	1014	80770491	-	80770491	80770491	0	0	,	,
chr10	80771200	80773454	1015	80772230	.	80771200	80771200	0	2	974,1169,	0,1085,
chr10	86535235	86536082	1016	86535598	.	86535235	86535235	0	2	321,441,	0,406,
chr10	86710298	86712908	1017	86711258	.	86710298	86710298	0	2	905,1595,	0,1015,
chr10	86752096	86754908	1018	86752557	.	86752096	86752096	0	2	456,2346,	0,466,
chr10	86752537	86752975	1019	86752537	+	86752537	86752537	0	0	,	,
chr10	86939519	86940180	1020	86939519	+	86939519	86939519	0	0	,	,
chr10	86952788	86959471	1021	86954502	.	86952788	86952788	0	2	1646,4901,	0,1782,
chr10	86966306	86967156	1022	86966732	.	86966306	86966306	0	2	400,398,	0,452,
chr10	87861726	87862489	1023	87861726	+	87861726	87861726	0	0	,	,
chr10	89351253	89351414	1024	89351253	+	89351253	89351253	0	0	,	,
chr10	91103278	91104976	1025	91103903	.	91103278	91103278	0	2	591,1038,	0,660,
chr10	91104021	91104268	1026	91104268	-	91104268	91104268	0	0	,	,
chr10	91105350	91105575	1027	91105575	-	91105575	91105575	0	0	,	,
chr10	91588294	91588954	1028	91588294	+	91588294	91588294	0	0	,	,
chr10	91590685	91592086	1029	91591490	.	91590685	91590685	0	2	718,509,	0,892,
chr10	91607423	91608996	1030	91608996	-	91608996	91608996	0	0	,	,
chr10	91608002	91610057	1031	91608002	+	91608002	91608002	0	0	,	,
chr10	91613849	91614613	1032	91613849	+	91613849	91613849	0	0	,	,
chr10	91630359	91631928	1033	91630359	+	91630359	91630359	0	0	,	,
chr10	91905662	91909873	1034	91908862	.	91905662	91905662	0	2	3195,1006,	0,3205,
chr10	92239517	92241173	1035	92240754	.	92239517	92239517	0	2	1192,374,	0,1282,
chr10	92290255	92291089	1036	92290255	+	92290255	92290255	0	0	,	,
chr10	92590762	92592500	1037	92591724	.	92590762	92590762	0	2	906,721,	0,1017,
chr10	92689008	92689856	1038	92689008	+	92689008	92689008	0	0	,	,
chr10	92695850	92696821	1039	92696821	-	92696821	92696821	0	0	,	,
chr10	92698595	92703176	1040	92699825	.	92698595	92698595	0	2	1225,3346,	0,1235,
chr10	92754814	92755491	1041	92755491	-	92755491	92755491	0	0	,	,
chr10	92755523	92757290	1042	92757290	-	92757290	92757290	0	0	,	,
chr10	92756571	92757478	1043	92756571	+	92756571	92756571	0	0	,	,
chr10	92757217	92759093	1044	92757675	.	92757217	92757217	0	2	453,1413,	0,463,
chr10	93249077	93249519	1045	93249077	+	93249077	93249077	0	0	,	,
chr10	95293868	95296746	1046	95295369	.	95293868	95293868	0	2	1471,1348,	0,1530,
chr10	95294677	95296299	1047	95295369	.	95294677	95294677	0	2	662,901,	0,721,
chr10	95295136	95295518	1048	95295136	+	95295136	95295136	0	0	,	,
chr10	95296831	95298283	1049	95297676	.	95296831	95296831	0	2	768,530,	0,922,
chr10	96123921	96126023	1050	96124680	.	96123921	96123921	0	2	754,1338,	0,764,
chr10	96621595	96623353	1051	96622557	.	96621595	96621595	0	2	886,721,	0,1037,
chr10	97298234	97299210	1052	97298234	+	97298234	97298234	0	0	,	,
chr10	97318516	97318967	1053	97318967	-	97318967	97318967	0	0	,	,
chr10	97347057	97348508	1054	97348508	-	97348508	97348508	0	0	,	,
chr10	97418930	97420519	1055	97419333	.	97418930	97418930	0	2	398,1181,	0,408,
chr10	97542063	97542316	1056	97542316	-	97542316	97542316	0	0	,	,
chr10	97542460	97543265	1057	97543265	-	97543265	97543265	0	0	,	,
chr10	97689091	97689609	1058	97689609	-	97689609	97689609	0	0	,	,
chr10	97712812	97714206	1059	97714206	-	97714206	97714206	0	0	,	,
chr10	97788434	97789042	1060	97789042	-	97789042	97789042	0	0	,	,
chr10	97840417	97841180	1061	97840417	+	97840417	97840417	0	0	,	,
chr10	98454757	98457881	1062	98457881	-	98457881	98457881	0	0	,	,
chr10	98458692	98460570	1063	98459647	.	98458692	98458692	0	2	879,846,	0,1032,
chr10	98459972	98462317	1064	98461171	.	98459972	98459972	0	2	1007,955,	0,1390,
chr10	98461399	98464365	1065	98463161	.	98461399	98461399	0	2	1686,1127,	0,1839,
chr10	98464403	98465270	1066	98464403	+	98464403	98464403	0	0	,	,
chr10	98466434	98468031	1067	98466964	.	98466434	98466434	0	2	525,1062,	0,535,
chr10	98777568	98779268	1068	98778559	.	98777568	98777568	0	2	913,632,	0,1068,
chr10	99430766	99431425	1069	99431425	-	99431425	99431425	0	0	,	,
chr10	100009625	100009933	1070	100009678	.	100009625	100009625	0	2	48,250,	0,58,
chr10	100370011	100372148	1071	100371393	.	100370011	100370011	0	2	1377,750,	0,1387,
chr10	100370808	100371551	1072	100370808	+	100370808	100370808	0	0	,	,
chr10	101041845	101043948	1073	101042863	.	101041845	101041845	0	2	1013,1080,	0,1023,
chr10	101050474	101050724	1074	101050474	+	101050474	101050474	0	0	,	,
chr10	101749431	101749486	1075	101749459	.	101749431	101749431	0	2	23,22,	0,33,
chr10	101822979	101824608	1076	101824114	.	101822979	101822979	0	2	985,345,	0,1284,
chr10	102056260	102059633	1077	102058273	.	102056260	102056260	0	2	1957,1303,	0,2070,
chr10	102057213	102058823	1078	102058273	.	102057213	102057213	0	2	1004,493,	0,1117,
chr10	102057831	102058227	1079	102057831	+	102057831	102057831	0	0	,	,
chr10	102241771	102242085	1080	102241771	+	102241771	102241771	0	0	,	,
chr10	102599133	102602501	1081	102599946	.	102599133	102599133	0	2	753,2494,	0,874,
chr10	102671218	102672029	1082	102671218	+	102671218	102671218	0	0	,	,
chr10	102988351	102989554	1083	102989176	.	102988351	102988351	0	2	770,323,	0,880,
chr10	103196746	103198174	1084	103197331	.	103196746	103196746	0	2	535,794,	0,634,
chr10	103614520	103614818	1085	103614520	+	103614520	103614520	0	0	,	,
chr10	103619097	103620804	1086	103619097	+	103619097	103619097	0	0	,	,
chr10	103666767	103667933	1087	103667604	.	103666767	103666767	0	2	815,307,	0,859,
chr10	103667677	103669032	1088	103668778	.	103667677	103667677	0	2	1065,218,	0,1137,
chr10	103693329	103693540	1089	103693329	+	103693329	103693329	0	0	,	,
chr10	103695573	103697110	1090	103696679	.	103695573	103695573	0	2	1071,396,	0,1141,
chr10	103697069	103697936	1091	103697069	+	103697069	103697069	0	0	,	,
chr10	103772492	103772899	1092	103772709	.	103772492	103772492	0	2	212,185,	0,222,
chr10	103965414	103966127	1093	103966127	-	103966127	103966127	0	0	,	,
chr10	104338959	104341334	1094	104340222	.	104338959	104338959	0	2	1240,1089,	0,1286,
chr10	104346697	104347438	1095	104347438	-	104347438	104347438	0	0	,	,
chr10	107023169	107023838	1096	107023169	+	107023169	107023169	0	0	,	,
chr10	110447270	110447570	1097	110447270	+	110447270	110447270	0	0	,	,
chr10	110500537	110501369	1098	110501369	-	110501369	110501369	0	0	,	,
chr10	110616342	110616916	1099	110616644	.	110616342	110616342	0	2	232,202,	0,372,
chr10	110671237	110673061	1100	110672209	.	110671237	110671237	0	2	967,847,	0,977,
chr10	110764126	110764958	1101	110764958	-	110764958	110764958	0	0	,	,
chr10	110764993	110765632	1102	110765632	-	110765632	110765632	0	0	,	,
chr10	110773365	110774251	1103	110774251	-	110774251	110774251	0	0	,	,
chr10	110858033	110858396	1104	110858396	-	110858396	110858396	0	0	,	,
chr10	112383014	112384070	1105	112383538	.	112383014	112383014	0	2	452,459,	0,597,
chr10	112843530	112843771	1106	112843771	-	112843771	112843771	0	0	,	,
chr10	113059916	113062029	1107	113060950	.	113059916	113059916	0	2	1029,1074,	0,1039,
chr10	113062851	113065583	1108	113063589	.	113062851	113062851	0	2	666,1922,	0,810,
chr10	117407879	117411808	1109	117409145	.	117407879	117407879	0	2	1261,2658,	0,1271,
chr10	117411015	117412064	1110	117411629	.	117411015	117411015	0	2	566,388,	0,661,
chr10	117411795	117412164	1111	117412164	-	117412164	117412164	0	0	,	,
chr10	118482263	118484010	1112	118483048	.	118482263	118482263	0	2	679,857,	0,890,
chr10	118495150	118496547	1113	118495814	.	118495150	118495150	0	2	610,680,	0,717,
chr10	119081164	119081414	1114	119081414	-	119081414	119081414	0	0	,	,
chr10	119081956	119083794	1115	119081956	+	119081956	119081956	0	0	,	,
chr10	119205598	119207802	1116	119206804	.	119205598	119205598	0	2	1201,993,	0,1211,
chr10	119250461	119250688	1117	119250688	-	119250688	119250688	0	0	,	,
chr10	119251144	119251512	1118	119251512	-	119251512	119251512	0	0	,	,
chr10	119305668	119306734	1119	119306315	.	119305668	119305668	0	2	642,414,	0,652,
chr10	119542776	119543583	1120	119543583	-	119543583	119543583	0	0	,	,
chr10	119725132	119725571	1121	119725132	+	119725132	119725132	0	0	,	,
chr10	122062700	122063908	1122	122063384	.	122062700	122062700	0	2	632,472,	0,736,
chr10	123138717	123139605	1123	123139605	-	123139605	123139605	0	0	,	,
chr10	124420585	124421277	1124	124420585	+	124420585	124420585	0	0	,	,
chr10	125895858	125896206	1125	125895858	+	125895858	125895858	0	0	,	,
chr10	128598524	128601113	1126	128599684	.	128598524	128598524	0	2	1098,1367,	0,1222,
chr10	128629048	128630276	1127	128629614	.	128629048	128629048	0	2	561,657,	0,571,
chr10	129114279	129114742	1128	129114742	-	129114742	129114742	0	0	,	,
chr10	130108714	130111399	1129	130110524	.	130108714	130108714	0	2	1770,835,	0,1850,
chr10	130110711	130113590	1130	130111241	.	130110711	130110711	0	2	525,2344,	0,535,
chr10	131890509	131893584	1131	131892165	.	131890509	131890509	0	2	1651,1414,	0,1661,
chr10	131896382	131898067	1132	131897757	.	131896382	131896382	0	2	1310,245,	0,1440,
chr10	131998551	131999765	1133	131999054	.	131998551	131998551	0	2	380,588,	0,626,
chr10	132320301	132320903	1134	132320301	+	132320301	132320301	0	0	,	,
chr10	132420920	132422335	1135	132421574	.	132420920	132420920	0	2	649,756,	0,659,
chr10	132446072	132447237	1136	132446931	.	132446072	132446072	0	2	809,255,	0,910,
chr10	132447817	132448488	1137	132448488	-	132448488	132448488	0	0	,	,
chr10	132517492	132518323	1138	132517492	+	132517492	132517492	0	0	,	,
chr10	132518813	132519061	1139	132518813	+	132518813	132518813	0	0	,	,
chr10	133142486	133143360	1140	133143360	-	133143360	133143360	0	0	,	,
chr10	133224739	133225839	1141	133225273	.	133224739	133224739	0	2	520,553,	0,547,
chr10	133244885	133246708	1142	133246016	.	133244885	133244885	0	2	1083,644,	0,1179,
chr10	133248225	133248899	1143	133248225	+	133248225	133248225	0	0	,	,
chr10	133261371	133262113	1144	133261371	+	133261371	133261371	0	0	,	,
chr10	133275268	133275464	1145	133275268	+	133275268	133275268	0	0	,	,
chr10	133388810	133390126	1146	133390126	-	133390126	133390126	0	0	,	,
chr11	267430	268193	1147	268193	-	268193	268193	0	0	,	,
chr11	267620	268837	1148	267620	+	267620	267620	0	0	,	,
chr11	269002	269466	1149	269466	-	269466	269466	0	0	,	,
chr11	277711	278311	1150	277711	+	277711	277711	0	0	,	,
chr11	284037	287098	1151	284037	+	284037	284037	0	0	,	,
chr11	327815	329799	1152	329513	.	327815	327815	0	2	1693,281,	0,1703,
chr11	329455	331224	1153	329713	.	329455	329455	0	2	253,1506,	0,263,
chr11	332118	337280	1154	334524	.	332118	332118	0	2	2401,2751,	0,2411,
chr11	334559	335306	1155	334827	.	334559	334559	0	2	263,474,	0,273,
chr11	350348	351860	1156	351032	.	350348	350348	0	2	668,812,	0,700,
chr11	352985	353544	1157	353544	-	353544	353544	0	0	,	,
chr11	354401	354624	1158	354624	-	354624	354624	0	0	,	,
chr11	355056	356357	1159	356357	-	356357	356357	0	0	,	,
chr11	444272	444961	1160	444526	.	444272	444272	0	2	249,430,	0,259,
chr11	447440	447709	1161	447709	-	447709	447709	0	0	,	,
chr11	518401	519396	1162	518865	.	518401	518401	0	2	351,418,	0,577,
chr11	554355	555044	1163	555044	-	555044	555044	0	0	,	,
chr11	568766	570487	1164	568766	+	568766	568766	0	0	,	,
chr11	921669	922099	1165	922099	-	922099	922099	0	0	,	,
chr11	1261256	1263079	1166	1262787	.	1261256	1261256	0	2	1469,230,	0,1593,
chr11	1336262	1336862	1167	1336657	.	1336262	1336262	0	2	387,196,	0,404,
chr11	1771967	1773135	1168	1772689	.	1771967	1771967	0	2	684,408,	0,760,
chr11	2302823	2306597	1169	2303827	.	2302823	2302823	0	2	894,2660,	0,1114,
chr11	2533573	2533917	1170	2533917	-	2533917	2533917	0	0	,	,
chr11	2699967	2700784	1171	2700784	-	2700784	2700784	0	0	,	,
chr11	2768591	2769541	1172	2769261	.	2768591	2768591	0	2	607,217,	0,733,
chr11	2770301	2770998	1173	2770998	-	2770998	2770998	0	0	,	,
chr11	2777371	2780574	1174	2778778	.	2777371	2777371	0	2	1334,1723,	0,1480,
chr11	2778556	2779480	1175	2779480	-	2779480	2779480	0	0	,	,
chr11	2781897	2782215	1176	2782215	-	2782215	2782215	0	0	,	,
chr11	2836943	2837182	1177	2837182	-	2837182	2837182	0	0	,	,
chr11	2868172	2868750	1178	2868345	.	2868172	2868172	0	2	168,400,	0,178,
chr11	2890861	2891843	1179	2890861	+	2890861	2890861	0	0	,	,
chr11	2892507	2893649	1180	2892627	.	2892507	2892507	0	2	115,1017,	0,125,
chr11	3058500	3058814	1181	3058814	-	3058814	3058814	0	0	,	,
chr11	3168771	3170572	1182	3169483	.	3168771	3168771	0	2	707,1084,	0,717,
chr11	3230853	3233111	1183	3231951	.	3230853	3230853	0	2	1093,1155,	0,1103,
chr11	3338666	3343719	1184	3338666	+	3338666	3338666	0	0	,	,
chr11	3345981	3346562	1185	3345981	+	3345981	3345981	0	0	,	,
chr11	3421947	3423352	1186	3421947	+	3421947	3421947	0	0	,	,
chr11	3853712	3854868	1187	3853712	+	3853712	3853712	0	0	,	,
chr11	5150040	5153462	1188	5151829	.	5150040	5150040	0	2	1703,1546,	0,1876,
chr11	6251177	6252158	1189	6252158	-	6252158	6252158	0	0	,	,
chr11	8201585	8208314	1190	8206361	.	8201585	8201585	0	2	4718,1895,	0,4834,
chr11	8202279	8204172	1191	8202718	.	8202279	8202279	0	2	367,1383,	0,510,
chr11	8205443	8206742	1192	8206439	.	8205443	8205443	0	2	991,298,	0,1001,
chr11	9363527	9365394	1193	9364529	.	9363527	9363527	0	2	934,796,	0,1071,
chr11	9530232	9530481	1194	9530481	-	9530481	9530481	0	0	,	,
chr11	9549749	9550384	1195	9550384	-	9550384	9550384	0	0	,	,
chr11	9551536	9551980	1196	9551980	-	9551980	9551980	0	0	,	,
chr11	9551903	9552203	1197	9552203	-	9552203	9552203	0	0	,	,
chr11	9568008	9569722	1198	9569079	.	9568008	9568008	0	2	1066,638,	0,1076,
chr11	9572084	9572268	1199	9572084	+	9572084	9572084	0	0	,	,
chr11	9612942	9614053	1200	9614053	-	9614053	9614053	0	0	,	,
chr11	9613397	9615610	1201	9613397	+	9613397	9613397	0	0	,	,
chr11	9613932	9614232	1202	9614232	-	9614232	9614232	0	0	,	,
chr11	10659554	10660826	1203	10659905	.	10659554	10659554	0	2	313,883,	0,389,
chr11	10716215	10717329	1204	10716996	.	10716215	10716215	0	2	709,261,	0,853,
chr11	10735224	10735843	1205	10735843	-	10735843	10735843	0	0	,	,
chr11	10750159	10751194	1206	10751194	-	10751194	10751194	0	0	,	,
chr11	11810214	11811499	1207	11811499	-	11811499	11811499	0	0	,	,
chr11	11814422	11815739	1208	11814989	.	11814422	11814422	0	2	519,703,	0,614,
chr11	12090262	12090835	1209	12090262	+	12090262	12090262	0	0	,	,
chr11	12274007	12274817	1210	12274817	-	12274817	12274817	0	0	,	,
chr11	12599082	12599657	1211	12599657	-	12599657	12599657	0	0	,	,
chr11	13103529	13106390	1212	13103529	+	13103529	13103529	0	0	,	,
chr11	13872998	13874144	1213	13873456	.	13872998	13872998	0	2	453,683,	0,463,
chr11	14421896	14422347	1214	14422347	-	14422347	14422347	0	0	,	,
chr11	16602851	16610587	1215	16604899	.	16602851	16602851	0	2	2043,5683,	0,2053,
chr11	16604595	16605063	1216	16604595	+	16604595	16604595	0	0	,	,
chr11	16856122	16858014	1217	16857413	.	16856122	16856122	0	2	1221,531,	0,1361,
chr11	17078921	17081086	1218	17079326	.	17078921	17078921	0	2	269,1623,	0,542,
chr11	17208217	17208482	1219	17208482	-	17208482	17208482	0	0	,	,
chr11	18382946	18384549	1220	18384549	-	18384549	18384549	0	0	,	,
chr11	18392697	18392950	1221	18392697	+	18392697	18392697	0	0	,	,
chr11	19441552	19443059	1222	19442416	.	19441552	19441552	0	2	792,572,	0,935,
chr11	19977913	19980153	1223	19978991	.	19977913	19977913	0	2	1073,1157,	0,1083,
chr11	19979481	19981968	1224	19981032	.	19979481	19979481	0	2	1546,931,	0,1556,
chr11	20078720	20080253	1225	20080253	-	20080253	20080253	0	0	,	,
chr11	20090505	20091110	1226	20091110	-	20091110	20091110	0	0	,	,
chr11	20111507	20113650	1227	20112644	.	20111507	20111507	0	2	1132,1001,	0,1142,
chr11	32449630	32450506	1228	32450506	-	32450506	32450506	0	0	,	,
chr11	32891946	32892208	1229	32891946	+	32891946	32891946	0	0	,	,
chr11	33701055	33701263	1230	33701055	+	33701055	33701055	0	0	,	,
chr11	33880157	33885953	1231	33885405	.	33880157	33880157	0	2	5243,543,	0,5253,
chr11	33891381	33892931	1232	33891381	+	33891381	33891381	0	0	,	,
chr11	33891938	33894350	1233	33893179	.	33891938	33891938	0	2	1200,1130,	0,1282,
chr11	33899154	33899441	1234	33899154	+	33899154	33899154	0	0	,	,
chr11	33912120	33912948	1235	33912460	.	33912120	33912120	0	2	335,483,	0,345,
chr11	33935428	33939336	1236	33937409	.	33935428	33935428	0	2	1967,1912,	0,1996,
chr11	33940754	33942602	1237	33941782	.	33940754	33940754	0	2	1023,815,	0,1033,
chr11	33941854	33943128	1238	33943128	-	33943128	33943128	0	0	,	,
chr11	33943730	33945943	1239	33944944	.	33943730	33943730	0	2	1071,856,	0,1357,
chr11	33952678	33953032	1240	33953032	-	33953032	33953032	0	0	,	,
chr11	34044608	34046367	1241	34045106	.	34044608	34044608	0	2	493,1256,	0,503,
chr11	34241286	34243174	1242	34242264	.	34241286	34241286	0	2	925,857,	0,1031,
chr11	34370518	34372674	1243	34371642	.	34370518	34370518	0	2	1078,987,	0,1169,
chr11	34600487	34601935	1244	34600487	+	34600487	34600487	0	0	,	,
chr11	34603026	34604216	1245	34603826	.	34603026	34603026	0	2	797,387,	0,803,
chr11	34808906	34811799	1246	34809744	.	34808906	34808906	0	2	788,2006,	0,887,
chr11	35029403	35030826	1247	35030826	-	35030826	35030826	0	0	,	,
chr11	35030112	35031937	1248	35030112	+	35030112	35030112	0	0	,	,
chr11	36103415	36103617	1249	36103617	-	36103617	36103617	0	0	,	,
chr11	36104009	36105703	1250	36105076	.	36104009	36104009	0	2	1010,570,	0,1124,
chr11	36148039	36150693	1251	36149882	.	36148039	36148039	0	2	1785,752,	0,1902,
chr11	36408592	36409258	1252	36409258	-	36409258	36409258	0	0	,	,
chr11	43942933	43943231	1253	43943231	-	43943231	43943231	0	0	,	,
chr11	43952371	43953517	1254	43952799	.	43952371	43952371	0	2	423,713,	0,433,
chr11	43953435	43953692	1255	43953692	-	43953692	43953692	0	0	,	,
chr11	44270251	44272469	1256	44270251	+	44270251	44270251	0	0	,	,
chr11	44319533	44320171	1257	44320171	-	44320171	44320171	0	0	,	,
chr11	44333539	44334558	1258	44333539	+	44333539	44333539	0	0	,	,
chr11	44505980	44506263	1259	44505980	+	44505980	44505980	0	0	,	,
chr11	44525149	44525596	1260	44525149	+	44525149	44525149	0	0	,	,
chr11	44528269	44529281	1261	44528269	+	44528269	44528269	0	0	,	,
chr11	44529742	44531831	1262	44530557	.	44529742	44529742	0	2	758,1217,	0,872,
chr11	44530382	44531259	1263	44531259	-	44531259	44531259	0	0	,	,
chr11	44538387	44538586	1264	44538586	-	44538586	44538586	0	0	,	,
chr11	44777967	44778342	1265	44778342	-	44778342	44778342	0	0	,	,
chr11	44779528	44782259	1266	44781022	.	44779528	44779528	0	2	1446,1189,	0,1542,
chr11	45834175	45834857	1267	45834578	.	45834175	45834175	0	2	322,198,	0,484,
chr11	46122059	46122328	1268	46122328	-	46122328	46122328	0	0	,	,
chr11	46236534	46241851	1269	46237297	.	46236534	46236534	0	2	681,4472,	0,845,
chr11	46237137	46237841	1270	46237841	-	46237841	46237841	0	0	,	,
chr11	46237736	46239263	1271	46239263	-	46239263	46239263	0	0	,	,
chr11	46241813	46243600	1272	46241813	+	46241813	46241813	0	0	,	,
chr11	46242302	46243318	1273	46243318	-	46243318	46243318	0	0	,	,
chr11	46243381	46243776	1274	46243776	-	46243776	46243776	0	0	,	,
chr11	46248340	46249817	1275	46248836	.	46248340	46248340	0	2	464,950,	0,527,
chr11	46249104	46250515	1276	46250515	-	46250515	46250515	0	0	,	,
chr11	46249672	46251731	1277	46249672	+	46249672	46249672	0	0	,	,
chr11	46251906	46252725	1278	46252725	-	46252725	46252725	0	0	,	,
chr11	46253671	46254320	1279	46254320	-	46254320	46254320	0	0	,	,
chr11	47392922	47395717	1280	47394905	.	47392922	47392922	0	2	1957,786,	0,2009,
chr11	47393578	47394820	1281	47393578	+	47393578	47393578	0	0	,	,
chr11	47643088	47643433	1282	47643433	-	47643433	47643433	0	0	,	,
chr11	47671454	47673398	1283	47672455	.	47671454	47671454	0	2	968,910,	0,1034,
chr11	47916600	47916919	1284	47916600	+	47916600	47916600	0	0	,	,
chr11	47917096	47918906	1285	47918058	.	47917096	47917096	0	2	885,771,	0,1039,
chr11	47946557	47947797	1286	47947104	.	47946557	47946557	0	2	509,656,	0,584,
chr11	47948064	47948610	1287	47948336	.	47948064	47948064	0	2	232,234,	0,312,
chr11	57239693	57240011	1288	57240011	-	57240011	57240011	0	0	,	,
chr11	57242760	57243511	1289	57242760	+	57242760	57242760	0	0	,	,
chr11	57353679	57353959	1290	57353959	-	57353959	57353959	0	0	,	,
chr11	57383544	57383815	1291	57383544	+	57383544	57383544	0	0	,	,
chr11	57396078	57396828	1292	57396078	+	57396078	57396078	0	0	,	,
chr11	57431776	57432902	1293	57432902	-	57432902	57432902	0	0	,	,
chr11	57433017	57433753	1294	57433017	+	57433017	57433017	0	0	,	,
chr11	58769965	58770987	1295	58770987	-	58770987	58770987	0	0	,	,
chr11	58770374	58777149	1296	58770374	+	58770374	58770374	0	0	,	,
chr11	58772936	58774430	1297	58774430	-	58774430	58774430	0	0	,	,
chr11	59536824	59538575	1298	59537877	.	59536824	59536824	0	2	1048,693,	0,1058,
chr11	59537450	59537851	1299	59537450	+	59537450	59537450	0	0	,	,
chr11	59546544	59547828	1300	59547828	-	59547828	59547828	0	0	,	,
chr11	59548341	59548619	1301	59548619	-	59548619	59548619	0	0	,	,
chr11	59549289	59549867	1302	59549867	-	59549867	59549867	0	0	,	,
chr11	59565528	59565851	1303	59565528	+	59565528	59565528	0	0	,	,
chr11	59669245	59669543	1304	59669543	-	59669543	59669543	0	0	,	,
chr11	59891570	59892240	1305	59891840	.	59891570	59891570	0	2	236,366,	0,304,
chr11	60120379	60121343	1306	60121343	-	60121343	60121343	0	0	,	,
chr11	61162008	61162280	1307	61162280	-	61162280	61162280	0	0	,	,
chr11	61163840	61164432	1308	61164432	-	61164432	61164432	0	0	,	,
chr11	61267622	61268145	1309	61267622	+	61267622	61267622	0	0	,	,
chr11	61287648	61288078	1310	61287648	+	61287648	61287648	0	0	,	,
chr11	61868472	61869853	1311	61869853	-	61869853	61869853	0	0	,	,
chr11	61922055	61924509	1312	61923389	.	61922055	61922055	0	2	1304,1090,	0,1364,
chr11	61923149	61924054	1313	61923388	.	61923149	61923149	0	2	209,635,	0,270,
chr11	61970939	61974506	1314	61970939	+	61970939	61970939	0	0	,	,
chr11	61970986	61971891	1315	61971891	-	61971891	61971891	0	0	,	,
chr11	62024488	62026749	1316	62025716	.	62024488	62024488	0	2	1170,976,	0,1285,
chr11	62041601	62041783	1317	62041783	-	62041783	62041783	0	0	,	,
chr11	62041842	62042071	1318	62042071	-	62042071	62042071	0	0	,	,
chr11	62104763	62106210	1319	62105347	.	62104763	62104763	0	2	532,812,	0,635,
chr11	62395790	62398026	1320	62396798	.	62395790	62395790	0	2	880,1099,	0,1137,
chr11	62418113	62418321	1321	62418321	-	62418321	62418321	0	0	,	,
chr11	62461856	62463048	1322	62462341	.	62461856	62461856	0	2	431,654,	0,538,
chr11	62499701	62501505	1323	62499701	+	62499701	62499701	0	0	,	,
chr11	62553323	62554004	1324	62553323	+	62553323	62553323	0	0	,	,
chr11	62856345	62856721	1325	62856721	-	62856721	62856721	0	0	,	,
chr11	63517036	63517312	1326	63517312	-	63517312	63517312	0	0	,	,
chr11	63566916	63568298	1327	63567551	.	63566916	63566916	0	2	590,702,	0,680,
chr11	63573593	63575406	1328	63574649	.	63573593	63573593	0	2	1001,702,	0,1111,
chr11	63802513	63803560	1329	63803112	.	63802513	63802513	0	2	561,410,	0,637,
chr11	63916679	63917166	1330	63917166	-	63917166	63917166	0	0	,	,
chr11	63937951	63938111	1331	63937951	+	63937951	63937951	0	0	,	,
chr11	64166091	64166709	1332	64166709	-	64166709	64166709	0	0	,	,
chr11	64180353	64181784	1333	64181784	-	64181784	64181784	0	0	,	,
chr11	64330938	64333031	1334	64331952	.	64330938	64330938	0	2	1009,1074,	0,1019,
chr11	64334640	64336005	1335	64335296	.	64334640	64334640	0	2	599,652,	0,713,
chr11	64472742	64472990	1336	64472990	-	64472990	64472990	0	0	,	,
chr11	64497881	64502403	1337	64500526	.	64497881	64497881	0	2	2640,1872,	0,2650,
chr11	64659067	64660761	1338	64659984	.	64659067	64659067	0	2	853,712,	0,982,
chr11	64841395	64844424	1339	64843143	.	64841395	64841395	0	2	1743,1276,	0,1753,
chr11	64843010	64844958	1340	64844018	.	64843010	64843010	0	2	1003,935,	0,1013,
chr11	64844874	64845879	1341	64844874	+	64844874	64844874	0	0	,	,
chr11	64845045	64845445	1342	64845445	-	64845445	64845445	0	0	,	,
chr11	64884287	64886614	1343	64885772	.	64884287	64884287	0	2	1447,803,	0,1524,
chr11	64887111	64889103	1344	64888031	.	64887111	64887111	0	2	862,1015,	0,977,
chr11	64887886	64889856	1345	64889225	.	64887886	64887886	0	2	1243,535,	0,1435,
chr11	64923331	64925678	1346	64924198	.	64923331	64923331	0	2	862,1475,	0,872,
chr11	65150441	65151852	1347	65150819	.	65150441	65150441	0	2	373,1028,	0,383,
chr11	65169400	65169864	1348	65169400	+	65169400	65169400	0	0	,	,
chr11	65224736	65225737	1349	65225737	-	65225737	65225737	0	0	,	,
chr11	65315495	65315740	1350	65315740	-	65315740	65315740	0	0	,	,
chr11	65354288	65354523	1351	65354523	-	65354523	65354523	0	0	,	,
chr11	65369503	65375713	1352	65371409	.	65369503	65369503	0	2	1901,4299,	0,1911,
chr11	65418465	65419356	1353	65418465	+	65418465	65418465	0	0	,	,
chr11	65421375	65422599	1354	65421375	+	65421375	65421375	0	0	,	,
chr11	65448123	65450308	1355	65448123	+	65448123	65448123	0	0	,	,
chr11	65471083	65472270	1356	65472270	-	65472270	65472270	0	0	,	,
chr11	65471633	65473845	1357	65471633	+	65471633	65471633	0	0	,	,
chr11	65472532	65473762	1358	65473762	-	65473762	65473762	0	0	,	,
chr11	65475539	65477488	1359	65477488	-	65477488	65477488	0	0	,	,
chr11	65476412	65477698	1360	65476412	+	65476412	65476412	0	0	,	,
chr11	65477487	65478867	1361	65478867	-	65478867	65478867	0	0	,	,
chr11	65477686	65478349	1362	65477686	+	65477686	65477686	0	0	,	,
chr11	65478770	65479636	1363	65479636	-	65479636	65479636	0	0	,	,
chr11	65478971	65480489	1364	65478971	+	65478971	65478971	0	0	,	,
chr11	65491004	65495529	1365	65493978	.	65491004	65491004	0	2	2966,1542,	0,2983,
chr11	65492804	65494085	1366	65492804	+	65492804	65492804	0	0	,	,
chr11	65496407	65497593	1367	65496407	+	65496407	65496407	0	0	,	,
chr11	65551131	65551332	1368	65551131	+	65551131	65551131	0	0	,	,
chr11	65553442	65553709	1369	65553442	+	65553442	65553442	0	0	,	,
chr11	65557434	65560029	1370	65558626	.	65557434	65557434	0	2	1187,1398,	0,1197,
chr11	65636837	65638609	1371	65638609	-	65638609	65638609	0	0	,	,
chr11	65663452	65663871	1372	65663871	-	65663871	65663871	0	0	,	,
chr11	65692102	65692636	1373	65692636	-	65692636	65692636	0	0	,	,
chr11	65711460	65711822	1374	65711460	+	65711460	65711460	0	0	,	,
chr11	65817482	65818237	1375	65818237	-	65818237	65818237	0	0	,	,
chr11	65902824	65904415	1376	65903340	.	65902824	65902824	0	2	511,1070,	0,521,
chr11	65911974	65912660	1377	65911974	+	65911974	65911974	0	0	,	,
chr11	65928542	65928843	1378	65928843	-	65928843	65928843	0	0	,	,
chr11	65941276	65941562	1379	65941562	-	65941562	65941562	0	0	,	,
chr11	66312260	66312889	1380	66312260	+	66312260	66312260	0	0	,	,
chr11	66328571	66329262	1381	66328571	+	66328571	66328571	0	0	,	,
chr11	66372355	66372785	1382	66372785	-	66372785	66372785	0	0	,	,
chr11	66678060	66680736	1383	66678822	.	66678060	66678060	0	2	575,1727,	0,949,
chr11	67261291	67261546	1384	67261546	-	67261546	67261546	0	0	,	,
chr11	67262437	67264749	1385	67262859	.	67262437	67262437	0	2	403,1871,	0,441,
chr11	67311536	67315037	1386	67312798	.	67311536	67311536	0	2	1218,2194,	0,1307,
chr11	67316805	67317473	1387	67317473	-	67317473	67317473	0	0	,	,
chr11	67378444	67379756	1388	67379756	-	67379756	67379756	0	0	,	,
chr11	67463353	67463752	1389	67463353	+	67463353	67463353	0	0	,	,
chr11	67582805	67583162	1390	67582805	+	67582805	67582805	0	0	,	,
chr11	68128154	68129274	1391	68128506	.	68128154	68128154	0	2	272,688,	0,432,
chr11	68946445	68947630	1392	68946445	+	68946445	68946445	0	0	,	,
chr11	69380834	69385066	1393	69382493	.	69380834	69380834	0	2	1616,2530,	0,1702,
chr11	69398358	69398625	1394	69398625	-	69398625	69398625	0	0	,	,
chr11	69400614	69403250	1395	69401887	.	69400614	69400614	0	2	1203,1294,	0,1342,
chr11	69409042	69409975	1396	69409975	-	69409975	69409975	0	0	,	,
chr11	69442469	69444613	1397	69443539	.	69442469	69442469	0	2	987,991,	0,1153,
chr11	69443339	69445562	1398	69443544	.	69443339	69443339	0	2	200,2013,	0,210,
chr11	69448593	69449833	1399	69449833	-	69449833	69449833	0	0	,	,
chr11	69448701	69448935	1400	69448701	+	69448701	69448701	0	0	,	,
chr11	69947441	69948590	1401	69948590	-	69948590	69948590	0	0	,	,
chr11	69947841	69948401	1402	69947841	+	69947841	69947841	0	0	,	,
chr11	69948704	69949573	1403	69948704	+	69948704	69948704	0	0	,	,
chr11	69948862	69949513	1404	69949513	-	69949513	69949513	0	0	,	,
chr11	69949372	69951807	1405	69950802	.	69949372	69949372	0	2	1354,929,	0,1506,
chr11	69949581	69950666	1406	69949581	+	69949581	69949581	0	0	,	,
chr11	69980959	69981967	1407	69981573	.	69980959	69980959	0	2	574,355,	0,653,
chr11	72813962	72814365	1408	72813962	+	72813962	72813962	0	0	,	,
chr11	73142588	73143722	1409	73143722	-	73143722	73143722	0	0	,	,
chr11	73242541	73242772	1410	73242737	.	73242541	73242541	0	2	191,30,	0,201,
chr11	73778645	73779720	1411	73779533	.	73778645	73778645	0	2	883,182,	0,893,
chr11	73779393	73780368	1412	73779609	.	73779393	73779393	0	2	211,754,	0,221,
chr11	73783024	73784486	1413	73784486	-	73784486	73784486	0	0	,	,
chr11	73783867	73784617	1414	73783867	+	73783867	73783867	0	0	,	,
chr11	73784566	73786005	1415	73784566	+	73784566	73784566	0	0	,	,
chr11	73984271	73984632	1416	73984632	-	73984632	73984632	0	0	,	,
chr11	74010192	74010457	1417	74010192	+	74010192	74010192	0	0	,	,
chr11	74398417	74398738	1418	74398738	-	74398738	74398738	0	0	,	,
chr11	74504178	74505169	1419	74505169	-	74505169	74505169	0	0	,	,
chr11	75028706	75031421	1420	75031421	-	75031421	75031421	0	0	,	,
chr11	75030433	75032633	1421	75030433	+	75030433	75030433	0	0	,	,
chr11	75096247	75097137	1422	75096247	+	75096247	75096247	0	0	,	,
chr11	75533673	75535668	1423	75534670	.	75533673	75533673	0	2	992,993,	0,1002,
chr11	75536466	75538557	1424	75537307	.	75536466	75536466	0	2	801,1210,	0,881,
chr11	75537120	75537520	1425	75537520	-	75537520	75537520	0	0	,	,
chr11	75553152	75555807	1426	75554678	.	75553152	75553152	0	2	1462,1065,	0,1590,
chr11	75555382	75555649	1427	75555649	-	75555649	75555649	0	0	,	,
chr11	75557773	75560122	1428	75559242	.	75557773	75557773	0	2	1421,832,	0,1517,
chr11	75583831	75584093	1429	75584093	-	75584093	75584093	0	0	,	,
chr11	75589695	75590814	1430	75590032	.	75589695	75589695	0	2	295,739,	0,380,
chr11	76184912	76185092	1431	76184912	+	76184912	76184912	0	0	,	,
chr11	76234581	76234837	1432	76234581	+	76234581	76234581	0	0	,	,
chr11	76236086	76236397	1433	76236397	-	76236397	76236397	0	0	,	,
chr11	76664744	76664982	1434	76664744	+	76664744	76664744	0	0	,	,
chr11	76700512	76704054	1435	76702794	.	76700512	76700512	0	2	2045,1023,	0,2519,
chr11	76734959	76737422	1436	76736079	.	76734959	76734959	0	2	1034,1258,	0,1205,
chr11	76745323	76746351	1437	76746063	.	76745323	76745323	0	2	672,219,	0,809,
chr11	76745743	76746000	1438	76745743	+	76745743	76745743	0	0	,	,
chr11	76823034	76824395	1439	76824395	-	76824395	76824395	0	0	,	,
chr11	76823609	76825074	1440	76823609	+	76823609	76823609	0	0	,	,
chr11	77191365	77192480	1441	77192132	.	77191365	77191365	0	2	762,343,	0,772,
chr11	77299043	77300045	1442	77299658	.	77299043	77299043	0	2	534,306,	0,696,
chr11	77474073	77475106	1443	77474386	.	77474073	77474073	0	2	287,693,	0,340,
chr11	78039418	78040638	1444	78040150	.	78039418	78039418	0	2	708,465,	0,755,
chr11	78050353	78052215	1445	78051305	.	78050353	78050353	0	2	884,842,	0,1020,
chr11	78080058	78080925	1446	78080925	-	78080925	78080925	0	0	,	,
chr11	82789825	82791969	1447	82791969	-	82791969	82791969	0	0	,	,
chr11	82792684	82793760	1448	82793102	.	82792684	82792684	0	2	404,645,	0,431,
chr11	83008165	83008945	1449	83008165	+	83008165	83008165	0	0	,	,
chr11	86133231	86134549	1450	86133231	+	86133231	86133231	0	0	,	,
chr11	86134374	86134827	1451	86134827	-	86134827	86134827	0	0	,	,
chr11	86142781	86146163	1452	86143826	.	86142781	86142781	0	2	1019,2310,	0,1072,
chr11	86146133	86146583	1453	86146133	+	86146133	86146133	0	0	,	,
chr11	86147608	86149693	1454	86148547	.	86147608	86147608	0	2	855,1061,	0,1024,
chr11	86147925	86148720	1455	86147925	+	86147925	86147925	0	0	,	,
chr11	86150048	86151431	1456	86151431	-	86151431	86151431	0	0	,	,
chr11	86155249	86155710	1457	86155249	+	86155249	86155249	0	0	,	,
chr11	86155849	86156218	1458	86155849	+	86155849	86155849	0	0	,	,
chr11	86157812	86158851	1459	86158851	-	86158851	86158851	0	0	,	,
chr11	86161563	86162443	1460	86162443	-	86162443	86162443	0	0	,	,
chr11	86162617	86163958	1461	86163374	.	86162617	86162617	0	2	715,542,	0,799,
chr11	86168053	86168487	1462	86168053	+	86168053	86168053	0	0	,	,
chr11	86173570	86175812	1463	86174770	.	86173570	86173570	0	2	1195,1037,	0,1205,
chr11	86176675	86178006	1464	86176675	+	86176675	86176675	0	0	,	,
chr11	86182086	86184821	1465	86183165	.	86182086	86182086	0	2	1026,1603,	0,1132,
chr11	86183078	86183910	1466	86183910	-	86183910	86183910	0	0	,	,
chr11	86195021	86197505	1467	86197505	-	86197505	86197505	0	0	,	,
chr11	86196644	86200551	1468	86196644	+	86196644	86196644	0	0	,	,
chr11	86201618	86202948	1469	86202664	.	86201618	86201618	0	2	1002,239,	0,1091,
chr11	86203011	86203584	1470	86203011	+	86203011	86203011	0	0	,	,
chr11	86740121	86742142	1471	86740811	.	86740121	86740121	0	2	650,1292,	0,729,
chr11	86998272	87001736	1472	87000520	.	86998272	86998272	0	2	2144,1113,	0,2351,
chr11	87005048	87005212	1473	87005212	-	87005212	87005212	0	0	,	,
chr11	88420082	88420426	1474	88420426	-	88420426	88420426	0	0	,	,
chr11	93000430	93001576	1475	93000719	.	93000430	93000430	0	2	283,852,	0,294,
chr11	94046196	94047410	1476	94046563	.	94046196	94046196	0	2	317,798,	0,416,
chr11	94731546	94733130	1477	94732271	.	94731546	94731546	0	2	673,807,	0,777,
chr11	95146561	95147555	1478	95147555	-	95147555	95147555	0	0	,	,
chr11	95147406	95149597	1479	95148405	.	95147406	95147406	0	2	994,1187,	0,1004,
chr11	95152452	95153545	1480	95153545	-	95153545	95153545	0	0	,	,
chr11	95542023	95542894	1481	95542894	-	95542894	95542894	0	0	,	,
chr11	95542792	95543348	1482	95543348	-	95543348	95543348	0	0	,	,
chr11	95733105	95733572	1483	95733105	+	95733105	95733105	0	0	,	,
chr11	95733478	95734391	1484	95733478	+	95733478	95733478	0	0	,	,
chr11	95733503	95734940	1485	95734233	.	95733503	95733503	0	2	688,666,	0,771,
chr11	97963178	97964487	1486	97964487	-	97964487	97964487	0	0	,	,
chr11	97963954	97965732	1487	97963954	+	97963954	97963954	0	0	,	,
chr11	97964374	97964812	1488	97964812	-	97964812	97964812	0	0	,	,
chr11	102383863	102384927	1489	102384927	-	102384927	102384927	0	0	,	,
chr11	102476690	102477306	1490	102477035	.	102476690	102476690	0	2	326,252,	0,364,
chr11	110296674	110296999	1491	110296999	-	110296999	110296999	0	0	,	,
chr11	111925961	111926889	1492	111926889	-	111926889	111926889	0	0	,	,
chr11	113635147	113636031	1493	113635147	+	113635147	113635147	0	0	,	,
chr11	113662611	113666003	1494	113665296	.	113662611	113662611	0	2	2627,649,	0,2743,
chr11	113689944	113690169	1495	113689944	+	113689944	113689944	0	0	,	,
chr11	113690087	113691544	1496	113690843	.	113690087	113690087	0	2	710,656,	0,801,
chr11	113876218	113876394	1497	113876394	-	113876394	113876394	0	0	,	,
chr11	114082374	114082860	1498	114082860	-	114082860	114082860	0	0	,	,
chr11	114159486	114160120	1499	114160120	-	114160120	114160120	0	0	,	,
chr11	114215037	114216656	1500	114216028	.	114215037	114215037	0	2	917,555,	0,1064,
chr11	114215898	114217720	1501	114216487	.	114215898	114215898	0	2	505,1150,	0,672,
chr11	114251784	114252003	1502	114251784	+	114251784	114251784	0	0	,	,
chr11	117143624	117143856	1503	117143624	+	117143624	117143624	0	0	,	,
chr11	117906945	117910828	1504	117907396	.	117906945	117906945	0	2	350,3331,	0,552,
chr11	118001174	118002708	1505	118002708	-	118002708	118002708	0	0	,	,
chr11	118002581	118003294	1506	118003294	-	118003294	118003294	0	0	,	,
chr11	118241391	118242129	1507	118241391	+	118241391	118241391	0	0	,	,
chr11	118414761	118415731	1508	118415731	-	118415731	118415731	0	0	,	,
chr11	118435609	118436413	1509	118435609	+	118435609	118435609	0	0	,	,
chr11	118715482	118715986	1510	118715986	-	118715986	118715986	0	0	,	,
chr11	118912042	118913344	1511	118912042	+	118912042	118912042	0	0	,	,
chr11	118918568	118919822	1512	118918568	+	118918568	118918568	0	0	,	,
chr11	118925592	118925930	1513	118925930	-	118925930	118925930	0	0	,	,
chr11	118928192	118928743	1514	118928666	.	118928192	118928192	0	2	469,72,	0,479,
chr11	118929267	118930174	1515	118930174	-	118930174	118930174	0	0	,	,
chr11	118930073	118930390	1516	118930390	-	118930390	118930390	0	0	,	,
chr11	118978302	118981495	1517	118980556	.	118978302	118978302	0	2	2198,882,	0,2311,
chr11	119057070	119058744	1518	119058165	.	119057070	119057070	0	2	962,446,	0,1228,
chr11	119172123	119173770	1519	119172625	.	119172123	119172123	0	2	470,1113,	0,534,
chr11	119320893	119321772	1520	119321772	-	119321772	119321772	0	0	,	,
chr11	119321081	119322071	1521	119321081	+	119321081	119321081	0	0	,	,
chr11	119441754	119442095	1522	119442095	-	119442095	119442095	0	0	,	,
chr11	119584650	119585139	1523	119584954	.	119584650	119584650	0	2	299,180,	0,309,
chr11	123741875	123742417	1524	123742417	-	123742417	123742417	0	0	,	,
chr11	124079089	124079778	1525	124079778	-	124079778	124079778	0	0	,	,
chr11	124205732	124207414	1526	124207414	-	124207414	124207414	0	0	,	,
chr11	124642957	124645504	1527	124643743	.	124642957	124642957	0	2	740,1716,	0,831,
chr11	125070135	125070871	1528	125070871	-	125070871	125070871	0	0	,	,
chr11	125074159	125079007	1529	125075177	.	125074159	125074159	0	2	1013,3825,	0,1023,
chr11	126353490	126354345	1530	126353490	+	126353490	126353490	0	0	,	,
chr11	130006473	130007065	1531	130007065	-	130007065	130007065	0	0	,	,
chr11	130521616	130523362	1532	130522441	.	130521616	130521616	0	2	735,832,	0,914,
chr12	56468	56905	1533	56905	-	56905	56905	0	0	,	,
chr12	750263	752102	1534	751255	.	750263	750263	0	2	978,833,	0,1006,
chr12	1498560	1501364	1535	1500395	.	1498560	1498560	0	2	1785,920,	0,1884,
chr12	1605192	1606110	1536	1606110	-	1606110	1606110	0	0	,	,
chr12	1661960	1662459	1537	1661960	+	1661960	1661960	0	0	,	,
chr12	1662611	1663873	1538	1662917	.	1662611	1662611	0	2	301,951,	0,311,
chr12	1662782	1663227	1539	1663227	-	1663227	1663227	0	0	,	,
chr12	1917146	1917780	1540	1917146	+	1917146	1917146	0	0	,	,
chr12	2959033	2959350	1541	2959033	+	2959033	2959033	0	0	,	,
chr12	4152965	4154095	1542	4153715	.	4152965	4152965	0	2	624,254,	0,876,
chr12	4270744	4271479	1543	4271012	.	4270744	4270744	0	2	263,462,	0,273,
chr12	4272257	4273732	1544	4272257	+	4272257	4272257	0	0	,	,
chr12	6167006	6169180	1545	6168008	.	6167006	6167006	0	2	949,1119,	0,1055,
chr12	6167431	6168171	1546	6167431	+	6167431	6167431	0	0	,	,
chr12	6253095	6253256	1547	6253095	+	6253095	6253095	0	0	,	,
chr12	6277899	6278782	1548	6278782	-	6278782	6278782	0	0	,	,
chr12	6345111	6345483	1549	6345483	-	6345483	6345483	0	0	,	,
chr12	6345624	6346763	1550	6345624	+	6345624	6345624	0	0	,	,
chr12	6363133	6364387	1551	6363408	.	6363133	6363133	0	2	240,944,	0,310,
chr12	6367574	6368126	1552	6367859	.	6367574	6367574	0	2	280,262,	0,290,
chr12	6430063	6430719	1553	6430719	-	6430719	6430719	0	0	,	,
chr12	6610590	6613846	1554	6612916	.	6610590	6610590	0	2	2321,925,	0,2331,
chr12	6634902	6640858	1555	6639345	.	6634902	6634902	0	2	4352,1422,	0,4534,
chr12	6638615	6639040	1556	6638615	+	6638615	6638615	0	0	,	,
chr12	6764738	6765588	1557	6764738	+	6764738	6764738	0	0	,	,
chr12	6839909	6844098	1558	6844098	-	6844098	6844098	0	0	,	,
chr12	6890285	6891030	1559	6891030	-	6891030	6891030	0	0	,	,
chr12	6928542	6930267	1560	6930267	-	6930267	6930267	0	0	,	,
chr12	6936689	6938003	1561	6938003	-	6938003	6938003	0	0	,	,
chr12	6959940	6962090	1562	6961866	.	6959940	6959940	0	2	1921,219,	0,1931,
chr12	6961801	6963239	1563	6961999	.	6961801	6961801	0	2	193,1235,	0,203,
chr12	7295118	7295681	1564	7295681	-	7295681	7295681	0	0	,	,
chr12	7301771	7303245	1565	7302636	.	7301771	7301771	0	2	833,577,	0,897,
chr12	7959541	7959886	1566	7959886	-	7959886	7959886	0	0	,	,
chr12	7962244	7963723	1567	7963197	.	7962244	7962244	0	2	877,450,	0,1029,
chr12	7967613	7971700	1568	7970814	.	7967613	7967613	0	2	3121,805,	0,3282,
chr12	7970240	7971485	1569	7970814	.	7970240	7970240	0	2	494,590,	0,655,
chr12	8025744	8027536	1570	8026811	.	8025744	8025744	0	2	1062,720,	0,1072,
chr12	9736622	9743796	1571	9739928	.	9736622	9736622	0	2	3301,3863,	0,3311,
chr12	9739637	9741171	1572	9739925	.	9739637	9739637	0	2	272,1231,	0,303,
chr12	10363577	10365064	1573	10365064	-	10365064	10365064	0	0	,	,
chr12	10365887	10366232	1574	10366232	-	10366232	10366232	0	0	,	,
chr12	10614088	10614510	1575	10614510	-	10614510	10614510	0	0	,	,
chr12	12356879	12357698	1576	12357698	-	12357698	12357698	0	0	,	,
chr12	12714352	12716725	1577	12714352	+	12714352	12714352	0	0	,	,
chr12	12784811	12789189	1578	12787014	.	12784811	12784811	0	2	2169,2141,	0,2237,
chr12	14256757	14258929	1579	14257871	.	14256757	14256757	0	2	914,857,	0,1315,
chr12	14259587	14261832	1580	14260721	.	14259587	14259587	0	2	1037,1014,	0,1231,
chr12	14283666	14284858	1581	14284356	.	14283666	14283666	0	2	685,497,	0,695,
chr12	21774542	21774860	1582	21774542	+	21774542	21774542	0	0	,	,
chr12	22080663	22083183	1583	22082491	.	22080663	22080663	0	2	1823,687,	0,1833,
chr12	24695270	24697044	1584	24696148	.	24695270	24695270	0	2	828,845,	0,929,
chr12	25251159	25251453	1585	25251453	-	25251453	25251453	0	0	,	,
chr12	26113521	26115402	1586	26114481	.	26113521	26113521	0	2	904,865,	0,1016,
chr12	26273439	26275511	1587	26274891	.	26273439	26273439	0	2	1390,557,	0,1515,
chr12	27974030	27976760	1588	27975320	.	27974030	27974030	0	2	1251,1401,	0,1329,
chr12	28130085	28131710	1589	28130829	.	28130085	28130085	0	2	686,822,	0,803,
chr12	28135341	28137159	1590	28136279	.	28135341	28135341	0	2	879,821,	0,997,
chr12	30531323	30532295	1591	30531899	.	30531323	30531323	0	2	571,391,	0,581,
chr12	31733530	31733868	1592	31733868	-	31733868	31733868	0	0	,	,
chr12	31748471	31751414	1593	31749303	.	31748471	31748471	0	2	765,2044,	0,899,
chr12	31897985	31898189	1594	31898189	-	31898189	31898189	0	0	,	,
chr12	32000236	32002281	1595	32000862	.	32000236	32000236	0	2	621,1414,	0,631,
chr12	32006272	32006476	1596	32006476	-	32006476	32006476	0	0	,	,
chr12	32030378	32031094	1597	32030378	+	32030378	32030378	0	0	,	,
chr12	32039191	32041435	1598	32039191	+	32039191	32039191	0	0	,	,
chr12	32046629	32050357	1599	32047989	.	32046629	32046629	0	2	1355,2363,	0,1365,
chr12	32047018	32048642	1600	32047411	.	32047018	32047018	0	2	250,1088,	0,536,
chr12	32047278	32048023	1601	32048023	-	32048023	32048023	0	0	,	,
chr12	33586934	33590365	1602	33588365	.	33586934	33586934	0	2	1215,1784,	0,1647,
chr12	33587945	33590252	1603	33588371	.	33587945	33587945	0	2	234,1690,	0,617,
chr12	34126406	34126975	1604	34126406	+	34126406	34126406	0	0	,	,
chr12	34126988	34127386	1605	34126988	+	34126988	34126988	0	0	,	,
chr12	34335223	34337206	1606	34336061	.	34335223	34335223	0	2	806,1113,	0,870,
chr12	34346052	34346783	1607	34346052	+	34346052	34346052	0	0	,	,
chr12	34347028	34348525	1608	34347522	.	34347028	34347028	0	2	455,964,	0,533,
chr12	34347468	34347674	1609	34347674	-	34347674	34347674	0	0	,	,
chr12	34349025	34349878	1610	34349025	+	34349025	34349025	0	0	,	,
chr12	34350656	34351267	1611	34350656	+	34350656	34350656	0	0	,	,
chr12	34356580	34356847	1612	34356847	-	34356847	34356847	0	0	,	,
chr12	34357996	34359388	1613	34357996	+	34357996	34357996	0	0	,	,
chr12	34376342	34376729	1614	34376342	+	34376342	34376342	0	0	,	,
chr12	43836009	43836523	1615	43836523	-	43836523	43836523	0	0	,	,
chr12	45726910	45727875	1616	45726910	+	45726910	45726910	0	0	,	,
chr12	46383101	46383452	1617	46383101	+	46383101	46383101	0	0	,	,
chr12	46523205	46524293	1618	46524293	-	46524293	46524293	0	0	,	,
chr12	47276700	47277812	1619	47277003	.	47276700	47276700	0	2	275,780,	0,332,
chr12	47377649	47379193	1620	47377649	+	47377649	47377649	0	0	,	,
chr12	47758458	47759336	1621	47759195	.	47758458	47758458	0	2	732,136,	0,742,
chr12	47759099	47760157	1622	47759717	.	47759099	47759099	0	2	458,279,	0,779,
chr12	47828094	47830092	1623	47829067	.	47828094	47828094	0	2	928,980,	0,1018,
chr12	47831965	47834666	1624	47834666	-	47834666	47834666	0	0	,	,
chr12	47835360	47835817	1625	47835817	-	47835817	47835817	0	0	,	,
chr12	48198496	48198905	1626	48198905	-	48198905	48198905	0	0	,	,
chr12	48296274	48297760	1627	48296710	.	48296274	48296274	0	2	372,986,	0,500,
chr12	48352076	48352499	1628	48352499	-	48352499	48352499	0	0	,	,
chr12	48996933	48997169	1629	48996933	+	48996933	48996933	0	0	,	,
chr12	49059430	49059804	1630	49059430	+	49059430	49059430	0	0	,	,
chr12	49060324	49060946	1631	49060324	+	49060324	49060324	0	0	,	,
chr12	49060859	49062780	1632	49060859	+	49060859	49060859	0	0	,	,
chr12	49087088	49090490	1633	49090490	-	49090490	49090490	0	0	,	,
chr12	49088439	49089492	1634	49088439	+	49088439	49088439	0	0	,	,
chr12	49092429	49093427	1635	49092429	+	49092429	49092429	0	0	,	,
chr12	49160065	49161364	1636	49160065	+	49160065	49160065	0	0	,	,
chr12	49322135	49322861	1637	49322135	+	49322135	49322135	0	0	,	,
chr12	49784586	49784815	1638	49784586	+	49784586	49784586	0	0	,	,
chr12	49868060	49870608	1639	49869206	.	49868060	49868060	0	2	1098,1354,	0,1194,
chr12	50041113	50043094	1640	50042176	.	50041113	50041113	0	2	1039,895,	0,1086,
chr12	50049131	50051418	1641	50050853	.	50049131	50049131	0	2	1606,450,	0,1837,
chr12	50109500	50110431	1642	50110431	-	50110431	50110431	0	0	,	,
chr12	50932569	50935071	1643	50933896	.	50932569	50932569	0	2	1235,1084,	0,1418,
chr12	51216944	51219107	1644	51219107	-	51219107	51219107	0	0	,	,
chr12	51217368	51217742	1645	51217368	+	51217368	51217368	0	0	,	,
chr12	51222914	51223133	1646	51222914	+	51222914	51222914	0	0	,	,
chr12	51326242	51327629	1647	51326953	.	51326242	51326242	0	2	663,629,	0,758,
chr12	51389662	51390140	1648	51389662	+	51389662	51389662	0	0	,	,
chr12	51883508	51885636	1649	51884808	.	51883508	51883508	0	2	1221,749,	0,1379,
chr12	51904703	51905739	1650	51905739	-	51905739	51905739	0	0	,	,
chr12	51925504	51927229	1651	51926224	.	51925504	51925504	0	2	676,961,	0,764,
chr12	52023586	52023799	1652	52023799	-	52023799	52023799	0	0	,	,
chr12	52661637	52663380	1653	52662491	.	52661637	52661637	0	2	761,796,	0,947,
chr12	52790341	52790735	1654	52790341	+	52790341	52790341	0	0	,	,
chr12	52796727	52797307	1655	52797307	-	52797307	52797307	0	0	,	,
chr12	52797805	52798151	1656	52798151	-	52798151	52798151	0	0	,	,
chr12	52873011	52875415	1657	52874364	.	52873011	52873011	0	2	1240,938,	0,1466,
chr12	52878250	52879913	1658	52879669	.	52878250	52878250	0	2	1364,189,	0,1474,
chr12	52925414	52926829	1659	52925414	+	52925414	52925414	0	0	,	,
chr12	52992855	52993845	1660	52993271	.	52992855	52992855	0	2	398,556,	0,434,
chr12	53005500	53005765	1661	53005500	+	53005500	53005500	0	0	,	,
chr12	53097713	53098525	1662	53098067	.	53097713	53097713	0	2	319,423,	0,389,
chr12	53180039	53180368	1663	53180039	+	53180039	53180039	0	0	,	,
chr12	53267826	53268293	1664	53267826	+	53267826	53267826	0	0	,	,
chr12	53324268	53325034	1665	53324268	+	53324268	53324268	0	0	,	,
chr12	53355256	53355448	1666	53355256	+	53355256	53355256	0	0	,	,
chr12	53366439	53366713	1667	53366713	-	53366713	53366713	0	0	,	,
chr12	53370474	53371296	1668	53370942	.	53370474	53370474	0	2	463,349,	0,473,
chr12	53371403	53372685	1669	53371403	+	53371403	53371403	0	0	,	,
chr12	53372510	53372761	1670	53372761	-	53372761	53372761	0	0	,	,
chr12	53421408	53421629	1671	53421629	-	53421629	53421629	0	0	,	,
chr12	54011390	54012036	1672	54011661	.	54011390	54011390	0	2	266,370,	0,276,
chr12	54017105	54021368	1673	54017943	.	54017105	54017105	0	2	836,3423,	0,840,
chr12	54017959	54018883	1674	54018883	-	54018883	54018883	0	0	,	,
chr12	54161894	54162139	1675	54161894	+	54161894	54161894	0	0	,	,
chr12	54214631	54215550	1676	54214631	+	54214631	54214631	0	0	,	,
chr12	54215435	54218009	1677	54217196	.	54215435	54215435	0	2	1663,715,	0,1859,
chr12	54303258	54304355	1678	54304355	-	54304355	54304355	0	0	,	,
chr12	54305888	54306678	1679	54306334	.	54305888	54305888	0	2	441,339,	0,451,
chr12	54306539	54307170	1680	54307170	-	54307170	54307170	0	0	,	,
chr12	54420358	54420611	1681	54420611	-	54420611	54420611	0	0	,	,
chr12	54420777	54421191	1682	54421191	-	54421191	54421191	0	0	,	,
chr12	54423087	54423762	1683	54423417	.	54423087	54423087	0	2	266,281,	0,394,
chr12	54560154	54561222	1684	54560558	.	54560154	54560154	0	2	358,619,	0,449,
chr12	54987280	54989834	1685	54988602	.	54987280	54987280	0	2	1317,1227,	0,1327,
chr12	55646411	55647745	1686	55646411	+	55646411	55646411	0	0	,	,
chr12	55847361	55849230	1687	55848119	.	55847361	55847361	0	2	703,1056,	0,813,
chr12	56689158	56689563	1688	56689563	-	56689563	56689563	0	0	,	,
chr12	56931621	56932274	1689	56931621	+	56931621	56931621	0	0	,	,
chr12	56987728	56988464	1690	56987728	+	56987728	56987728	0	0	,	,
chr12	56988573	56989599	1691	56988573	+	56988573	56988573	0	0	,	,
chr12	56991667	56992385	1692	56991667	+	56991667	56991667	0	0	,	,
chr12	57027409	57028424	1693	57027409	+	57027409	57027409	0	0	,	,
chr12	57086345	57087519	1694	57086345	+	57086345	57086345	0	0	,	,
chr12	57127445	57127992	1695	57127445	+	57127445	57127445	0	0	,	,
chr12	57453848	57455373	1696	57454991	.	57453848	57453848	0	2	1138,377,	0,1148,
chr12	57454931	57456314	1697	57456314	-	57456314	57456314	0	0	,	,
chr12	57456168	57457427	1698	57457427	-	57457427	57457427	0	0	,	,
chr12	57458188	57459141	1699	57459141	-	57459141	57459141	0	0	,	,
chr12	57458299	57463483	1700	57458299	+	57458299	57458299	0	0	,	,
chr12	57462111	57462772	1701	57462772	-	57462772	57462772	0	0	,	,
chr12	57547460	57548617	1702	57548617	-	57548617	57548617	0	0	,	,
chr12	57609374	57609875	1703	57609374	+	57609374	57609374	0	0	,	,
chr12	57736143	57737138	1704	57736143	+	57736143	57736143	0	0	,	,
chr12	62466282	62466537	1705	62466282	+	62466282	62466282	0	0	,	,
chr12	65740933	65741470	1706	65741470	-	65741470	65741470	0	0	,	,
chr12	67268539	67268759	1707	67268539	+	67268539	67268539	0	0	,	,
chr12	68364578	68365975	1708	68365421	.	68364578	68364578	0	2	791,501,	0,896,
chr12	68365120	68365480	1709	68365120	+	68365120	68365120	0	0	,	,
chr12	68560211	68560991	1710	68560211	+	68560211	68560211	0	0	,	,
chr12	68610450	68610698	1711	68610450	+	68610450	68610450	0	0	,	,
chr12	68807652	68808220	1712	68807652	+	68807652	68807652	0	0	,	,
chr12	69657251	69659150	1713	69657970	.	69657251	69657251	0	2	661,1122,	0,777,
chr12	71235249	71237807	1714	71236493	.	71235249	71235249	0	2	1239,1309,	0,1249,
chr12	71268947	71269780	1715	71268947	+	71268947	71268947	0	0	,	,
chr12	71298533	71301085	1716	71299683	.	71298533	71298533	0	2	1145,1397,	0,1155,
chr12	71755315	71755504	1717	71755504	-	71755504	71755504	0	0	,	,
chr12	75893233	75893493	1718	75893233	+	75893233	75893233	0	0	,	,
chr12	76113316	76113937	1719	76113937	-	76113937	76113937	0	0	,	,
chr12	76113891	76115917	1720	76114521	.	76113891	76113891	0	2	622,1388,	0,638,
chr12	79936440	79936853	1721	79936853	-	79936853	79936853	0	0	,	,
chr12	82359095	82359270	1722	82359270	-	82359270	82359270	0	0	,	,
chr12	89346236	89346479	1723	89346479	-	89346479	89346479	0	0	,	,
chr12	89538218	89540614	1724	89540614	-	89540614	89540614	0	0	,	,
chr12	92001780	92003562	1725	92002844	.	92001780	92001780	0	2	1047,701,	0,1081,
chr12	92003909	92004374	1726	92004103	.	92003909	92003909	0	2	189,266,	0,199,
chr12	92356200	92358558	1727	92357985	.	92356200	92356200	0	2	1729,518,	0,1840,
chr12	93114829	93116231	1728	93115360	.	93114829	93114829	0	2	465,804,	0,598,
chr12	93316787	93317483	1729	93317483	-	93317483	93317483	0	0	,	,
chr12	93373373	93374851	1730	93373373	+	93373373	93373373	0	0	,	,
chr12	93376702	93377532	1731	93376702	+	93376702	93376702	0	0	,	,
chr12	93590689	93592797	1732	93591571	.	93590689	93590689	0	2	877,1221,	0,887,
chr12	93677062	93677348	1733	93677062	+	93677062	93677062	0	0	,	,
chr12	94101068	94102329	1734	94102329	-	94102329	94102329	0	0	,	,
chr12	94460209	94460457	1735	94460457	-	94460457	94460457	0	0	,	,
chr12	98753560	98754993	1736	98754226	.	98753560	98753560	0	2	641,742,	0,691,
chr12	101854537	101856528	1737	101855543	.	101854537	101854537	0	2	916,894,	0,1097,
chr12	101866150	101867248	1738	101866150	+	101866150	101866150	0	0	,	,
chr12	101876645	101876906	1739	101876645	+	101876645	101876645	0	0	,	,
chr12	104171188	104172201	1740	104172201	-	104172201	104172201	0	0	,	,
chr12	104824129	104824388	1741	104824129	+	104824129	104824129	0	0	,	,
chr12	105083752	105084425	1742	105083752	+	105083752	105083752	0	0	,	,
chr12	105954552	105955689	1743	105955689	-	105955689	105955689	0	0	,	,
chr12	105955140	105956297	1744	105955140	+	105955140	105955140	0	0	,	,
chr12	106954909	106955576	1745	106954909	+	106954909	106954909	0	0	,	,
chr12	108116410	108118459	1746	108117579	.	108116410	108116410	0	2	1084,795,	0,1254,
chr12	108118341	108120351	1747	108119441	.	108118341	108118341	0	2	1042,852,	0,1158,
chr12	108337817	108339258	1748	108337817	+	108337817	108337817	0	0	,	,
chr12	108838639	108839575	1749	108838639	+	108838639	108838639	0	0	,	,
chr12	108854730	108855382	1750	108854730	+	108854730	108854730	0	0	,	,
chr12	108855999	108857189	1751	108855999	+	108855999	108855999	0	0	,	,
chr12	109173249	109174161	1752	109174161	-	109174161	109174161	0	0	,	,
chr12	110058599	110060954	1753	110060359	.	110058599	110058599	0	2	1710,545,	0,1810,
chr12	110079152	110081334	1754	110079934	.	110079152	110079152	0	2	749,1367,	0,815,
chr12	110079729	110080063	1755	110079729	+	110079729	110079729	0	0	,	,
chr12	110095141	110095850	1756	110095617	.	110095141	110095141	0	2	416,172,	0,537,
chr12	110698107	110698899	1757	110698699	.	110698107	110698107	0	2	587,195,	0,597,
chr12	110698772	110699022	1758	110698772	+	110698772	110698772	0	0	,	,
chr12	111403019	111403810	1759	111403019	+	111403019	111403019	0	0	,	,
chr12	111405020	111405462	1760	111405020	+	111405020	111405020	0	0	,	,
chr12	111624855	111625218	1761	111624855	+	111624855	111624855	0	0	,	,
chr12	111635577	111637349	1762	111635577	+	111635577	111635577	0	0	,	,
chr12	112110023	112110685	1763	112110023	+	112110023	112110023	0	0	,	,
chr12	112115963	112117400	1764	112116732	.	112115963	112115963	0	2	715,615,	0,822,
chr12	112116974	112117169	1765	112117169	-	112117169	112117169	0	0	,	,
chr12	112123036	112123636	1766	112123036	+	112123036	112123036	0	0	,	,
chr12	112386512	112386870	1767	112386870	-	112386870	112386870	0	0	,	,
chr12	113467333	113468001	1768	113467333	+	113467333	113467333	0	0	,	,
chr12	113588459	113590428	1769	113590428	-	113590428	113590428	0	0	,	,
chr12	113591297	113592501	1770	113591568	.	113591297	113591297	0	2	201,863,	0,341,
chr12	113663669	113665034	1771	113663669	+	113663669	113663669	0	0	,	,
chr12	114683960	114684895	1772	114684405	.	114683960	114683960	0	2	204,249,	0,686,
chr12	116282589	116283076	1773	116282589	+	116282589	116282589	0	0	,	,
chr12	116360632	116360983	1774	116360983	-	116360983	116360983	0	0	,	,
chr12	116385522	116386409	1775	116386022	.	116385522	116385522	0	2	425,312,	0,575,
chr12	116492485	116493414	1776	116493048	.	116492485	116492485	0	2	490,293,	0,636,
chr12	116493340	116493532	1777	116493340	+	116493340	116493340	0	0	,	,
chr12	116508451	116509124	1778	116508451	+	116508451	116508451	0	0	,	,
chr12	116533793	116535863	1779	116534639	.	116533793	116533793	0	2	841,1219,	0,851,
chr12	116550924	116554333	1780	116552157	.	116550924	116550924	0	2	1170,2113,	0,1296,
chr12	116560922	116561543	1781	116561543	-	116561543	116561543	0	0	,	,
chr12	116582384	116582695	1782	116582695	-	116582695	116582695	0	0	,	,
chr12	116598597	116600424	1783	116598597	+	116598597	116598597	0	0	,	,
chr12	120625686	120626554	1784	120625941	.	120625686	120625686	0	2	223,580,	0,288,
chr12	121017980	121018339	1785	121018339	-	121018339	121018339	0	0	,	,
chr12	121144693	121145444	1786	121145444	-	121145444	121145444	0	0	,	,
chr12	121202695	121203539	1787	121202695	+	121202695	121202695	0	0	,	,
chr12	121582396	121582782	1788	121582782	-	121582782	121582782	0	0	,	,
chr12	121624801	121625238	1789	121624801	+	121624801	121624801	0	0	,	,
chr12	121658215	121659741	1790	121659161	.	121658215	121658215	0	2	941,575,	0,951,
chr12	121658509	121658683	1791	121658509	+	121658509	121658509	0	0	,	,
chr12	121665471	121665927	1792	121665471	+	121665471	121665471	0	0	,	,
chr12	121687200	121687597	1793	121687200	+	121687200	121687200	0	0	,	,
chr12	121803834	121805411	1794	121805411	-	121805411	121805411	0	0	,	,
chr12	121811829	121812119	1795	121812119	-	121812119	121812119	0	0	,	,
chr12	121843871	121844190	1796	121843871	+	121843871	121843871	0	0	,	,
chr12	122072266	122072746	1797	122072746	-	122072746	122072746	0	0	,	,
chr12	122196477	122198155	1798	122197103	.	122196477	122196477	0	2	556,982,	0,696,
chr12	122197828	122197986	1799	122197986	-	122197986	122197986	0	0	,	,
chr12	122422888	122424456	1800	122423810	.	122422888	122422888	0	2	804,528,	0,1040,
chr12	123090262	123090644	1801	123090262	+	123090262	123090262	0	0	,	,
chr12	123107271	123108219	1802	123107271	+	123107271	123107271	0	0	,	,
chr12	123150581	123151179	1803	123150581	+	123150581	123150581	0	0	,	,
chr12	123365116	123365844	1804	123365844	-	123365844	123365844	0	0	,	,
chr12	123373391	123373611	1805	123373611	-	123373611	123373611	0	0	,	,
chr12	123534142	123534414	1806	123534414	-	123534414	123534414	0	0	,	,
chr12	123583443	123583809	1807	123583443	+	123583443	123583443	0	0	,	,
chr12	124566676	124567815	1808	124566676	+	124566676	124566676	0	0	,	,
chr12	124632128	124632774	1809	124632774	-	124632774	124632774	0	0	,	,
chr12	124868215	124869717	1810	124869291	.	124868215	124868215	0	2	1026,376,	0,1126,
chr12	124875246	124876037	1811	124875246	+	124875246	124875246	0	0	,	,
chr12	124885117	124885717	1812	124885117	+	124885117	124885117	0	0	,	,
chr12	124904199	124905324	1813	124904965	.	124904199	124904199	0	2	718,311,	0,814,
chr12	124917130	124917679	1814	124917679	-	124917679	124917679	0	0	,	,
chr12	124918660	124918836	1815	124918836	-	124918836	124918836	0	0	,	,
chr12	124922557	124922742	1816	124922742	-	124922742	124922742	0	0	,	,
chr12	124940900	124941447	1817	124940900	+	124940900	124940900	0	0	,	,
chr12	124993011	124993396	1818	124993011	+	124993011	124993011	0	0	,	,
chr12	125048948	125050320	1819	125049685	.	125048948	125048948	0	2	637,536,	0,836,
chr12	126899521	126900242	1820	126900242	-	126900242	126900242	0	0	,	,
chr12	126907361	126909253	1821	126908182	.	126907361	126907361	0	2	727,978,	0,914,
chr12	127060608	127062542	1822	127060608	+	127060608	127060608	0	0	,	,
chr12	127082816	127084728	1823	127083528	.	127082816	127082816	0	2	674,1163,	0,749,
chr12	127093908	127094728	1824	127093908	+	127093908	127093908	0	0	,	,
chr12	127126052	127126651	1825	127126052	+	127126052	127126052	0	0	,	,
chr12	127162191	127162433	1826	127162433	-	127162433	127162433	0	0	,	,
chr12	128824346	128824738	1827	128824738	-	128824738	128824738	0	0	,	,
chr12	130871049	130871905	1828	130871049	+	130871049	130871049	0	0	,	,
chr12	131226587	131226811	1829	131226587	+	131226587	131226587	0	0	,	,
chr12	131229071	131230172	1830	131230172	-	131230172	131230172	0	0	,	,
chr12	131229285	131231683	1831	131229285	+	131229285	131229285	0	0	,	,
chr12	131230047	131231741	1832	131231741	-	131231741	131231741	0	0	,	,
chr12	131236801	131237573	1833	131237573	-	131237573	131237573	0	0	,	,
chr12	131349082	131350340	1834	131350340	-	131350340	131350340	0	0	,	,
chr12	131350838	131351703	1835	131351703	-	131351703	131351703	0	0	,	,
chr12	131434311	131434762	1836	131434311	+	131434311	131434311	0	0	,	,
chr12	131434772	131435370	1837	131434772	+	131434772	131434772	0	0	,	,
chr12	131441197	131443927	1838	131441197	+	131441197	131441197	0	0	,	,
chr12	131680877	131683174	1839	131682328	.	131680877	131680877	0	2	1369,765,	0,1532,
chr12	131860257	131863346	1840	131860960	.	131860257	131860257	0	2	698,2381,	0,708,
chr12	131928567	131928841	1841	131928567	+	131928567	131928567	0	0	,	,
chr12	131949495	131949802	1842	131949495	+	131949495	131949495	0	0	,	,
chr12	132392386	132395716	1843	132393644	.	132392386	132392386	0	2	1253,2067,	0,1263,
chr12	132421464	132422515	1844	132422515	-	132422515	132422515	0	0	,	,
chr12	132442707	132448929	1845	132446189	.	132442707	132442707	0	2	3356,2613,	0,3609,
chr12	132442994	132446680	1846	132446189	.	132442994	132442994	0	2	3069,364,	0,3322,
chr12	132473944	132474558	1847	132474558	-	132474558	132474558	0	0	,	,
chr12	132475451	132476012	1848	132475451	+	132475451	132475451	0	0	,	,
chr12	132490291	132490715	1849	132490715	-	132490715	132490715	0	0	,	,
chr12	132494058	132494354	1850	132494354	-	132494354	132494354	0	0	,	,
chr12	132600643	132601199	1851	132600643	+	132600643	132600643	0	0	,	,
chr12	132765194	132767661	1852	132765194	+	132765194	132765194	0	0	,	,
chr13	19601313	19603093	1853	19601882	.	19601313	19601313	0	2	555,1198,	0,582,
chr13	20117433	20120666	1854	20119259	.	20117433	20117433	0	2	1821,1402,	0,1831,
chr13	20118742	20119776	1855	20119320	.	20118742	20118742	0	2	573,451,	0,583,
chr13	20526214	20526467	1856	20526467	-	20526467	20526467	0	0	,	,
chr13	25379473	25380401	1857	25380401	-	25380401	25380401	0	0	,	,
chr13	25391155	25392924	1858	25392110	.	25391155	25391155	0	2	907,766,	0,1003,
chr13	26982914	26984260	1859	26983167	.	26982914	26982914	0	2	185,1025,	0,321,
chr13	27183282	27184497	1860	27183282	+	27183282	27183282	0	0	,	,
chr13	27270381	27270700	1861	27270700	-	27270700	27270700	0	0	,	,
chr13	27451066	27451267	1862	27451267	-	27451267	27451267	0	0	,	,
chr13	28408817	28409463	1863	28408817	+	28408817	28408817	0	0	,	,
chr13	28530331	28532878	1864	28532878	-	28532878	28532878	0	0	,	,
chr13	28532230	28533744	1865	28532230	+	28532230	28532230	0	0	,	,
chr13	28574387	28575868	1866	28575067	.	28574387	28574387	0	2	627,748,	0,733,
chr13	28583398	28583957	1867	28583957	-	28583957	28583957	0	0	,	,
chr13	28754963	28755426	1868	28755426	-	28755426	28755426	0	0	,	,
chr13	29456004	29456586	1869	29456586	-	29456586	29456586	0	0	,	,
chr13	30666015	30666263	1870	30666263	-	30666263	30666263	0	0	,	,
chr13	30674315	30675184	1871	30674315	+	30674315	30674315	0	0	,	,
chr13	41058745	41059236	1872	41058745	+	41058745	41058745	0	0	,	,
chr13	41465332	41465650	1873	41465650	-	41465650	41465650	0	0	,	,
chr13	42041099	42041580	1874	42041580	-	42041580	42041580	0	0	,	,
chr13	44396322	44397918	1875	44397918	-	44397918	44397918	0	0	,	,
chr13	44397198	44399143	1876	44397198	+	44397198	44397198	0	0	,	,
chr13	44577322	44577848	1877	44577848	-	44577848	44577848	0	0	,	,
chr13	45119794	45120364	1878	45119794	+	45119794	45119794	0	0	,	,
chr13	45328373	45329486	1879	45329486	-	45329486	45329486	0	0	,	,
chr13	49313444	49315137	1880	49314042	.	49313444	49313444	0	2	593,1090,	0,603,
chr13	49585650	49586016	1881	49586016	-	49586016	49586016	0	0	,	,
chr13	50124426	50126252	1882	50126252	-	50126252	50126252	0	0	,	,
chr13	50126249	50126459	1883	50126459	-	50126459	50126459	0	0	,	,
chr13	50411335	50411528	1884	50411528	-	50411528	50411528	0	0	,	,
chr13	50422052	50422859	1885	50422859	-	50422859	50422859	0	0	,	,
chr13	52118832	52119133	1886	52118832	+	52118832	52118832	0	0	,	,
chr13	77328666	77330178	1887	77329275	.	77328666	77328666	0	2	604,898,	0,614,
chr13	77329627	77329881	1888	77329881	-	77329881	77329881	0	0	,	,
chr13	80342747	80342968	1889	80342968	-	80342968	80342968	0	0	,	,
chr13	94662584	94663729	1890	94662584	+	94662584	94662584	0	0	,	,
chr13	97193797	97194554	1891	97194554	-	97194554	97194554	0	0	,	,
chr13	97433446	97434075	1892	97433446	+	97433446	97433446	0	0	,	,
chr13	99151808	99152471	1893	99151808	+	99151808	99151808	0	0	,	,
chr13	99433965	99434953	1894	99434530	.	99433965	99433965	0	2	517,376,	0,612,
chr13	100587806	100588778	1895	100588378	.	100587806	100587806	0	2	567,395,	0,577,
chr13	100600269	100602064	1896	100601169	.	100600269	100600269	0	2	850,845,	0,950,
chr13	100601956	100602348	1897	100601956	+	100601956	100601956	0	0	,	,
chr13	102592134	102592737	1898	102592134	+	102592134	102592134	0	0	,	,
chr13	102596322	102596980	1899	102596322	+	102596322	102596322	0	0	,	,
chr13	107867431	107868892	1900	107867431	+	107867431	107867431	0	0	,	,
chr13	107882893	107883241	1901	107882893	+	107882893	107882893	0	0	,	,
chr13	107940847	107944300	1902	107942241	.	107940847	107940847	0	2	1339,2004,	0,1449,
chr13	109786630	109787555	1903	109787555	-	109787555	109787555	0	0	,	,
chr13	110869464	110871564	1904	110869464	+	110869464	110869464	0	0	,	,
chr13	110952464	110955736	1905	110955330	.	110952464	110952464	0	2	2780,320,	0,2952,
chr13	110963282	110965740	1906	110964363	.	110963282	110963282	0	2	1007,1302,	0,1156,
chr13	111045283	111047963	1907	111047020	.	111045283	111045283	0	2	1675,882,	0,1798,
chr13	112689266	112690112	1908	112689266	+	112689266	112689266	0	0	,	,
chr13	113725032	113725238	1909	113725238	-	113725238	113725238	0	0	,	,
chr13	114313296	114313714	1910	114313296	+	114313296	114313296	0	0	,	,
chr14	20176576	20177235	1911	20176576	+	20176576	20176576	0	0	,	,
chr14	20177286	20178547	1912	20177710	.	20177286	20177286	0	2	419,832,	0,429,
chr14	20427360	20428858	1913	20427360	+	20427360	20427360	0	0	,	,
chr14	20462189	20462363	1914	20462363	-	20462363	20462363	0	0	,	,
chr14	20490056	20491004	1915	20490714	.	20490056	20490056	0	2	652,285,	0,663,
chr14	20490796	20491024	1916	20491024	-	20491024	20491024	0	0	,	,
chr14	20682103	20682778	1917	20682778	-	20682778	20682778	0	0	,	,
chr14	20797658	20800688	1918	20799587	.	20797658	20797658	0	2	1924,1096,	0,1934,
chr14	21106355	21107541	1919	21107541	-	21107541	21107541	0	0	,	,
chr14	22699897	22700326	1920	22700326	-	22700326	22700326	0	0	,	,
chr14	22715482	22716193	1921	22715482	+	22715482	22715482	0	0	,	,
chr14	22853242	22853659	1922	22853242	+	22853242	22853242	0	0	,	,
chr14	22871108	22871545	1923	22871108	+	22871108	22871108	0	0	,	,
chr14	22882791	22889057	1924	22887406	.	22882791	22882791	0	2	4610,1646,	0,4620,
chr14	22892350	22894720	1925	22892350	+	22892350	22892350	0	0	,	,
chr14	23020998	23021186	1926	23020998	+	23020998	23020998	0	0	,	,
chr14	23123667	23124583	1927	23123667	+	23123667	23123667	0	0	,	,
chr14	23160410	23161826	1928	23161084	.	23160410	23160410	0	2	669,737,	0,679,
chr14	23237618	23238677	1929	23237878	.	23237618	23237618	0	2	208,747,	0,312,
chr14	23438362	23439323	1930	23438362	+	23438362	23438362	0	0	,	,
chr14	24080042	24082465	1931	24081232	.	24080042	24080042	0	2	1185,1228,	0,1195,
chr14	24315588	24316764	1932	24316764	-	24316764	24316764	0	0	,	,
chr14	28758150	28766443	1933	28766443	-	28766443	28766443	0	0	,	,
chr14	29649676	29651582	1934	29650782	.	29649676	29649676	0	2	986,679,	0,1227,
chr14	31208067	31208390	1935	31208390	-	31208390	31208390	0	0	,	,
chr14	31208592	31208842	1936	31208842	-	31208842	31208842	0	0	,	,
chr14	31894145	31895143	1937	31894484	.	31894145	31894145	0	2	293,614,	0,384,
chr14	32075876	32076073	1938	32075876	+	32075876	32075876	0	0	,	,
chr14	32200548	32201740	1939	32201740	-	32201740	32201740	0	0	,	,
chr14	32203594	32204633	1940	32203594	+	32203594	32203594	0	0	,	,
chr14	33811950	33812201	1941	33811950	+	33811950	33811950	0	0	,	,
chr14	33916907	33917127	1942	33916907	+	33916907	33916907	0	0	,	,
chr14	33917447	33918181	1943	33917447	+	33917447	33917447	0	0	,	,
chr14	34043449	34044349	1944	34043869	.	34043449	34043449	0	2	353,413,	0,487,
chr14	34059105	34061205	1945	34060274	.	34059105	34059105	0	2	1133,894,	0,1206,
chr14	34059256	34059904	1946	34059256	+	34059256	34059256	0	0	,	,
chr14	34465058	34466514	1947	34465435	.	34465058	34465058	0	2	336,1038,	0,418,
chr14	34497113	34497957	1948	34497113	+	34497113	34497113	0	0	,	,
chr14	35336215	35336863	1949	35336863	-	35336863	35336863	0	0	,	,
chr14	35356243	35356656	1950	35356243	+	35356243	35356243	0	0	,	,
chr14	35364963	35367484	1951	35365657	.	35364963	35364963	0	2	669,1802,	0,719,
chr14	35366797	35369303	1952	35367704	.	35366797	35366797	0	2	741,1433,	0,1073,
chr14	35376284	35376712	1953	35376712	-	35376712	35376712	0	0	,	,
chr14	35385469	35386176	1954	35385756	.	35385469	35385469	0	2	243,376,	0,331,
chr14	35386265	35387979	1955	35386911	.	35386265	35386265	0	2	581,1003,	0,711,
chr14	39174307	39174746	1956	39174307	+	39174307	39174307	0	0	,	,
chr14	39432639	39432921	1957	39432921	-	39432921	39432921	0	0	,	,
chr14	44896095	44897867	1958	44897867	-	44897867	44897867	0	0	,	,
chr14	49879918	49880219	1959	49879918	+	49879918	49879918	0	0	,	,
chr14	49999365	50000010	1960	49999365	+	49999365	49999365	0	0	,	,
chr14	49999785	50004677	1961	50003499	.	49999785	49999785	0	2	3678,1141,	0,3751,
chr14	50001355	50002264	1962	50001355	+	50001355	50001355	0	0	,	,
chr14	50061219	50062638	1963	50061219	+	50061219	50061219	0	0	,	,
chr14	54564369	54565855	1964	54565855	-	54565855	54565855	0	0	,	,
chr14	54565310	54566160	1965	54565310	+	54565310	54565310	0	0	,	,
chr14	55101953	55104303	1966	55103387	.	55101953	55101953	0	2	1400,881,	0,1469,
chr14	55107287	55108988	1967	55108015	.	55107287	55107287	0	2	723,968,	0,733,
chr14	56219111	56220127	1968	56220127	-	56220127	56220127	0	0	,	,
chr14	58170444	58172243	1969	58171301	.	58170444	58170444	0	2	796,881,	0,918,
chr14	58644972	58647303	1970	58646577	.	58644972	58644972	0	2	1563,683,	0,1648,
chr14	60331091	60331729	1971	60331729	-	60331729	60331729	0	0	,	,
chr14	61102966	61103878	1972	61103878	-	61103878	61103878	0	0	,	,
chr14	61552269	61553696	1973	61553092	.	61552269	61552269	0	2	771,552,	0,875,
chr14	61562069	61564554	1974	61563068	.	61562069	61562069	0	2	979,1466,	0,1019,
chr14	63641830	63642427	1975	63642427	-	63642427	63642427	0	0	,	,
chr14	64338956	64339575	1976	64338956	+	64338956	64338956	0	0	,	,
chr14	65102660	65103218	1977	65103218	-	65103218	65103218	0	0	,	,
chr14	65229813	65230165	1978	65229813	+	65229813	65229813	0	0	,	,
chr14	67409682	67411010	1979	67410523	.	67409682	67409682	0	2	806,452,	0,876,
chr14	67416318	67417198	1980	67416318	+	67416318	67416318	0	0	,	,
chr14	67416946	67417108	1981	67417108	-	67417108	67417108	0	0	,	,
chr14	67418281	67419798	1982	67419105	.	67418281	67418281	0	2	792,660,	0,857,
chr14	67418544	67419232	1983	67418544	+	67418544	67418544	0	0	,	,
chr14	67531775	67533593	1984	67533084	.	67531775	67531775	0	2	1273,473,	0,1345,
chr14	68748470	68749100	1985	68748470	+	68748470	68748470	0	0	,	,
chr14	68757714	68758019	1986	68757714	+	68757714	68757714	0	0	,	,
chr14	68757777	68759678	1987	68758481	.	68757777	68757777	0	2	684,1178,	0,723,
chr14	68762127	68764253	1988	68763121	.	68762127	68762127	0	2	906,1043,	0,1083,
chr14	68779779	68781311	1989	68781311	-	68781311	68781311	0	0	,	,
chr14	68797527	68797968	1990	68797527	+	68797527	68797527	0	0	,	,
chr14	68811979	68816782	1991	68816782	-	68816782	68816782	0	0	,	,
chr14	68819641	68819955	1992	68819641	+	68819641	68819641	0	0	,	,
chr14	71750535	71750704	1993	71750704	-	71750704	71750704	0	0	,	,
chr14	72822340	72824662	1994	72823493	.	72822340	72822340	0	2	1081,1096,	0,1226,
chr14	72924629	72924932	1995	72924629	+	72924629	72924629	0	0	,	,
chr14	72925297	72926279	1996	72925297	+	72925297	72925297	0	0	,	,
chr14	73057762	73058077	1997	73057762	+	73057762	73057762	0	0	,	,
[truncated: 5,006 more rows]
