# Supplementary material for: High-sensitive nascent transcript sequencing reveals BRD4-specific control of widespread enhancer and target gene transcription
Source: Nat Commun. 2023 Aug 17;14:4971. doi: 10.1038/s41467-023-40633-y (PMC10435483; doi:10.1038/s41467-023-40633-y)
Supplement: Supplementary file 5 — Supplementary Data 2 [file 41467_2023_40633_MOESM5_ESM.txt]

#Supplementary Data 2: List of convergent and divergent antisense transcription units identified by HiS-NET-seq.
#The file contains convergent antisense transcription (CAT) and divergent antisense transcription (DAT) units identified after pooling all control HiS-NET-seq replicates (GSM6612461-GSM6612462, GSM6612467-GSM6612468, GSM6612473-GSM6612476) in human K562 and K562 dTAG-BRD4 cells. CAT and DAT units are defined relative to the corresponding active gene (ID, 5th column), as shown in Fig. 2b. The tabl…
#chromosome	start	end	type	gene	strand
GL000009.2	55943	56168	CAT	ENSG00000278704.1	+
GL000009.2	57285	57773	CAT	ENSG00000278704.1	+
GL000009.2	59102	59461	DAT	ENSG00000278704.1	+
GL000219.1	53656	54386	CAT	ENSG00000273748.1	+
GL000219.1	54255	54577	CAT	ENSG00000273748.1	+
GL000219.1	57640	57883	CAT	ENSG00000273748.1	+
GL000219.1	61606	62019	CAT	ENSG00000273748.1	+
GL000219.1	70712	71121	CAT	ENSG00000273748.1	+
GL000219.1	82763	83259	CAT	ENSG00000273748.1	+
KI270442.1	379863	380303	DAT	ENSG00000278457.1	-
chr1	115722	115884	CAT	ENSG00000238009.6	+
chr1	116364	116548	CAT	ENSG00000238009.6	+
chr1	120217	120405	CAT	ENSG00000238009.6	+
chr1	137782	137961	CAT	ENSG00000269981.1	+
chr1	138506	138683	DAT	ENSG00000269981.1	+
chr1	138752	138934	DAT	ENSG00000269981.1	+
chr1	266152	266327	CAT	ENSG00000228463.10	+
chr1	696269	696426	CAT	ENSG00000230021.9	+
chr1	778788	779077	DAT	ENSG00000228327.3	+
chr1	787490	787739	CAT	ENSG00000237491.8	-
chr1	789657	790135	CAT	ENSG00000237491.8	-
chr1	790276	791424	CAT	ENSG00000237491.8	-
chr1	792284	792605	CAT	ENSG00000237491.8	-
chr1	792895	793068	CAT	ENSG00000237491.8	-
chr1	794842	795076	CAT	ENSG00000237491.8	-
chr1	826941	827507	DAT	ENSG00000228794.8	-
chr1	827549	827771	CAT	ENSG00000228794.8	-
chr1	960295	960536	DAT	ENSG00000187961.13	-
chr1	964826	966979	CAT	ENSG00000187961.13	-
chr1	1012676	1013408	DAT	ENSG00000187608.8	-
chr1	1018986	1019754	DAT	ENSG00000188157.14	-
chr1	1019623	1019961	DAT	ENSG00000188157.14	-
chr1	1020567	1021240	CAT	ENSG00000188157.14	-
chr1	1040599	1040868	CAT	ENSG00000188157.14	-
chr1	1231526	1232339	CAT	ENSG00000078808.16	+
chr1	1274026	1276608	DAT	ENSG00000160087.20	+
chr1	1304858	1305899	CAT	ENSG00000131584.18	+
chr1	1305806	1306343	CAT	ENSG00000131584.18	+
chr1	1308123	1308703	CAT	ENSG00000131584.18	+
chr1	1315860	1316929	CAT	ENSG00000127054.20	+
chr1	1316976	1318181	CAT	ENSG00000127054.20,ENSG00000240731.1	+
chr1	1338598	1338824	CAT	ENSG00000107404.19	+
chr1	1349550	1350114	DAT	ENSG00000107404.19	+
chr1	1374478	1375250	CAT	ENSG00000175756.13	+
chr1	1375580	1376981	DAT	ENSG00000175756.13	+
chr1	1398328	1399623	CAT	ENSG00000221978.11	+
chr1	1469941	1471670	DAT	ENSG00000160072.19	-
chr1	1471614	1472024	CAT	ENSG00000160072.19	-
chr1	1472026	1472209	CAT	ENSG00000160072.19	-
chr1	1510347	1512015	DAT	ENSG00000197785.13	-
chr1	1511953	1512408	DAT	ENSG00000197785.13	-
chr1	1523204	1523917	CAT	ENSG00000197785.13	-
chr1	1528003	1529206	CAT	ENSG00000197785.13	-
chr1	1529272	1530537	CAT	ENSG00000197785.13	-
chr1	1573950	1574756	CAT	ENSG00000160075.11	+
chr1	1574621	1574987	CAT,DAT	ENSG00000160075.11	+
chr1	1574970	1575855	DAT	ENSG00000160075.11	+
chr1	1638648	1638870	CAT	ENSG00000248333.8	+
chr1	1659023	1659381	DAT	ENSG00000248333.8	+
chr1	1659491	1659661	DAT	ENSG00000248333.8	+
chr1	1659764	1659991	DAT	ENSG00000248333.8	+
chr1	1662142	1662348	CAT	ENSG00000189339.11	+
chr1	1662736	1663204	CAT	ENSG00000189339.11	+
chr1	1664314	1664525	CAT	ENSG00000189339.11	+
chr1	1664720	1664966	CAT	ENSG00000189339.11	+
chr1	1664988	1666966	CAT	ENSG00000189339.11	+
chr1	1692802	1692991	DAT	ENSG00000189339.11	+
chr1	1715421	1715644	CAT	ENSG00000008128.22	+
chr1	1724458	1724692	DAT	ENSG00000008128.22	+
chr1	1724788	1724973	CAT,DAT	ENSG00000008128.22,ENSG00000215790.7	+
chr1	1725086	1725322	CAT,DAT	ENSG00000008128.22,ENSG00000215790.7	+
chr1	1726149	1726763	CAT	ENSG00000215790.7	+
chr1	1726789	1727295	CAT	ENSG00000215790.7	+
chr1	1728647	1728990	CAT	ENSG00000215790.7	+
chr1	1746100	1746412	DAT	ENSG00000215790.7	+
chr1	1752224	1754964	CAT	ENSG00000008130.15	+
chr1	1776318	1776500	CAT	ENSG00000008130.15	+
chr1	1777723	1778585	CAT	ENSG00000008130.15	+
chr1	1778483	1781939	CAT,DAT	ENSG00000008130.15	+
chr1	1889940	1891289	CAT	ENSG00000078369.17	+
chr1	1891176	1891535	DAT	ENSG00000078369.17	+
chr1	1891522	1893218	DAT	ENSG00000078369.17	+
chr1	2189677	2191605	CAT	ENSG00000162585.16	+
chr1	2191783	2192649	CAT	ENSG00000162585.16	+
chr1	2194826	2196355	DAT	ENSG00000162585.16	+
chr1	2227561	2227948	DAT	ENSG00000157933.9	-
chr1	2231691	2232021	CAT	ENSG00000157933.9	-
chr1	2392029	2392393	CAT,DAT	ENSG00000157916.19	-
chr1	2412780	2415083	DAT	ENSG00000157911.9	+
chr1	2526359	2527608	CAT	ENSG00000157881.13	+
chr1	2582393	2586449	DAT	ENSG00000157870.14	-
chr1	3622079	3624787	DAT	ENSG00000158109.14	-
chr1	3624678	3625740	CAT	ENSG00000158109.14	-
chr1	3746362	3746973	CAT	ENSG00000227372.11	+
chr1	3747505	3747935	DAT	ENSG00000227372.11	+
chr1	3768118	3772487	DAT	ENSG00000235169.8	-
chr1	3772577	3774836	CAT	ENSG00000235169.8	-
chr1	3774749	3775651	CAT	ENSG00000235169.8	-
chr1	3791741	3792067	CAT	ENSG00000130764.9	+
chr1	3792712	3794219	CAT	ENSG00000130764.9	+
chr1	3794197	3796654	CAT	ENSG00000130764.9	+
chr1	3796578	3798242	DAT	ENSG00000130764.9	+
chr1	3857090	3857390	CAT	ENSG00000169598.15	-
chr1	3883120	3883803	CAT	ENSG00000169598.15	-
chr1	3884715	3887238	CAT	ENSG00000169598.15	-
chr1	3900340	3901790	DAT	ENSG00000198912.10	+
chr1	3976863	3977315	CAT	ENSG00000284668.1	-
chr1	5864905	5865065	CAT	ENSG00000131697.17	+
chr1	5886130	5886812	CAT	ENSG00000131697.17	+
chr1	5917935	5918661	CAT	ENSG00000131697.17	+
chr1	5918601	5920707	CAT	ENSG00000131697.17	+
chr1	5980626	5980860	CAT	ENSG00000131697.17	+
chr1	5993300	5993754	CAT	ENSG00000069424.14	-
chr1	6006498	6007515	CAT	ENSG00000069424.14	-
chr1	6199733	6201092	DAT	ENSG00000116251.9	+
chr1	6216880	6219468	CAT	ENSG00000158286.12	-
chr1	6222340	6223397	CAT	ENSG00000116237.15	+
chr1	6236145	6236724	DAT	ENSG00000116237.15	+
chr1	6236955	6237614	DAT	ENSG00000116237.15	+
chr1	6393558	6394718	DAT	ENSG00000097021.19	+
chr1	6554625	6555743	DAT	ENSG00000162408.10	+
chr1	6578502	6579826	DAT	ENSG00000204859.12	-
chr1	6601297	6603050	CAT	ENSG00000162413.16	+
chr1	6603072	6604706	DAT	ENSG00000162413.16	+
chr1	6612222	6613461	DAT	ENSG00000116273.5	-
chr1	6614115	6614744	CAT	ENSG00000116273.5	-
chr1	6624486	6625098	CAT,DAT	ENSG00000041988.15	-
chr1	6644672	6644948	CAT	ENSG00000007923.15	+
chr1	6700912	6702073	CAT	ENSG00000007923.15	+
chr1	6701966	6702793	DAT	ENSG00000007923.15	+
chr1	6783092	6784986	DAT	ENSG00000171735.18	-
chr1	6785408	6785799	CAT	ENSG00000171735.18	-
chr1	7770174	7771156	DAT	ENSG00000049245.12	-
chr1	7782857	7783577	DAT	ENSG00000049246.14	-
chr1	7783520	7784131	DAT	ENSG00000049246.14	-
chr1	7791130	7791483	CAT	ENSG00000049246.14	-
chr1	7797354	7799290	CAT	ENSG00000049246.14	-
chr1	7819637	7822141	CAT	ENSG00000049246.14	-
chr1	7823617	7827374	CAT	ENSG00000049246.14	-
chr1	7827306	7827634	CAT	ENSG00000049246.14	-
chr1	7953430	7954180	DAT	ENSG00000116288.12	-
chr1	7960840	7961460	CAT,DAT	ENSG00000116288.12	-
chr1	8390214	8390366	CAT	ENSG00000142599.17	+
chr1	8422931	8423225	CAT	ENSG00000142599.17	+
chr1	8525366	8525634	CAT	ENSG00000142599.17	+
chr1	8538803	8538963	CAT	ENSG00000142599.17	+
chr1	8789572	8790882	CAT	ENSG00000142599.17	+
chr1	8797162	8797429	CAT	ENSG00000142599.17	+
chr1	8817872	8818973	DAT	ENSG00000142599.17	+
chr1	8873791	8874503	CAT	ENSG00000074800.14	+
chr1	8878140	8878777	CAT	ENSG00000074800.14	+
chr1	8878823	8881300	DAT	ENSG00000074800.14	+
chr1	9538838	9539267	DAT	ENSG00000171612.6	-
chr1	9539821	9540048	CAT	ENSG00000171612.6	-
chr1	9588194	9588516	DAT	ENSG00000188807.12	-
chr1	9588767	9589052	CAT	ENSG00000188807.12	-
chr1	9589720	9589956	CAT	ENSG00000188807.12	-
chr1	9657249	9657645	CAT	ENSG00000171608.15	-
chr1	9661871	9662116	CAT	ENSG00000171608.15	-
chr1	9688641	9689393	CAT	ENSG00000171608.15	-
chr1	9711927	9712254	CAT	ENSG00000171608.15	-
chr1	9715015	9717721	CAT	ENSG00000171608.15	-
chr1	9717678	9719230	CAT	ENSG00000171608.15	-
chr1	9722666	9725288	CAT	ENSG00000171608.15	-
chr1	9725930	9726272	CAT	ENSG00000171608.15	-
chr1	9726239	9727788	CAT	ENSG00000171608.15	-
chr1	9823727	9823946	CAT	ENSG00000171603.16	+
chr1	9910692	9911579	DAT	ENSG00000178585.14	+
chr1	9929584	9930392	CAT	ENSG00000162441.11	+
chr1	9942578	9942913	CAT	ENSG00000162441.11	+
chr1	10032045	10032645	DAT	ENSG00000130939.18	-
chr1	10032533	10033485	CAT,DAT	ENSG00000130939.18	-
chr1	10033376	10033714	CAT	ENSG00000130939.18	-
chr1	10035557	10035716	CAT	ENSG00000130939.18	-
chr1	10066895	10067159	CAT	ENSG00000130939.18	-
chr1	10209891	10210334	DAT	ENSG00000054523.17	-
chr1	10246543	10246711	CAT	ENSG00000054523.17	-
chr1	10398180	10398872	DAT	ENSG00000142657.20	-
chr1	10399016	10399302	CAT	ENSG00000142657.20	-
chr1	10414807	10415559	CAT	ENSG00000142657.20	-
chr1	10427755	10430677	CAT,DAT	ENSG00000175279.21,ENSG00000251503.8	-
chr1	10442850	10443052	CAT	ENSG00000251503.8	-
chr1	10445380	10446324	CAT	ENSG00000251503.8	-
chr1	10446366	10447694	CAT	ENSG00000251503.8	-
chr1	10447797	10448606	CAT	ENSG00000251503.8	-
chr1	10459298	10460075	CAT	ENSG00000160049.11	+
chr1	10473935	10474825	CAT,DAT	ENSG00000142655.12	-
chr1	10474978	10475734	CAT	ENSG00000142655.12	-
chr1	10555503	10556499	CAT	ENSG00000142655.12	-
chr1	11011167	11013053	CAT,DAT	ENSG00000120948.16	-
chr1	11059570	11060012	CAT	ENSG00000116649.9	+
chr1	11060146	11064365	DAT	ENSG00000116649.9	+
chr1	11099424	11100635	CAT	ENSG00000171824.13	+
chr1	11262846	11263535	DAT	ENSG00000198793.12	+
chr1	11272658	11272909	DAT	ENSG00000120942.13	-
chr1	11272991	11274006	CAT	ENSG00000120942.13	-
chr1	11653901	11654431	DAT	ENSG00000132879.13	-
chr1	11666810	11667771	CAT	ENSG00000116663.10	-
chr1	11668589	11669781	CAT	ENSG00000116663.10	-
chr1	11670083	11672259	CAT	ENSG00000116663.10	-
chr1	11672159	11674038	CAT	ENSG00000116663.10	-
chr1	11681294	11682285	DAT	ENSG00000116670.14	+
chr1	11735102	11736563	CAT	ENSG00000177674.15	-
chr1	11740720	11740965	CAT	ENSG00000177674.15	-
chr1	11786141	11786688	CAT	ENSG00000177000.11	+
chr1	11796649	11797300	CAT,DAT	ENSG00000177000.11	+
chr1	11802804	11803777	CAT	ENSG00000177000.11	+
chr1	11803759	11804331	CAT,DAT	ENSG00000177000.11	+
chr1	11804999	11805766	CAT	ENSG00000177000.11	+
chr1	11805660	11806308	CAT	ENSG00000177000.11	+
chr1	11805873	11806715	CAT	ENSG00000011021.21	-
chr1	11907581	11907849	DAT	ENSG00000199347.1	-
chr1	11926556	11926957	DAT	ENSG00000116685.15	+
chr1	11933925	11934581	DAT	ENSG00000083444.16	-
chr1	11934616	11934966	CAT	ENSG00000083444.16	-
chr1	11979433	11980082	DAT	ENSG00000116688.16	-
chr1	11980064	11980377	CAT	ENSG00000116688.16	-
chr1	11980696	11980871	CAT	ENSG00000116688.16	-
chr1	12001129	12001650	CAT	ENSG00000116688.16	-
chr1	12017636	12018800	DAT	ENSG00000116691.10	-
chr1	12018914	12019248	DAT	ENSG00000116691.10	-
chr1	12075418	12075774	CAT	ENSG00000120949.14	-
chr1	12076286	12076534	CAT	ENSG00000120949.14	-
chr1	12081019	12081929	CAT	ENSG00000120949.14	-
chr1	12229233	12229927	DAT	ENSG00000048707.14	-
chr1	12229810	12231054	CAT	ENSG00000048707.14	-
chr1	12407254	12407603	CAT	ENSG00000048707.14	-
chr1	12433936	12434377	CAT	ENSG00000048707.14	-
chr1	12447726	12449008	CAT	ENSG00000048707.14	-
chr1	12467030	12467338	CAT	ENSG00000048707.14	-
chr1	12477224	12478298	CAT	ENSG00000048707.14	-
chr1	12495457	12496601	CAT	ENSG00000048707.14	-
chr1	12618014	12618483	DAT	ENSG00000162496.8	+
chr1	13747681	13749257	DAT	ENSG00000116731.22	-
chr1	14598104	14598395	DAT	ENSG00000189337.16	-
chr1	14655591	14656697	CAT	ENSG00000189337.16	-
chr1	14758825	14762456	CAT	ENSG00000189337.16	-
chr1	14763831	14776001	CAT	ENSG00000189337.16	-
chr1	14776087	14777114	CAT	ENSG00000189337.16	-
chr1	14777096	14777709	CAT	ENSG00000189337.16	-
chr1	14778462	14779255	CAT	ENSG00000189337.16	-
chr1	14782288	14784141	CAT	ENSG00000189337.16	-
chr1	14784034	14784881	CAT	ENSG00000189337.16	-
chr1	14784916	14785309	CAT	ENSG00000189337.16	-
chr1	14835388	14835655	CAT	ENSG00000189337.16	-
chr1	14881340	14882152	CAT	ENSG00000189337.16	-
chr1	14896688	14897198	CAT	ENSG00000189337.16	-
chr1	14924250	14924597	CAT	ENSG00000189337.16	-
chr1	14939688	14940002	CAT	ENSG00000189337.16	-
chr1	14969975	14970254	CAT	ENSG00000189337.16	-
chr1	14996246	14996829	CAT	ENSG00000189337.16	-
chr1	15007854	15008082	CAT	ENSG00000189337.16	-
chr1	15408950	15409806	DAT	ENSG00000142634.12	-
chr1	15421565	15421777	CAT	ENSG00000142634.12	-
chr1	15522500	15522682	CAT	ENSG00000132906.17	+
chr1	15524314	15524696	CAT,DAT	ENSG00000132906.17	+
chr1	15524628	15525743	DAT	ENSG00000132906.17	+
chr1	15525940	15527354	CAT	ENSG00000116138.12	-
chr1	15542793	15543669	CAT	ENSG00000116138.12	-
chr1	15616614	15617223	DAT	ENSG00000197312.11	-
chr1	15617518	15618107	CAT	ENSG00000197312.11	-
chr1	15627374	15628128	CAT	ENSG00000197312.11	-
chr1	15682546	15684276	DAT	ENSG00000116786.12	-
chr1	15684167	15684984	CAT	ENSG00000116786.12	-
chr1	15717484	15717644	CAT	ENSG00000116786.12	-
chr1	15833229	15834546	CAT	ENSG00000179743.4	+
chr1	15834500	15835064	CAT	ENSG00000179743.4	+
chr1	15834965	15836149	CAT	ENSG00000179743.4	+
chr1	15836109	15837335	CAT	ENSG00000179743.4	+
chr1	15847128	15847720	CAT	ENSG00000179743.4	+
chr1	15848303	15849425	CAT	ENSG00000065526.10	-
chr1	15849364	15850129	CAT	ENSG00000065526.10	-
chr1	15885494	15886343	CAT	ENSG00000065526.10	-
chr1	15926961	15955242	CAT	ENSG00000116809.11	+
chr1	15957233	15959602	CAT	ENSG00000116809.11	+
chr1	15975668	15976290	CAT	ENSG00000116809.11	+
chr1	15976199	15976768	DAT	ENSG00000116809.11	+
chr1	16206754	16207165	CAT,DAT	ENSG00000142632.16	+
chr1	16207159	16207885	CAT,DAT	ENSG00000142632.16	+
chr1	16237308	16238075	DAT	ENSG00000132881.11	+
chr1	16314141	16314310	CAT	ENSG00000037637.10	+
chr1	16350255	16350678	CAT	ENSG00000037637.10	+
chr1	16351587	16352544	CAT	ENSG00000037637.10	+
chr1	16352563	16353380	DAT	ENSG00000037637.10	+
chr1	16366455	16366998	DAT	ENSG00000055070.16	-
chr1	16366936	16367965	CAT	ENSG00000055070.16	-
chr1	16439999	16440561	DAT	ENSG00000157191.19	-
chr1	16440483	16441486	CAT	ENSG00000157191.19	-
chr1	16443426	16444099	CAT	ENSG00000157191.19	-
chr1	16453253	16453476	CAT	ENSG00000157191.19	-
chr1	16471149	16474924	CAT	ENSG00000080947.14	+
chr1	16475608	16476654	CAT	ENSG00000080947.14	+
chr1	16481926	16482337	CAT	ENSG00000080947.14	+
chr1	16483172	16483640	CAT	ENSG00000080947.14	+
chr1	16613367	16613730	CAT	ENSG00000219481.10	+
chr1	16613655	16614209	DAT	ENSG00000219481.10	+
chr1	16643829	16644220	CAT,DAT	ENSG00000215908.10,ENSG00000283773.1	+
chr1	16644147	16645146	CAT	ENSG00000215908.10	+
chr1	16895260	16895629	DAT	ENSG00000207005.1	-
chr1	17010074	17010245	CAT	ENSG00000159363.17	+
chr1	17012086	17012319	DAT	ENSG00000159363.17	+
chr1	17027357	17027816	CAT	ENSG00000117118.9	+
chr1	17054323	17054620	DAT	ENSG00000117118.9	+
chr1	17437757	17439938	CAT	ENSG00000179051.13	+
chr1	17439869	17443257	DAT	ENSG00000179051.13	+
chr1	18902988	18904343	DAT	ENSG00000159423.16	+
chr1	19098037	19098197	CAT	ENSG00000127481.14	+
chr1	19169926	19170154	CAT	ENSG00000127481.14	+
chr1	19209782	19210466	CAT	ENSG00000127481.14	+
chr1	19210383	19215058	DAT	ENSG00000127481.14	+
chr1	19234909	19235563	CAT	ENSG00000127463.14	+
chr1	19235743	19236513	CAT	ENSG00000127463.14	+
chr1	19245908	19246322	CAT	ENSG00000127463.14	+
chr1	19249268	19249779	CAT	ENSG00000127463.14	+
chr1	19312067	19312752	CAT	ENSG00000040487.12	-
chr1	19329027	19346250	CAT	ENSG00000040487.12	-
chr1	19338291	19346448	CAT	ENSG00000077549.17	+
chr1	19485775	19487439	DAT	ENSG00000077549.17	+
chr1	19596051	19596857	DAT	ENSG00000173436.13	-
chr1	19596776	19597663	CAT	ENSG00000173436.13	-
chr1	20184852	20185647	CAT	ENSG00000225986.1	+
chr1	20186801	20187966	CAT	ENSG00000162543.5	-
chr1	20188066	20188501	CAT	ENSG00000162543.5	-
chr1	20194847	20195312	CAT	ENSG00000162543.5	-
chr1	20508229	20509186	DAT	ENSG00000090432.6	+
chr1	20661682	20662858	DAT	ENSG00000244038.9	+
chr1	20786378	20786852	CAT	ENSG00000127483.17	+
chr1	20786849	20787487	CAT,DAT	ENSG00000127483.17	+
chr1	20787436	20788382	DAT	ENSG00000127483.17	+
chr1	21015549	21015736	CAT	ENSG00000075151.20	+
chr1	21022506	21023137	CAT	ENSG00000075151.20	+
chr1	21027979	21028366	CAT	ENSG00000075151.20	+
chr1	21175539	21176001	CAT	ENSG00000075151.20	+
chr1	21176309	21176500	CAT	ENSG00000075151.20	+
chr1	21177058	21178015	DAT	ENSG00000075151.20	+
chr1	21262048	21263555	CAT	ENSG00000117298.14	+
chr1	21275452	21275669	CAT	ENSG00000117298.14	+
chr1	21295383	21295578	CAT	ENSG00000117298.14	+
chr1	21345664	21347437	DAT	ENSG00000117298.14	+
chr1	21439798	21440043	DAT	ENSG00000142794.18	-
chr1	21453832	21454097	CAT	ENSG00000142794.18	-
chr1	21608132	21609313	CAT	ENSG00000076864.19	+
chr1	21613196	21613711	CAT	ENSG00000076864.19	+
chr1	21622683	21623283	CAT	ENSG00000076864.19	+
chr1	21638866	21640013	CAT	ENSG00000076864.19	+
chr1	21669407	21671257	DAT	ENSG00000076864.19	+
chr1	21687354	21688070	CAT	ENSG00000090686.15	+
chr1	21688005	21688687	CAT	ENSG00000090686.15	+
chr1	21703523	21703773	CAT	ENSG00000090686.15	+
chr1	21750255	21750824	CAT	ENSG00000090686.15	+
chr1	21781667	21781931	CAT	ENSG00000090686.15	+
chr1	21783254	21784047	CAT,DAT	ENSG00000090686.15	+
chr1	21881392	21881576	CAT	ENSG00000142798.18	+
chr1	21887834	21887994	CAT	ENSG00000142798.18	+
chr1	21897056	21897269	CAT,DAT	ENSG00000142798.18	+
chr1	21905246	21905687	CAT	ENSG00000142798.18	+
chr1	21907085	21908273	CAT	ENSG00000142798.18	+
chr1	21909168	21915901	CAT	ENSG00000142798.18	+
chr1	21920366	21920856	CAT	ENSG00000142798.18	+
chr1	21937425	21938262	DAT	ENSG00000142798.18	+
chr1	22023624	22024618	DAT	ENSG00000218510.7	-
chr1	22024759	22025861	CAT	ENSG00000218510.7	-
chr1	22029246	22029405	CAT	ENSG00000218510.7	-
chr1	22051576	22052536	DAT	ENSG00000070831.15	-
chr1	22052445	22053256	CAT	ENSG00000070831.15	-
chr1	22053166	22053554	CAT	ENSG00000070831.15	-
chr1	22055355	22055522	CAT	ENSG00000070831.15	-
chr1	22450412	22452299	CAT	ENSG00000184677.16	-
chr1	22454499	22454710	CAT	ENSG00000184677.16	-
chr1	23018602	23019263	DAT	ENSG00000004487.16	-
chr1	23114388	23115196	CAT	ENSG00000169641.13	+
chr1	23115327	23115691	CAT	ENSG00000169641.13	+
chr1	23119448	23120553	CAT	ENSG00000169641.13	+
chr1	23167457	23167901	CAT	ENSG00000169641.13	+
chr1	23168255	23168439	CAT	ENSG00000169641.13	+
chr1	23168533	23169061	CAT	ENSG00000169641.13	+
chr1	23168946	23169797	DAT	ENSG00000169641.13	+
chr1	23343351	23344580	CAT	ENSG00000125944.19	+
chr1	23344542	23345627	DAT	ENSG00000125944.19	+
chr1	23368496	23369008	CAT,DAT	ENSG00000125945.14	+
chr1	23478002	23478162	CAT	ENSG00000088280.18	+
chr1	23479275	23479745	CAT	ENSG00000088280.18	+
chr1	23484305	23484515	DAT	ENSG00000088280.18	+
chr1	23484763	23485278	DAT	ENSG00000088280.18	+
chr1	23530019	23530516	CAT	ENSG00000007968.6	+
chr1	23531461	23532221	DAT	ENSG00000007968.6	+
chr1	23558555	23559694	CAT	ENSG00000117318.8	+
chr1	23559634	23560389	DAT	ENSG00000117318.8	+
chr1	23691253	23691749	DAT	ENSG00000142676.13	-
chr1	23691705	23692245	CAT,DAT	ENSG00000142676.13	-
chr1	23742242	23743427	DAT	ENSG00000011007.12	-
chr1	23757492	23758235	CAT	ENSG00000011007.12	-
chr1	23766430	23766714	CAT	ENSG00000236810.5	+
chr1	23767617	23769446	CAT	ENSG00000236810.5	+
chr1	23769426	23769761	CAT	ENSG00000236810.5	+
chr1	23778067	23778452	CAT	ENSG00000236810.5	+
chr1	23790057	23791076	CAT,DAT	ENSG00000011009.10	-
chr1	23790994	23795220	CAT	ENSG00000011009.10	-
chr1	23825529	23825872	DAT	ENSG00000117305.14	+
chr1	23868445	23868899	DAT	ENSG00000179163.11	+
chr1	23868790	23869281	DAT	ENSG00000179163.11	+
chr1	23958557	23959646	DAT	ENSG00000189266.11	-
chr1	23959631	23960943	CAT	ENSG00000189266.11	-
chr1	23961467	23961714	CAT	ENSG00000189266.11	-
chr1	23961745	23962250	CAT	ENSG00000189266.11	-
chr1	23962412	23962741	CAT	ENSG00000189266.11	-
chr1	23962988	23967206	CAT	ENSG00000188529.14	+
chr1	23963010	23967375	CAT	ENSG00000189266.11	-
chr1	23980054	23980536	CAT	ENSG00000188529.14	+
chr1	23980506	23981294	DAT	ENSG00000188529.14	+
chr1	24413518	24413994	CAT	ENSG00000001460.17	+
chr1	24413850	24414343	DAT	ENSG00000001460.17	+
chr1	24416587	24417013	CAT	ENSG00000001461.16	-
chr1	24419007	24419388	CAT	ENSG00000001461.16	-
chr1	24438293	24438603	CAT	ENSG00000001461.16	-
chr1	24638692	24642160	DAT	ENSG00000133226.16	-
chr1	24642319	24642987	DAT	ENSG00000133226.16	-
chr1	24642966	24644228	CAT	ENSG00000133226.16	-
chr1	24744533	24745048	DAT	ENSG00000169504.14	-
chr1	24745885	24746283	CAT	ENSG00000169504.14	-
chr1	24800545	24800782	CAT	ENSG00000169504.14	-
chr1	25232123	25232526	CAT	ENSG00000117614.9	+
chr1	25232615	25234067	DAT	ENSG00000117614.9	+
chr1	25241875	25243466	CAT	ENSG00000117616.17	+
chr1	25247133	25247673	CAT	ENSG00000117616.17	+
chr1	25247627	25248729	DAT	ENSG00000117616.17	+
chr1	25267637	25267886	DAT	ENSG00000261349.1	+
chr1	25268021	25268583	DAT	ENSG00000261349.1	+
chr1	25271360	25271779	DAT	ENSG00000187010.19	-
chr1	25272253	25272419	CAT,DAT	ENSG00000187010.19	-
chr1	25278415	25278677	CAT	ENSG00000187010.19	-
chr1	25278823	25279056	CAT	ENSG00000187010.19	-
chr1	25279108	25279300	CAT	ENSG00000187010.19	-
chr1	25279424	25279597	CAT	ENSG00000187010.19	-
chr1	25282185	25282372	CAT	ENSG00000187010.19	-
chr1	25294483	25294642	CAT	ENSG00000187010.19	-
chr1	25300642	25301286	CAT	ENSG00000187010.19	-
chr1	25303286	25303770	CAT	ENSG00000187010.19	-
chr1	25305089	25305376	CAT	ENSG00000187010.19	-
chr1	25306731	25307269	CAT	ENSG00000187010.19	-
chr1	25308337	25308630	CAT	ENSG00000187010.19	-
chr1	25310969	25311373	CAT	ENSG00000187010.19	-
chr1	25311670	25311954	CAT	ENSG00000187010.19	-
chr1	25318653	25318962	CAT	ENSG00000187010.19	-
chr1	25322258	25322454	CAT	ENSG00000187010.19	-
chr1	25323266	25323539	CAT	ENSG00000187010.19	-
chr1	25323665	25323839	CAT	ENSG00000187010.19	-
chr1	25328878	25329060	CAT	ENSG00000187010.19	-
chr1	25336675	25337114	DAT	ENSG00000183726.10	-
chr1	25337140	25337312	DAT	ENSG00000183726.10	-
chr1	25337621	25337810	DAT	ENSG00000183726.10	-
chr1	25337853	25338099	CAT,DAT	ENSG00000183726.10	-
chr1	25338174	25338857	CAT	ENSG00000183726.10	-
chr1	25346910	25347227	CAT	ENSG00000183726.10	-
chr1	25347876	25348161	CAT	ENSG00000183726.10	-
chr1	25348575	25350476	CAT	ENSG00000183726.10	-
chr1	25358042	25358821	CAT	ENSG00000183726.10	-
chr1	25358875	25360048	CAT	ENSG00000183726.10	-
chr1	25360240	25362460	CAT	ENSG00000183726.10	-
chr1	25413729	25413917	CAT	ENSG00000188672.18	+
chr1	25414054	25414229	CAT	ENSG00000188672.18	+
chr1	25414294	25414517	CAT	ENSG00000188672.18	+
chr1	25414655	25414925	CAT	ENSG00000188672.18	+
chr1	25420912	25421078	CAT,DAT	ENSG00000188672.18	+
chr1	25421124	25421321	DAT	ENSG00000188672.18	+
chr1	25428710	25430205	DAT	ENSG00000204178.9	-
chr1	25430084	25431287	CAT	ENSG00000204178.9	-
chr1	25431788	25432239	CAT	ENSG00000204178.9	-
chr1	25548965	25549721	CAT	ENSG00000157978.11	-
chr1	25799211	25800124	DAT	ENSG00000162430.16	-
chr1	25817274	25822525	CAT	ENSG00000117640.17,ENSG00000162430.16	-
chr1	25858725	25858993	CAT	ENSG00000127423.10	+
chr1	25859543	25860388	DAT	ENSG00000127423.10	+
chr1	25997233	25997723	CAT	ENSG00000158006.13	+
chr1	25998398	25999210	DAT	ENSG00000158006.13	+
chr1	26109241	26112168	CAT	ENSG00000175087.9	-
chr1	26122658	26123584	CAT	ENSG00000175087.9	-
chr1	26125497	26126475	CAT	ENSG00000175087.9	-
chr1	26168625	26169259	DAT	ENSG00000142684.8	-
chr1	26169174	26169810	DAT	ENSG00000142684.8	-
chr1	26233257	26234432	CAT	ENSG00000130695.14	-
chr1	26287009	26291411	CAT	ENSG00000158062.20	+
chr1	26305845	26306340	CAT	ENSG00000158062.20	+
chr1	26306826	26307581	DAT	ENSG00000158062.20	+
chr1	26319175	26319788	CAT	ENSG00000169442.8	-
chr1	26429518	26432101	DAT	ENSG00000117682.16	-
chr1	26445847	26447104	CAT	ENSG00000117682.16	-
chr1	26452197	26453947	CAT	ENSG00000117682.16	-
chr1	26460983	26463497	CAT	ENSG00000117682.16	-
chr1	26464095	26473041	CAT	ENSG00000117682.16,ENSG00000198830.10	-
chr1	26529104	26529691	DAT	ENSG00000117676.13	-
chr1	26541371	26541936	CAT	ENSG00000117676.13	-
chr1	26743945	26744228	CAT	ENSG00000117713.19	-
chr1	26786012	26786959	DAT	ENSG00000060642.10	-
chr1	26786884	26787878	CAT,DAT	ENSG00000060642.10	-
chr1	26787768	26788196	CAT	ENSG00000060642.10	-
chr1	26788046	26789261	CAT	ENSG00000060642.10	-
chr1	26825828	26826599	DAT	ENSG00000204160.11	-
chr1	26826456	26827017	CAT	ENSG00000204160.11	-
chr1	26890376	26891355	CAT,DAT	ENSG00000142751.14,ENSG00000198746.12	+
chr1	26900177	26900543	CAT	ENSG00000198746.12	+
chr1	26900532	26901576	DAT	ENSG00000198746.12	+
chr1	26920858	26921559	DAT	ENSG00000090273.13	-
chr1	27233487	27234296	DAT	ENSG00000142784.15	-
chr1	27321553	27322055	DAT	ENSG00000186501.14	-
chr1	27322308	27323026	CAT	ENSG00000186501.14	-
chr1	27355176	27358293	CAT	ENSG00000142733.14	+
chr1	27365698	27366385	CAT	ENSG00000142733.14	+
chr1	27366251	27368281	CAT	ENSG00000142733.14	+
chr1	27458269	27458439	CAT	ENSG00000158195.10	+
chr1	27460685	27460983	CAT	ENSG00000158195.10	+
chr1	27490606	27491116	DAT	ENSG00000158195.10	+
chr1	27542809	27544504	CAT	ENSG00000126705.14	+
chr1	27557475	27557931	CAT	ENSG00000126705.14	+
chr1	27724364	27725764	DAT	ENSG00000009780.15	-
chr1	27772752	27773116	DAT	ENSG00000117758.13	-
chr1	27830252	27830672	DAT	ENSG00000117751.17	-
chr1	27830642	27831217	DAT	ENSG00000117751.17	-
chr1	27871926	27872342	DAT	ENSG00000130775.15	-
chr1	27914687	27914999	CAT	ENSG00000117748.9	+
chr1	27914900	27915482	DAT	ENSG00000117748.9	+
chr1	28087774	28088369	CAT	ENSG00000158161.15	+
chr1	28088789	28089139	DAT	ENSG00000158161.15	+
chr1	28233089	28233962	DAT	ENSG00000126698.10	+
chr1	28235418	28235969	DAT	ENSG00000130770.17	-
chr1	28258130	28259247	DAT	ENSG00000130766.4	-
chr1	28259186	28260056	CAT	ENSG00000130766.4	-
chr1	28260051	28260279	CAT	ENSG00000130766.4	-
chr1	28326527	28328919	DAT	ENSG00000130772.13	-
chr1	28329334	28329690	CAT	ENSG00000130772.13	-
chr1	28369585	28369969	CAT	ENSG00000204138.12	-
chr1	28369856	28370216	CAT	ENSG00000204138.12	-
chr1	28370300	28370545	CAT	ENSG00000204138.12	-
chr1	28391772	28392217	CAT	ENSG00000204138.12	-
chr1	28413421	28413577	CAT	ENSG00000204138.12	-
chr1	28437776	28438002	CAT,DAT	ENSG00000204138.12	-
chr1	28441123	28441308	CAT	ENSG00000204138.12	-
chr1	28441386	28441840	CAT	ENSG00000204138.12	-
chr1	28480599	28480759	CAT	ENSG00000204138.12	-
chr1	28504809	28505826	DAT	ENSG00000242125.3	-
chr1	28505763	28506073	DAT	ENSG00000242125.3	-
chr1	28518517	28518929	CAT	ENSG00000180198.15	-
chr1	28519006	28519282	CAT	ENSG00000180198.15	-
chr1	28552280	28552892	DAT	ENSG00000180098.9	-
chr1	28553044	28553524	CAT	ENSG00000180098.9	-
chr1	28575005	28575460	CAT	ENSG00000180098.9	-
chr1	28575485	28576326	CAT	ENSG00000180098.9	-
chr1	28582018	28583021	DAT	ENSG00000197989.13,ENSG00000273544.1,ENSG00000274582.1,ENSG00000278274.1,ENSG00000280498.1	+
chr1	28634133	28634290	CAT	ENSG00000120656.11	+
chr1	28643177	28644511	DAT	ENSG00000120656.11	+
chr1	28646936	28647618	DAT	ENSG00000270103.3,ENSG00000274978.1	-
chr1	28647655	28648270	DAT	ENSG00000270103.3,ENSG00000274978.1	-
chr1	28667853	28668715	DAT	ENSG00000162419.12	-
chr1	28668656	28669977	CAT	ENSG00000162419.12	-
chr1	28718800	28719242	CAT	ENSG00000162419.12	-
chr1	28735180	28736725	CAT,DAT	ENSG00000198492.15	-
chr1	28736779	28737679	CAT	ENSG00000198492.15	-
chr1	28748942	28749251	CAT	ENSG00000198492.15	-
chr1	28885392	28887004	DAT	ENSG00000159023.20	-
chr1	28887253	28888253	CAT	ENSG00000159023.20	-
chr1	28902471	28902814	CAT	ENSG00000159023.20	-
chr1	28914035	28914272	CAT	ENSG00000159023.20	-
chr1	28926004	28927003	CAT	ENSG00000159023.20	-
chr1	28982463	28982646	CAT	ENSG00000159023.20	-
chr1	29003545	29003697	CAT	ENSG00000159023.20	-
chr1	29115990	29116223	CAT	ENSG00000159023.20	-
chr1	29156916	29157805	CAT	ENSG00000116350.16	+
chr1	29180133	29181538	CAT	ENSG00000116350.16	+
chr1	29181509	29181853	CAT	ENSG00000116350.16	+
chr1	29182165	29182789	DAT	ENSG00000116350.16	+
chr1	29231037	29231716	DAT	ENSG00000116353.15	+
chr1	30717084	30718138	DAT	ENSG00000186056.9	-
chr1	30717999	30718392	DAT	ENSG00000186056.9	-
chr1	30718487	30719268	CAT	ENSG00000186056.9	-
chr1	30748290	30749605	CAT	ENSG00000162511.7	+
chr1	30756780	30758005	CAT	ENSG00000162511.7	+
chr1	30872445	30873373	CAT	ENSG00000162512.15	+
chr1	30953165	30953325	CAT	ENSG00000134644.15	+
chr1	31030693	31030853	CAT	ENSG00000134644.15	+
chr1	31064804	31065568	CAT	ENSG00000134644.15	+
chr1	31065420	31065820	CAT	ENSG00000134644.15	+
chr1	31065745	31066497	DAT	ENSG00000134644.15	+
chr1	31066532	31066971	DAT	ENSG00000134644.15	+
chr1	31644683	31645131	CAT	ENSG00000162517.12	+
chr1	31645020	31647978	DAT	ENSG00000162517.12	+
chr1	31936833	31937106	CAT	ENSG00000184007.19	+
chr1	31937896	31938631	DAT	ENSG00000184007.19	+
chr1	31938526	31940695	DAT	ENSG00000184007.19	+
chr1	32012472	32013598	DAT	ENSG00000121774.17	-
chr1	32013731	32014802	CAT	ENSG00000121774.17	-
chr1	32025232	32025530	CAT	ENSG00000121774.17	-
chr1	32056718	32056949	CAT	ENSG00000121774.17	-
chr1	32071780	32072847	DAT	ENSG00000121775.17	-
chr1	32072731	32073148	CAT	ENSG00000121775.17	-
chr1	32073167	32073477	CAT	ENSG00000121775.17	-
chr1	32107477	32107934	DAT	ENSG00000025800.13	-
chr1	32108784	32109178	CAT	ENSG00000025800.13	-
chr1	32178585	32179572	DAT	ENSG00000084652.15	-
chr1	32188489	32189641	CAT	ENSG00000084652.15	-
chr1	32189691	32190799	CAT	ENSG00000084652.15	-
chr1	32208251	32209921	CAT	ENSG00000160051.11	-
chr1	32225596	32225828	CAT	ENSG00000084623.11	-
chr1	32290965	32291849	DAT	ENSG00000116478.11	-
chr1	32291815	32292211	CAT	ENSG00000116478.11	-
chr1	32308525	32308748	CAT	ENSG00000116478.11	-
chr1	32350405	32351417	DAT	ENSG00000162526.6	-
chr1	32356807	32358991	CAT	ENSG00000162526.6	-
chr1	32359042	32360225	CAT	ENSG00000162526.6	-
chr1	32369049	32369680	CAT	ENSG00000160058.18	+
chr1	32369594	32369943	CAT	ENSG00000160058.18	+
chr1	32392996	32393363	CAT	ENSG00000160058.18	+
chr1	32394019	32394743	CAT	ENSG00000160058.18	+
chr1	32394634	32395553	DAT	ENSG00000160058.18	+
chr1	32740547	32741832	DAT	ENSG00000162522.10	-
chr1	32753333	32753862	CAT,DAT	ENSG00000162522.10	-
chr1	32754126	32755874	CAT	ENSG00000162522.10	-
chr1	32769028	32776710	CAT	ENSG00000162522.10	-
chr1	32814496	32815336	CAT	ENSG00000134684.10	+
chr1	32816717	32817651	CAT	ENSG00000134684.10	+
chr1	32964074	32964596	CAT	ENSG00000116514.16	+
chr1	32965005	32965747	DAT	ENSG00000116514.16	+
chr1	33037148	33037774	DAT	ENSG00000004455.16	+
chr1	33347153	33347452	CAT	ENSG00000134686.18	+
chr1	33349193	33349657	CAT	ENSG00000134686.18	+
chr1	33350068	33351331	DAT	ENSG00000134686.18	+
chr1	34859898	34860505	DAT	ENSG00000163866.8	+
chr1	34984921	34985497	CAT	ENSG00000243749.1,ENSG00000271741.1	+
chr1	34985356	34985811	CAT,DAT	ENSG00000243749.1,ENSG00000271741.1	+
chr1	34985858	34986851	CAT,DAT	ENSG00000163867.16,ENSG00000271741.1,ENSG00000243749.1	+
chr1	35031785	35032950	CAT,DAT	ENSG00000163867.16,ENSG00000163867.16,ENSG00000271741.1	+
chr1	35078618	35079321	DAT	ENSG00000197056.9	-
chr1	35192155	35194219	CAT	ENSG00000116560.10	+
chr1	35266134	35268629	DAT	ENSG00000146463.11	-
chr1	35268576	35269072	CAT	ENSG00000146463.11	-
chr1	35268992	35269277	CAT	ENSG00000146463.11	-
chr1	35275225	35275434	CAT	ENSG00000146463.11	-
chr1	35360819	35360978	CAT	ENSG00000146463.11	-
chr1	35430255	35434375	CAT	ENSG00000142687.17	+
chr1	35434434	35443667	CAT	ENSG00000142687.17	+
chr1	35443716	35447739	CAT	ENSG00000142687.17	+
chr1	35500036	35500610	CAT	ENSG00000142687.17	+
chr1	35557149	35557547	CAT	ENSG00000142687.17	+
chr1	35557434	35557862	CAT	ENSG00000142687.17	+
chr1	35558232	35558485	CAT,DAT	ENSG00000020129.15	-
chr1	35561303	35561484	CAT	ENSG00000020129.15	-
chr1	35637549	35638129	CAT	ENSG00000126067.11	+
chr1	35718078	35719620	CAT	ENSG00000142686.7	+
chr1	35720312	35720546	CAT,DAT	ENSG00000092853.13,ENSG00000142686.7	+
chr1	35769560	35770540	CAT	ENSG00000092853.13	+
chr1	35807305	35808613	CAT	ENSG00000134698.10	-
chr1	35808499	35809042	CAT	ENSG00000134698.10	-
chr1	35868426	35869283	DAT	ENSG00000092847.11	-
chr1	35869284	35869650	DAT	ENSG00000092847.11	-
chr1	35870099	35870366	CAT	ENSG00000092847.11	-
chr1	35882801	35883056	CAT,DAT	ENSG00000092847.11	-
chr1	35883379	35884018	CAT	ENSG00000092847.11	-
chr1	35928870	35931080	DAT	ENSG00000126070.19	-
chr1	36087785	36088767	DAT	ENSG00000116863.10	-
chr1	36149230	36149713	CAT	ENSG00000054116.11	+
chr1	36149749	36150481	DAT	ENSG00000054116.11	+
chr1	36154370	36155866	DAT	ENSG00000116871.15	-
chr1	36156152	36157035	CAT,DAT	ENSG00000116871.15	-
chr1	36160281	36161260	CAT	ENSG00000116871.15	-
chr1	36162026	36162429	CAT	ENSG00000116871.15	-
chr1	36222929	36224108	DAT	ENSG00000054118.13	-
chr1	36224080	36224929	CAT	ENSG00000054118.13	-
chr1	36225015	36225344	CAT	ENSG00000054118.13	-
chr1	36241424	36241604	CAT	ENSG00000054118.13	-
chr1	36248033	36248415	CAT	ENSG00000054118.13	-
chr1	36268820	36269039	CAT	ENSG00000054118.13	-
chr1	36318988	36323920	CAT	ENSG00000142694.6	+
chr1	36323789	36325347	DAT	ENSG00000142694.6	+
chr1	36371625	36372339	CAT	ENSG00000196182.10	+
chr1	36372888	36374082	CAT	ENSG00000196182.10	+
chr1	36374023	36375428	CAT	ENSG00000196182.10	+
chr1	36385148	36386278	CAT	ENSG00000196182.10	+
chr1	36386204	36386750	DAT	ENSG00000196182.10	+
chr1	36386695	36387697	DAT	ENSG00000196182.10	+
chr1	36398027	36398756	DAT	ENSG00000181817.5	+
chr1	36464464	36465225	DAT	ENSG00000116898.11	+
chr1	37472897	37474406	DAT	ENSG00000163874.10	-
chr1	37514340	37514926	CAT	ENSG00000163875.15	+
chr1	37514862	37515937	DAT	ENSG00000163875.15	+
chr1	37554388	37555273	DAT	ENSG00000163877.10	+
chr1	37570207	37570368	CAT	ENSG00000134697.12	+
chr1	37585015	37585191	CAT	ENSG00000134697.12	+
chr1	37596010	37596387	DAT	ENSG00000134697.12	+
chr1	37689922	37690816	CAT,DAT	ENSG00000116922.14	+
chr1	37690632	37692245	DAT	ENSG00000134690.10	-
chr1	37690723	37692120	DAT	ENSG00000116922.14	+
chr1	37859760	37861509	CAT,DAT	ENSG00000188786.9,ENSG00000204084.12	+
chr1	37865650	37866225	CAT	ENSG00000204084.12	+
chr1	37923036	37923914	CAT	ENSG00000204084.12	+
chr1	37931965	37932541	CAT,DAT	ENSG00000204084.12	+
chr1	37946289	37947889	CAT	ENSG00000204084.12	+
chr1	37990220	37990764	CAT,DAT	ENSG00000183431.11	+
chr1	37999438	37999654	CAT,DAT	ENSG00000183386.9	+
chr1	37999766	38001300	CAT,DAT	ENSG00000183386.9	+
chr1	38005761	38006917	DAT	ENSG00000183386.9	+
chr1	38008568	38009662	CAT	ENSG00000183520.11	-
chr1	38012067	38012552	CAT,DAT	ENSG00000183520.11	-
chr1	38012456	38012968	CAT	ENSG00000183520.11	-
chr1	38012819	38013170	CAT	ENSG00000183520.11	-
chr1	38016998	38017227	CAT	ENSG00000183520.11	-
chr1	38020104	38020316	CAT	ENSG00000183520.11	-
chr1	38859206	38859501	CAT	ENSG00000116954.7	+
chr1	38859968	38861316	DAT	ENSG00000116954.7	+
chr1	38861880	38863245	CAT	ENSG00000214114.8	+
chr1	38868927	38869204	CAT	ENSG00000214114.8	+
chr1	38870182	38870651	CAT	ENSG00000214114.8	+
chr1	38990084	38991064	DAT	ENSG00000174574.15	-
chr1	38991492	38991874	CAT	ENSG00000174574.15	-
chr1	39025454	39026250	DAT	ENSG00000168653.10	-
chr1	39092547	39092922	CAT	ENSG00000127603.25	-
chr1	39105570	39105996	CAT	ENSG00000127603.25	-
chr1	39158048	39158706	CAT	ENSG00000127603.25	-
chr1	39167749	39167995	CAT	ENSG00000127603.25	-
chr1	39237724	39237890	CAT	ENSG00000127603.25	-
chr1	39385225	39385675	CAT	ENSG00000127603.25	-
chr1	39391272	39392204	CAT	ENSG00000127603.25	-
chr1	39407750	39408754	CAT	ENSG00000127603.25	-
chr1	39409279	39409637	CAT	ENSG00000127603.25	-
chr1	39575850	39577513	CAT,DAT	ENSG00000090621.13	+
chr1	39738352	39738752	DAT	ENSG00000084072.16	-
chr1	39883564	39883887	DAT	ENSG00000043514.15	+
chr1	39897328	39898230	CAT	ENSG00000116990.10	+
chr1	39899255	39900207	CAT	ENSG00000116990.10	+
chr1	39901964	39902593	CAT,DAT	ENSG00000116990.10	+
chr1	40038532	40040497	DAT	ENSG00000131236.16	-
chr1	40049098	40049439	CAT	ENSG00000131236.16	-
chr1	40053819	40054039	CAT	ENSG00000131236.16	-
chr1	40056865	40057606	CAT	ENSG00000131236.16	-
chr1	40058006	40058255	CAT	ENSG00000131236.16	-
chr1	40068433	40068781	CAT	ENSG00000131236.16	-
chr1	40071727	40076337	CAT	ENSG00000131238.17	+
chr1	40079729	40080730	CAT,DAT	ENSG00000131238.17	+
chr1	40097310	40097627	DAT	ENSG00000131238.17	+
chr1	40160723	40161283	DAT	ENSG00000117000.8	-
chr1	40161186	40161969	CAT	ENSG00000117000.8	-
chr1	40221199	40221609	CAT	ENSG00000117000.8	-
chr1	40221557	40221845	CAT	ENSG00000117000.8	-
chr1	40257340	40258242	CAT	ENSG00000259943.1	+
chr1	40276853	40277062	CAT	ENSG00000084073.8	-
chr1	40373109	40373548	DAT	ENSG00000084070.11	-
chr1	40374016	40374581	CAT,DAT	ENSG00000084070.11	-
chr1	40375752	40375925	CAT	ENSG00000084070.11	-
chr1	40382246	40383615	CAT	ENSG00000084070.11	-
chr1	40399667	40400443	CAT	ENSG00000084070.11	-
chr1	40449238	40450072	DAT	ENSG00000187801.14	-
chr1	40449938	40451021	CAT	ENSG00000187801.14	-
chr1	40476545	40477230	CAT,DAT	ENSG00000187815.9	-
chr1	40530430	40531493	DAT	ENSG00000117010.15	-
chr1	40688054	40691734	CAT	ENSG00000066136.20	-
chr1	40708213	40709188	CAT,DAT	ENSG00000066136.20	-
chr1	40736751	40736948	CAT	ENSG00000066136.20	-
chr1	40979500	40979907	CAT	ENSG00000171793.13	-
chr1	40979796	40980978	CAT,DAT	ENSG00000171793.13	-
chr1	41019097	41033040	CAT	ENSG00000010803.16	+
chr1	41034634	41040768	CAT	ENSG00000010803.16	+
chr1	41040936	41042497	CAT	ENSG00000010803.16	+
chr1	41042462	41043259	CAT	ENSG00000010803.16	+
chr1	41043657	41047739	CAT	ENSG00000010803.16	+
chr1	41047711	41049765	CAT	ENSG00000010803.16	+
chr1	41055635	41057806	CAT	ENSG00000010803.16	+
chr1	41109833	41110077	CAT	ENSG00000010803.16	+
chr1	41241860	41242434	CAT	ENSG00000010803.16	+
chr1	41242317	41244650	DAT	ENSG00000010803.16	+
chr1	42335369	42336653	DAT	ENSG00000198815.8	+
chr1	42455729	42456478	DAT	ENSG00000127125.8	-
chr1	42657446	42658327	DAT	ENSG00000171960.10	-
chr1	42680059	42682163	DAT	ENSG00000065978.18	-
chr1	42682471	42683091	CAT	ENSG00000065978.18	-
chr1	42686087	42686533	CAT	ENSG00000065978.18	-
chr1	42817116	42824204	CAT	ENSG00000177868.11	+
chr1	42824260	42825464	DAT	ENSG00000164010.14	-
chr1	42924455	42926054	CAT	ENSG00000117394.21	+
chr1	42936511	42937859	CAT	ENSG00000117394.21	+
chr1	42941205	42941667	CAT	ENSG00000117394.21	+
chr1	42941988	42942877	CAT	ENSG00000117394.21	+
chr1	42949591	42950665	CAT	ENSG00000117394.21	+
chr1	42952753	42953737	CAT	ENSG00000117394.21	+
chr1	42958290	42959151	CAT	ENSG00000117394.21	+
chr1	42959099	42964478	CAT,DAT	ENSG00000117394.21	+
chr1	43172726	43172964	DAT	ENSG00000117395.12	+
chr1	43357731	43358678	DAT	ENSG00000117399.13	-
chr1	43368206	43369353	DAT	ENSG00000066322.14	+
chr1	43389607	43389994	CAT	ENSG00000159479.16	+
chr1	43649307	43649971	DAT	ENSG00000066135.12	-
chr1	43703205	43714730	CAT	ENSG00000236200.5	+
chr1	43945529	43946603	DAT	ENSG00000117408.10	-
chr1	43958286	43958506	CAT	ENSG00000117408.10	-
chr1	43973692	43974799	CAT	ENSG00000117410.13	-
chr1	44025586	44030307	DAT	ENSG00000230615.6	-
chr1	44030164	44031471	CAT	ENSG00000230615.6	-
chr1	44034820	44035932	CAT	ENSG00000230615.6	-
chr1	44036147	44036681	CAT	ENSG00000230615.6	-
chr1	44275237	44275397	CAT	ENSG00000117419.14	+
chr1	44355392	44356367	DAT	ENSG00000117419.14	+
chr1	44631062	44632388	CAT,DAT	ENSG00000187147.17	-
chr1	44632273	44632818	CAT	ENSG00000187147.17	-
chr1	44637347	44638109	CAT	ENSG00000187147.17	-
chr1	44738984	44739637	DAT	ENSG00000142945.12	-
chr1	44739600	44740225	CAT	ENSG00000142945.12	-
chr1	44771613	44771962	CAT	ENSG00000225721.5	+
chr1	44774024	44775094	CAT	ENSG00000225721.5	+
chr1	44775041	44775645	CAT	ENSG00000225721.5	+
chr1	44799450	44800170	DAT	ENSG00000173846.12	-
chr1	44804260	44804800	CAT	ENSG00000173846.12	-
chr1	44805093	44807865	CAT	ENSG00000173846.12	-
chr1	44960591	44960758	CAT	ENSG00000070785.16	+
chr1	44985907	44986229	CAT	ENSG00000070785.16	+
chr1	44986760	44987323	DAT	ENSG00000070785.16	+
chr1	44987351	44990514	DAT	ENSG00000070785.16	+
chr1	45011726	45012697	CAT	ENSG00000126088.13	-
chr1	45338087	45339972	CAT,DAT	ENSG00000132773.11	-
chr1	45350124	45353157	CAT	ENSG00000070759.16	+
chr1	45485289	45485620	CAT	ENSG00000070759.16	+
chr1	45500001	45500567	CAT	ENSG00000132763.14	-
chr1	45502688	45514138	CAT	ENSG00000132763.14	-
chr1	45522066	45522840	DAT	ENSG00000117450.13	+
chr1	45550164	45550742	DAT	ENSG00000117448.13	-
chr1	45550651	45551031	CAT,DAT	ENSG00000117448.13	-
chr1	45565623	45565834	CAT	ENSG00000117448.13	-
chr1	45582999	45583938	DAT	ENSG00000132780.16	-
chr1	45583836	45584678	CAT	ENSG00000132780.16	-
chr1	45605858	45606754	CAT	ENSG00000132780.16	-
chr1	45611966	45614628	CAT	ENSG00000132780.16	-
chr1	45614678	45616842	CAT	ENSG00000132780.16	-
chr1	45673230	45673390	CAT	ENSG00000159592.10	+
chr1	45689601	45691903	CAT	ENSG00000159596.6	-
chr1	45698326	45701460	CAT	ENSG00000197429.10	+
chr1	45750360	45750816	CAT	ENSG00000197429.10	+
chr1	45750802	45751427	DAT	ENSG00000197429.10	+
chr1	45802312	45802899	DAT	ENSG00000086015.20	-
chr1	45802812	45803463	DAT	ENSG00000086015.20	-
chr1	45950026	45950180	CAT	ENSG00000086015.20	-
chr1	46033337	46039121	CAT	ENSG00000086015.20	-
chr1	46039293	46050181	CAT	ENSG00000117461.14	+
chr1	46123366	46123716	CAT	ENSG00000117461.14	+
chr1	46133083	46135433	DAT	ENSG00000117461.14	+
chr1	46198545	46199197	DAT	ENSG00000085998.13	+
chr1	46246109	46247329	DAT	ENSG00000085999.11	-
chr1	46265424	46281765	CAT	ENSG00000085999.11	-
chr1	46284013	46287364	CAT	ENSG00000132128.16	+
chr1	46289777	46291681	CAT	ENSG00000132128.16	+
chr1	46291869	46293196	CAT	ENSG00000132128.16	+
chr1	46293192	46294762	CAT	ENSG00000132128.16	+
chr1	46296348	46299770	CAT	ENSG00000132128.16	+
chr1	46304438	46304865	CAT	ENSG00000173660.11	-
chr1	46340117	46341079	CAT	ENSG00000117481.10	-
chr1	46604000	46604322	CAT	ENSG00000079277.19	+
chr1	46604441	46605712	DAT	ENSG00000079277.19	+
chr1	46644269	46644459	CAT	ENSG00000123472.12	+
chr1	46668068	46668490	CAT	ENSG00000123472.12	+
chr1	46719329	46719724	DAT	ENSG00000159658.10	+
chr1	47231393	47233801	CAT	ENSG00000162367.11	+
chr1	47314497	47315153	DAT	ENSG00000123473.15	+
chr1	47332932	47333756	DAT	ENSG00000162368.13	-
chr1	47333674	47334768	CAT	ENSG00000162368.13	-
chr1	47335593	47335904	CAT	ENSG00000162368.13	-
chr1	50720757	50721071	CAT	ENSG00000185104.19	+
chr1	50959381	50959577	CAT	ENSG00000185104.19	+
chr1	50960390	50961138	DAT	ENSG00000185104.19	+
chr1	50967354	50968551	DAT	ENSG00000123080.10	-
chr1	50968610	50970101	CAT	ENSG00000123080.10	-
chr1	51235752	51236200	DAT	ENSG00000123091.4	-
chr1	51237352	51237835	CAT	ENSG00000123091.4	-
chr1	51519299	51520412	CAT	ENSG00000227070.1	-
chr1	51616411	51617323	CAT	ENSG00000117859.18	-
chr1	51617780	51618155	CAT	ENSG00000117859.18	-
chr1	51621805	51622565	CAT	ENSG00000117859.18	-
chr1	51647810	51648432	CAT	ENSG00000117859.18	-
chr1	51648978	51649419	CAT	ENSG00000117859.18	-
chr1	51728391	51729547	CAT,DAT	ENSG00000117859.18	-
chr1	51729644	51730174	CAT	ENSG00000117859.18	-
chr1	51752287	51752788	CAT	ENSG00000117859.18	-
chr1	51780141	51797120	CAT	ENSG00000078618.21	+
chr1	51850714	51851429	CAT	ENSG00000078618.21	+
chr1	51875395	51876183	CAT	ENSG00000078618.21	+
chr1	51877224	51877771	CAT	ENSG00000078618.21	+
chr1	51878999	51880141	DAT	ENSG00000078618.21	+
chr1	52032917	52033187	CAT	ENSG00000117862.11,ENSG00000198841.3	+
chr1	52033333	52034496	CAT	ENSG00000117862.11,ENSG00000198841.3	+
chr1	52055022	52055345	CAT	ENSG00000117862.11	+
chr1	52055289	52056350	CAT	ENSG00000117862.11	+
chr1	52056062	52056942	CAT	ENSG00000134717.17	-
chr1	52140787	52141992	DAT	ENSG00000157077.14	-
chr1	52142462	52142943	CAT	ENSG00000157077.14	-
chr1	52229568	52229729	CAT	ENSG00000157077.14	-
chr1	52329752	52330432	CAT	ENSG00000157077.14	-
chr1	52343078	52343821	CAT	ENSG00000157077.14	-
chr1	52343792	52347394	CAT	ENSG00000157077.14	-
chr1	52363433	52363958	CAT	ENSG00000154222.14	+
chr1	52403787	52404579	CAT	ENSG00000085840.12	+
chr1	52406084	52407002	CAT	ENSG00000134748.12	-
chr1	52407790	52410005	CAT	ENSG00000134748.12	-
chr1	52419269	52423698	CAT	ENSG00000134744.13	+
chr1	52423689	52428623	CAT	ENSG00000134744.13	+
chr1	52429370	52429741	CAT	ENSG00000134744.13	+
chr1	52548534	52548873	CAT	ENSG00000134744.13	+
chr1	52552400	52553650	CAT	ENSG00000134744.13	+
chr1	52553552	52556033	DAT	ENSG00000134744.13	+
chr1	52697670	52697827	CAT	ENSG00000162377.5	+
chr1	52698454	52699109	DAT	ENSG00000162377.5	+
chr1	52725939	52726346	DAT	ENSG00000162378.12	-
chr1	52726528	52726730	CAT	ENSG00000162378.12	-
chr1	52765544	52765721	CAT	ENSG00000162378.12	-
chr1	52772426	52772677	CAT	ENSG00000162378.12	-
chr1	52842226	52842612	DAT	ENSG00000203995.9	-
chr1	52842634	52843082	CAT	ENSG00000203995.9	-
chr1	52843191	52843677	CAT	ENSG00000203995.9	-
chr1	52894020	52898471	CAT	ENSG00000121310.16	+
chr1	52898447	52907089	CAT	ENSG00000121310.16	+
chr1	52910702	52911174	CAT	ENSG00000121310.16	+
chr1	52911208	52918671	CAT	ENSG00000121310.16	+
chr1	53014497	53014881	DAT	ENSG00000116171.17	-
chr1	53015316	53015580	CAT	ENSG00000116171.17	-
chr1	53195805	53196694	DAT	ENSG00000157184.6	-
chr1	53204824	53205891	CAT	ENSG00000157184.6	-
chr1	53212009	53213630	CAT	ENSG00000157184.6	-
chr1	53220368	53220788	CAT	ENSG00000162384.13	+
chr1	53220725	53221759	DAT	ENSG00000162384.13	+
chr1	53238587	53239831	DAT	ENSG00000162385.10	+
chr1	53325049	53325987	CAT	ENSG00000157193.15	+
chr1	53837504	53837789	CAT	ENSG00000058804.11	+
chr1	53838138	53839390	CAT	ENSG00000058804.11	+
chr1	53889947	53890584	DAT	ENSG00000058799.14	+
chr1	53945586	53946281	CAT	ENSG00000116212.14	-
chr1	53946208	53946553	CAT	ENSG00000116212.14	-
chr1	54052796	54053252	CAT	ENSG00000116209.11	+
chr1	54058874	54059034	CAT	ENSG00000116205.12	-
chr1	54064662	54064880	CAT	ENSG00000116205.12	-
chr1	54200201	54201067	CAT	ENSG00000116221.15	-
chr1	54213837	54231689	CAT	ENSG00000116221.15	-
chr1	54354983	54355143	CAT	ENSG00000157216.15	+
chr1	54376917	54378292	CAT	ENSG00000157216.15	+
chr1	54406534	54407834	DAT	ENSG00000157216.15	+
chr1	54715249	54715730	DAT	ENSG00000243725.6	-
chr1	54715607	54716460	CAT	ENSG00000243725.6	-
chr1	54738054	54738221	CAT	ENSG00000243725.6	-
chr1	54764837	54765338	DAT	ENSG00000162396.5	+
chr1	54886572	54887457	CAT	ENSG00000116133.11	+
chr1	54887361	54890757	DAT	ENSG00000116133.11	+
chr1	55038250	55039368	DAT	ENSG00000169174.10	-
chr1	55197398	55197789	CAT	ENSG00000162402.13	+
chr1	55212112	55212319	CAT	ENSG00000162402.13	+
chr1	55214734	55215499	CAT	ENSG00000162402.13	+
chr1	55215419	55217196	DAT	ENSG00000162402.13	+
chr1	58546327	58547000	CAT	ENSG00000162600.11	+
chr1	58546907	58547513	DAT	ENSG00000162600.11	+
chr1	58700183	58700470	DAT	ENSG00000162601.9	+
chr1	58783336	58784268	CAT	ENSG00000177606.6	+
chr1	58784378	58785792	DAT	ENSG00000177606.6	+
chr1	59295224	59296540	DAT	ENSG00000172456.17	-
chr1	59445650	59446357	CAT	ENSG00000172456.17	-
chr1	59505037	59505642	CAT	ENSG00000172456.17	-
chr1	59623672	59623830	CAT	ENSG00000172456.17	-
chr1	61052688	61053953	CAT	ENSG00000162599.15	-
chr1	61057286	61057609	CAT	ENSG00000162599.15	-
chr1	61057517	61057853	CAT	ENSG00000162599.15	-
chr1	61059614	61059806	CAT	ENSG00000162599.15	-
chr1	61076263	61076974	CAT	ENSG00000162599.15	-
chr1	61076970	61077423	CAT	ENSG00000162599.15	-
chr1	61077417	61078014	CAT	ENSG00000162599.15	-
chr1	61081162	61082565	DAT	ENSG00000162599.15	-
chr1	61083495	61083803	CAT	ENSG00000162599.15	-
chr1	61120269	61121131	CAT	ENSG00000162599.15	-
chr1	61121010	61121396	CAT	ENSG00000162599.15	-
chr1	61169862	61170752	CAT	ENSG00000162599.15	-
chr1	61183309	61184255	CAT	ENSG00000162599.15	-
chr1	61252519	61253512	CAT	ENSG00000162599.15	-
chr1	61264367	61264596	CAT	ENSG00000162599.15	-
chr1	61269448	61270045	CAT	ENSG00000162599.15	-
chr1	61317887	61318372	CAT	ENSG00000162599.15	-
chr1	61357431	61357629	CAT	ENSG00000162599.15	-
chr1	61392328	61392976	CAT	ENSG00000162599.15	-
chr1	61725222	61725905	DAT	ENSG00000162604.12	+
chr1	62435121	62436264	DAT	ENSG00000162607.12	-
chr1	62436239	62437604	CAT	ENSG00000162607.12	-
chr1	62687535	62688282	CAT	ENSG00000116641.17	+
chr1	62688143	62688760	CAT	ENSG00000116641.17	+
chr1	62783345	62784075	DAT	ENSG00000125703.14	-
chr1	62783953	62784535	CAT,DAT	ENSG00000125703.14	-
chr1	63366373	63367487	DAT	ENSG00000088035.15	-
chr1	63367657	63368070	CAT	ENSG00000088035.15	-
chr1	63433091	63441340	CAT	ENSG00000088035.15	-
chr1	63455181	63455378	CAT	ENSG00000142856.16	+
chr1	64756940	64757274	CAT	ENSG00000162437.14	-
chr1	64824765	64838859	CAT	ENSG00000162437.14	-
chr1	64846508	64846845	CAT	ENSG00000162434.11	+
chr1	64864367	64865639	CAT	ENSG00000162434.11	+
chr1	64898747	64899131	CAT	ENSG00000162434.11	+
chr1	64956432	64956720	CAT	ENSG00000162434.11	+
chr1	64966252	64966591	CAT	ENSG00000162434.11	+
chr1	64966720	64967126	DAT	ENSG00000162434.11	+
chr1	65146614	65147600	DAT	ENSG00000162433.14	-
chr1	65158674	65159078	CAT	ENSG00000162433.14	-
chr1	65224097	65224951	CAT	ENSG00000162433.14	-
chr1	65230196	65231921	CAT	ENSG00000162433.14	-
chr1	65231771	65232805	CAT	ENSG00000162433.14	-
chr1	65253630	65254361	DAT	ENSG00000116675.15	-
chr1	65256972	65257221	CAT	ENSG00000116675.15	-
chr1	65273252	65273510	CAT	ENSG00000116675.15	-
chr1	65277020	65277877	CAT	ENSG00000116675.15	-
chr1	65289940	65290113	CAT	ENSG00000116675.15	-
chr1	65292185	65293137	CAT	ENSG00000116675.15	-
chr1	65293005	65293311	CAT	ENSG00000116675.15	-
chr1	65316825	65317963	CAT	ENSG00000116675.15	-
chr1	65411508	65412580	CAT	ENSG00000116675.15	-
chr1	65418625	65420180	DAT	ENSG00000116678.19,ENSG00000213625.8	-
chr1	65420510	65422369	CAT	ENSG00000116678.19,ENSG00000213625.8	-
chr1	65422311	65422879	CAT	ENSG00000116678.19,ENSG00000213625.8	-
chr1	65424255	65424787	CAT	ENSG00000116678.19,ENSG00000213625.8	-
chr1	65464946	65465252	CAT	ENSG00000116678.19	-
chr1	65467983	65474738	CAT	ENSG00000116678.19	-
chr1	65474976	65481106	CAT	ENSG00000116678.19	-
chr1	65537712	65538832	CAT	ENSG00000116678.19	-
chr1	65550586	65550742	CAT	ENSG00000116678.19	-
chr1	65554314	65554954	CAT	ENSG00000116678.19	-
chr1	66916623	66916916	CAT	ENSG00000152763.16	+
chr1	66925244	66925597	CAT	ENSG00000198160.14	-
chr1	66929180	66930027	CAT,DAT	ENSG00000198160.14	-
chr1	66929951	66930827	CAT	ENSG00000198160.14	-
chr1	67053148	67053824	CAT	ENSG00000116704.7	+
chr1	67053720	67056308	CAT	ENSG00000116704.7	+
chr1	67206860	67207473	DAT	ENSG00000162594.15	-
chr1	67369872	67375792	CAT	ENSG00000081985.10	-
chr1	67379344	67381359	CAT	ENSG00000081985.10	-
chr1	67381825	67385906	CAT	ENSG00000081985.10	-
chr1	67385814	67386834	CAT	ENSG00000081985.10	-
chr1	67392545	67394974	CAT	ENSG00000081985.10	-
chr1	67395005	67396871	CAT	ENSG00000081985.10	-
chr1	67396724	67402636	CAT	ENSG00000081985.10	-
chr1	67429224	67429740	CAT	ENSG00000142864.14	+
chr1	67430577	67431630	DAT	ENSG00000142864.14	+
chr1	67682759	67684922	DAT	ENSG00000116717.11	-
chr1	67685522	67686805	CAT	ENSG00000116717.11	-
chr1	67711697	67712759	CAT	ENSG00000172380.5	+
chr1	67723911	67724267	CAT	ENSG00000172380.5	+
chr1	67731429	67731781	CAT	ENSG00000172380.5	+
chr1	67733913	67735678	CAT	ENSG00000172380.5	+
chr1	67748825	67749173	CAT	ENSG00000172380.5	+
chr1	67776679	67776917	CAT	ENSG00000172380.5	+
chr1	68496692	68497351	CAT	ENSG00000024526.16	+
chr1	68497278	68498392	DAT	ENSG00000024526.16	+
chr1	70205495	70205956	CAT	ENSG00000116754.13	-
chr1	70220478	70221285	CAT,DAT	ENSG00000116754.13	-
chr1	70221447	70221904	CAT	ENSG00000116754.13	-
chr1	70329293	70329455	CAT	ENSG00000118454.12	+
chr1	70334645	70335065	CAT	ENSG00000118454.12	+
chr1	70354476	70354739	CAT	ENSG00000118454.12	+
chr1	70354659	70355021	CAT	ENSG00000197568.13	-
chr1	70410399	70411104	DAT	ENSG00000116761.11	-
chr1	70411555	70412247	CAT	ENSG00000116761.11	-
chr1	71044374	71044547	CAT	ENSG00000050628.20	+
chr1	71045112	71045538	CAT	ENSG00000050628.20	+
chr1	71045782	71046121	CAT	ENSG00000050628.20	+
chr1	71047913	71048545	DAT	ENSG00000050628.20	+
chr1	71081382	71082306	DAT	ENSG00000132485.13	+
chr1	74197378	74198152	DAT	ENSG00000254685.6	-
chr1	74199348	74199696	CAT	ENSG00000254685.6	-
chr1	74731648	74732235	CAT	ENSG00000116791.13	+
chr1	74733306	74733851	CAT	ENSG00000162623.15	-
chr1	75722585	75724287	DAT	ENSG00000117054.13	-
chr1	75724189	75724632	DAT	ENSG00000117054.13	-
chr1	75757970	75758152	CAT	ENSG00000117054.13	-
chr1	75785356	75786103	DAT	ENSG00000137955.15	-
chr1	75786244	75786721	CAT	ENSG00000137955.15	-
chr1	77219516	77220208	DAT	ENSG00000142892.14	+
chr1	77665907	77666105	CAT	ENSG00000036549.12	+
chr1	77682701	77683200	CAT,DAT	ENSG00000036549.12	+
chr1	77683077	77684639	CAT,DAT	ENSG00000036549.12	+
chr1	77759232	77759756	CAT	ENSG00000077254.14	+
chr1	77759935	77760315	DAT	ENSG00000077254.14	+
chr1	77778895	77779541	DAT	ENSG00000180488.15	-
chr1	77978362	77979243	CAT	ENSG00000162613.16	+
chr1	77979065	77979506	CAT	ENSG00000162616.8	-
chr1	77980060	77980260	CAT	ENSG00000162616.8	-
chr1	78001565	78001734	CAT	ENSG00000162616.8	-
chr1	78004517	78004823	CAT	ENSG00000162616.8	-
chr1	78005357	78005858	CAT	ENSG00000162616.8	-
chr1	83901924	83902278	CAT	ENSG00000137941.16	+
chr1	83998752	83998978	CAT	ENSG00000137941.16	+
chr1	84071874	84078020	DAT	ENSG00000142875.19	-
chr1	84102503	84103424	CAT	ENSG00000142875.19	-
chr1	84117784	84117986	CAT	ENSG00000142875.19	-
chr1	84478520	84479513	CAT	ENSG00000117133.10	-
chr1	84481177	84481528	CAT	ENSG00000117133.10	-
chr1	84506323	84510254	CAT	ENSG00000174021.10	+
chr1	84573304	84574548	CAT	ENSG00000117151.12	+
chr1	84574574	84575466	DAT	ENSG00000117151.12	+
chr1	84660610	84660770	CAT	ENSG00000117155.16	+
chr1	84686423	84686923	CAT	ENSG00000117155.16	+
chr1	84688334	84688812	CAT	ENSG00000117155.16	+
chr1	84688912	84690360	CAT	ENSG00000117155.16	+
chr1	84690692	84691979	DAT	ENSG00000117155.16	+
chr1	85200346	85201193	CAT	ENSG00000097096.8	+
chr1	85201166	85202363	DAT	ENSG00000097096.8	+
chr1	85259760	85260522	DAT	ENSG00000162642.13	+
chr1	85276301	85276881	CAT	ENSG00000142867.12	+
chr1	85276790	85277286	DAT	ENSG00000142867.12	+
chr1	85708180	85708618	CAT	ENSG00000117174.10	+
chr1	85708539	85709316	DAT	ENSG00000117174.10	+
chr1	86703414	86704488	DAT	ENSG00000097033.14	-
chr1	86704346	86704809	CAT,DAT	ENSG00000097033.14	-
chr1	86704682	86705350	CAT	ENSG00000097033.14	-
chr1	86913599	86914707	CAT	ENSG00000183291.15	+
chr1	86915086	86915705	CAT	ENSG00000153936.16	-
chr1	86993036	86993763	CAT	ENSG00000153936.16	-
chr1	87327277	87328314	DAT	ENSG00000143013.12	-
chr1	87328290	87328758	CAT	ENSG00000143013.12	-
chr1	87328661	87329002	CAT	ENSG00000143013.12	-
chr1	87331107	87331553	CAT,DAT	ENSG00000143013.12	-
chr1	87333250	87335303	CAT	ENSG00000143013.12	-
chr1	88682538	88684075	DAT	ENSG00000065243.19	-
chr1	88683969	88684977	CAT	ENSG00000065243.19	-
chr1	88991811	88992094	CAT	ENSG00000137944.17,ENSG00000213516.9	+
chr1	88992287	88993196	CAT	ENSG00000137944.17,ENSG00000213516.9	+
chr1	88993135	88994710	DAT	ENSG00000137944.17,ENSG00000213516.9	+
chr1	89632678	89632955	DAT	ENSG00000171488.14	-
chr1	89632945	89633618	CAT	ENSG00000171488.14	-
chr1	89701323	89702103	CAT	ENSG00000171488.14	-
chr1	89822308	89823240	CAT	ENSG00000171492.14	-
chr1	89823112	89823739	CAT	ENSG00000171492.14	-
chr1	89895518	89896227	CAT	ENSG00000171492.14	-
chr1	89896122	89896663	CAT	ENSG00000171492.14	-
chr1	89900535	89902608	CAT	ENSG00000171492.14	-
chr1	89906004	89906780	CAT	ENSG00000171492.14	-
chr1	89994959	89995775	CAT	ENSG00000162664.16	-
chr1	90850762	90851373	CAT	ENSG00000233593.8	+
chr1	90851758	90852020	DAT	ENSG00000233593.8	+
chr1	91021382	91023078	CAT	ENSG00000122482.20	+
chr1	91308808	91309083	CAT	ENSG00000162669.15	+
chr1	91404577	91405697	CAT	ENSG00000162669.15	+
chr1	91499759	91500762	DAT	ENSG00000097046.12	-
chr1	91500715	91501106	CAT,DAT	ENSG00000097046.12	-
chr1	91500966	91501421	CAT	ENSG00000097046.12	-
chr1	91706604	91707070	CAT	ENSG00000069702.10	+
chr1	91713098	91713894	CAT	ENSG00000069702.10	+
chr1	91721956	91722109	CAT	ENSG00000069702.10	+
chr1	91730962	91731635	CAT	ENSG00000069702.10	+
chr1	91731501	91732643	CAT	ENSG00000069702.10	+
chr1	91732741	91733753	CAT	ENSG00000069702.10	+
chr1	91886318	91886554	CAT,DAT	ENSG00000069702.10	+
chr1	91905901	91906117	CAT	ENSG00000069702.10	+
chr1	91906406	91907177	DAT	ENSG00000069702.10	+
chr1	92298749	92299125	CAT	ENSG00000174842.16	+
chr1	92784828	92785176	CAT	ENSG00000067208.14	+
chr1	92785261	92785938	CAT,DAT	ENSG00000067208.14	+
chr1	92791869	92792401	CAT	ENSG00000067208.14	+
chr1	92792491	92792993	DAT	ENSG00000067208.14	+
chr1	92830784	92831877	DAT	ENSG00000122406.13	-
chr1	93078286	93079100	DAT	ENSG00000143033.17	-
chr1	93079484	93079836	CAT	ENSG00000143033.17	-
chr1	93079813	93080079	CAT	ENSG00000143033.17	-
chr1	93158158	93160726	CAT	ENSG00000117500.12	+
chr1	93180384	93181154	CAT	ENSG00000122483.17	-
chr1	93252384	93253921	CAT	ENSG00000122483.17	-
chr1	93257425	93260102	CAT	ENSG00000122483.17	-
chr1	93260398	93260806	CAT	ENSG00000122483.17	-
chr1	93266951	93267210	CAT	ENSG00000122483.17	-
chr1	93275423	93276845	CAT	ENSG00000122483.17	-
chr1	93278082	93278586	CAT	ENSG00000122483.17	-
chr1	93345740	93346685	CAT	ENSG00000117505.12	-
chr1	93446584	93448012	DAT	ENSG00000137942.16	-
chr1	93448384	93448650	CAT	ENSG00000137942.16	-
chr1	93500732	93501539	CAT	ENSG00000137942.16	-
chr1	93503058	93503241	CAT	ENSG00000137942.16	-
chr1	93503735	93504662	CAT	ENSG00000137942.16	-
chr1	93505119	93505335	CAT	ENSG00000137942.16	-
chr1	93506562	93506718	CAT	ENSG00000137942.16	-
chr1	93878640	93879295	CAT	ENSG00000067334.13	+
chr1	93879269	93879724	DAT	ENSG00000067334.13	+
chr1	93908827	93909369	CAT,DAT	ENSG00000023909.9	+
chr1	93909695	93910489	DAT	ENSG00000023909.9	+
chr1	94417446	94418219	DAT	ENSG00000117528.11	-
chr1	94439444	94439605	CAT	ENSG00000117528.11	-
chr1	95069991	95070160	CAT	ENSG00000172339.9	+
chr1	95072731	95072983	CAT	ENSG00000172339.9	+
chr1	95073002	95073906	DAT	ENSG00000172339.9	+
chr1	95115263	95117270	DAT	ENSG00000152078.9	-
chr1	95118449	95118852	CAT	ENSG00000152078.9	-
chr1	95169521	95169745	CAT	ENSG00000152078.9	-
chr1	95178712	95179728	CAT	ENSG00000152078.9	-
chr1	95232481	95234010	DAT	ENSG00000122481.16	-
chr1	96720508	96721694	DAT	ENSG00000117569.18	-
chr1	96721580	96722425	CAT	ENSG00000117569.18	-
chr1	99666331	99669720	CAT	ENSG00000099260.10	-
chr1	99762036	99762516	CAT	ENSG00000156869.13	+
chr1	99766720	99767600	DAT	ENSG00000156869.13	+
chr1	99849152	99850029	DAT	ENSG00000162688.16	-
chr1	99967599	99969944	DAT	ENSG00000117620.14,ENSG00000283761.1	-
chr1	99969952	99970423	CAT,DAT	ENSG00000117620.14,ENSG00000283761.1	-
chr1	100036561	100038010	CAT,DAT	ENSG00000156875.13,ENSG00000283761.1	-
chr1	100037901	100038838	CAT	ENSG00000156875.13,ENSG00000283761.1	-
chr1	100072412	100074286	CAT	ENSG00000156875.13,ENSG00000283761.1	-
chr1	100132964	100133383	CAT	ENSG00000122435.9	-
chr1	100196316	100196477	CAT	ENSG00000137992.14	+
chr1	100249971	100250553	DAT	ENSG00000137992.14	+
chr1	100264714	100266125	DAT	ENSG00000137996.12	-
chr1	100266368	100266745	CAT	ENSG00000137996.12	-
chr1	100286247	100286428	CAT	ENSG00000137996.12	-
chr1	100350307	100351621	DAT	ENSG00000079335.19	-
chr1	100351530	100352212	DAT	ENSG00000079335.19	-
chr1	100354831	100355039	CAT	ENSG00000079335.19	-
chr1	100356744	100356900	CAT	ENSG00000079335.19	-
chr1	100362547	100362975	CAT,DAT	ENSG00000079335.19	-
chr1	100894909	100896112	CAT	ENSG00000162694.13	+
chr1	100896095	100896824	CAT	ENSG00000162695.11	-
chr1	100988946	100993462	CAT	ENSG00000117543.20	+
chr1	100997692	100998117	CAT	ENSG00000117543.20	+
chr1	101026056	101026322	CAT	ENSG00000233184.6	-
chr1	101027057	101027379	CAT	ENSG00000233184.6	-
chr1	101071229	101071682	CAT,DAT	ENSG00000233184.6	-
chr1	103525522	103525933	CAT,DAT	ENSG00000185946.15	-
chr1	103525809	103526409	CAT	ENSG00000185946.15	-
chr1	107056143	107056622	DAT	ENSG00000198890.7	-
chr1	107056529	107057496	CAT	ENSG00000198890.7	-
chr1	107057519	107057892	CAT	ENSG00000198890.7	-
chr1	108199869	108200201	CAT	ENSG00000085491.15	+
chr1	108200409	108201620	DAT	ENSG00000085491.15	+
chr1	108559203	108559884	DAT	ENSG00000162636.15	-
chr1	108559994	108561080	CAT	ENSG00000162636.15	-
chr1	108632714	108632878	CAT	ENSG00000162636.15	-
chr1	108690000	108692242	DAT	ENSG00000134186.11	-
chr1	108692116	108692548	CAT	ENSG00000134186.11	-
chr1	108692954	108693289	CAT	ENSG00000134186.11	-
chr1	108746172	108747407	CAT	ENSG00000116266.10	-
chr1	108876532	108876868	DAT	ENSG00000121957.13	-
chr1	108887118	108888167	CAT	ENSG00000121957.13	-
chr1	108891575	108897659	CAT	ENSG00000121957.13	-
chr1	108906524	108908143	CAT	ENSG00000121957.13	-
chr1	108909650	108917315	CAT	ENSG00000121957.13	-
chr1	108917434	108921205	CAT	ENSG00000121957.13	-
chr1	108921176	108928683	CAT	ENSG00000121957.13	-
chr1	108939621	108940549	CAT	ENSG00000121940.15	+
chr1	108941960	108942865	CAT	ENSG00000121940.15	+
chr1	108962813	108963661	CAT	ENSG00000121940.15	+
chr1	108963546	108964063	DAT	ENSG00000121940.15	+
chr1	109042383	109042991	DAT	ENSG00000085433.15	+
chr1	109076090	109076942	DAT	ENSG00000197780.9	+
chr1	109088548	109089872	CAT,DAT	ENSG00000215717.5	-
chr1	109090027	109090649	CAT,DAT	ENSG00000215717.5	-
chr1	109090571	109090900	CAT	ENSG00000215717.5	-
chr1	109090820	109091215	CAT	ENSG00000215717.5	-
chr1	109091074	109091461	CAT	ENSG00000215717.5	-
chr1	109099569	109100048	DAT	ENSG00000270066.3,ENSG00000278249.1	-
chr1	109213068	109213785	DAT	ENSG00000031698.12	-
chr1	109213684	109214377	CAT	ENSG00000031698.12	-
chr1	109214236	109214944	CAT	ENSG00000031698.12	-
chr1	109218339	109218662	CAT	ENSG00000031698.12	-
chr1	109283295	109284609	DAT	ENSG00000134222.16	+
chr1	109381712	109382087	CAT	ENSG00000134243.11	+
chr1	109390096	109391147	CAT,DAT	ENSG00000134243.11	+
chr1	109393055	109393939	CAT	ENSG00000134243.11	+
chr1	109395860	109396048	CAT	ENSG00000134243.11	+
chr1	109398169	109399176	DAT	ENSG00000134243.11	+
chr1	109426083	109426663	CAT	ENSG00000143106.12	+
chr1	109426575	109427798	DAT	ENSG00000143106.12	+
chr1	109482808	109484209	CAT	ENSG00000162650.16	-
chr1	109493104	109493925	DAT	ENSG00000174151.14	-
chr1	109493908	109494298	CAT	ENSG00000174151.14	-
chr1	109546231	109548512	DAT	ENSG00000065135.10	-
chr1	109548428	109548940	CAT	ENSG00000065135.10	-
chr1	109618966	109619788	DAT	ENSG00000116337.15	-
chr1	109620017	109621048	CAT	ENSG00000116337.15	-
chr1	109655267	109656027	DAT	ENSG00000168765.16	-
chr1	109655915	109656247	CAT	ENSG00000168765.16	-
chr1	109667405	109667860	DAT	ENSG00000213366.12	-
chr1	109740426	109740616	DAT	ENSG00000134202.10	+
chr1	109983811	109984661	DAT	ENSG00000168710.17	-
chr1	110003491	110004150	CAT	ENSG00000168710.17	-
chr1	110033310	110034437	DAT	ENSG00000143093.14	-
chr1	110034374	110035035	CAT	ENSG00000143093.14	-
chr1	110034969	110035301	CAT	ENSG00000143093.14	-
chr1	110335750	110338807	DAT	ENSG00000162775.14	-
chr1	110338706	110340162	CAT	ENSG00000162775.14	-
chr1	110340819	110341352	CAT	ENSG00000162775.14	-
chr1	110395469	110395762	CAT	ENSG00000224699.8	-
chr1	110397500	110399111	CAT	ENSG00000224699.8	-
chr1	110398975	110400024	CAT	ENSG00000224699.8	-
chr1	110400063	110402215	CAT	ENSG00000224699.8	-
chr1	110872282	110873057	DAT	ENSG00000143119.12	-
chr1	110879210	110880098	CAT	ENSG00000143119.12	-
chr1	110879985	110880882	CAT	ENSG00000143119.12	-
chr1	110963342	110964357	CAT	ENSG00000121931.15	+
chr1	110964280	110965435	DAT	ENSG00000121931.15	+
chr1	111139434	111140314	CAT	ENSG00000156171.14	+
chr1	111140382	111140723	CAT	ENSG00000134255.13	-
chr1	111449849	111450063	CAT	ENSG00000116459.10	-
chr1	111617936	111619684	CAT,DAT	ENSG00000116473.14	-
chr1	111619556	111620403	CAT	ENSG00000116473.14	-
chr1	111645053	111645217	CAT	ENSG00000116473.14	-
chr1	111659712	111660764	CAT	ENSG00000116473.14	-
chr1	111755011	111755546	CAT	ENSG00000064703.11	-
chr1	111755482	111755855	CAT	ENSG00000064703.11	-
chr1	112618279	112618839	CAT	ENSG00000007341.18	+
chr1	112619652	112620287	CAT	ENSG00000116489.12	-
chr1	112673046	112675384	CAT	ENSG00000155363.18	-
chr1	112705291	112706555	CAT	ENSG00000155366.16	+
chr1	112707207	112711214	DAT	ENSG00000155366.16	+
chr1	112955443	112956409	CAT	ENSG00000155380.11	+
chr1	113071907	113073105	DAT	ENSG00000198799.11	-
chr1	113073015	113073654	CAT	ENSG00000198799.11	-
chr1	113130427	113130585	CAT	ENSG00000198799.11	-
chr1	113389332	113390204	DAT	ENSG00000081026.18	-
chr1	113669855	113674080	CAT	ENSG00000081026.18	-
chr1	113674085	113679770	CAT	ENSG00000081026.18	-
chr1	113679701	113680465	CAT	ENSG00000081026.18	-
chr1	113680516	113686563	CAT	ENSG00000081026.18	-
chr1	113758970	113759348	CAT	ENSG00000116793.15	+
chr1	113759217	113759604	CAT	ENSG00000116793.15	+
chr1	113759582	113760612	DAT	ENSG00000116793.15	+
chr1	113811581	113811850	CAT	ENSG00000081019.13	+
chr1	113812373	113812698	DAT	ENSG00000081019.13	+
chr1	113812607	113813435	DAT	ENSG00000081019.13	+
chr1	113837005	113837162	CAT	ENSG00000134242.15	+
chr1	113871798	113872099	DAT	ENSG00000134242.15	+
chr1	113904646	113905349	CAT	ENSG00000134262.12	+
chr1	113913649	113914380	CAT	ENSG00000118655.4	-
chr1	113927466	113929527	DAT	ENSG00000163349.21	-
chr1	113929480	113930721	CAT	ENSG00000163349.21	-
chr1	114510414	114511391	CAT	ENSG00000197323.11	+
chr1	114511334	114512894	DAT	ENSG00000197323.11	+
chr1	114567806	114567990	CAT	ENSG00000116752.5	+
chr1	114581835	114582470	DAT	ENSG00000116752.5	+
chr1	114757077	114757517	CAT	ENSG00000009307.15	+
chr1	114757597	114758182	CAT	ENSG00000009307.15	+
chr1	114758107	114758578	DAT	ENSG00000009307.15	+
chr1	114780792	114781173	DAT	ENSG00000052723.11	+
chr1	115642137	115642861	CAT	ENSG00000173218.14	-
chr1	115650790	115651119	CAT,DAT	ENSG00000173218.14	-
chr1	116372328	116373068	DAT	ENSG00000163399.15	-
chr1	116539489	116539649	CAT	ENSG00000116815.15	+
chr1	116556831	116557044	CAT	ENSG00000116815.15	+
chr1	116569980	116570619	CAT	ENSG00000116815.15	+
chr1	116570482	116571221	CAT	ENSG00000116815.15	+
chr1	116571145	116572087	DAT	ENSG00000116815.15	+
chr1	116667852	116668803	DAT	ENSG00000143061.17	+
chr1	116909736	116910748	CAT	ENSG00000134247.9	-
chr1	116945618	116945774	CAT	ENSG00000134247.9	-
chr1	117058339	117060044	DAT	ENSG00000116830.11	-
chr1	117059961	117060821	CAT	ENSG00000116830.11	-
chr1	117092976	117093368	CAT	ENSG00000116830.11	-
chr1	117363337	117367334	DAT	ENSG00000198162.12	-
chr1	117367642	117367915	CAT,DAT	ENSG00000198162.12	-
chr1	117368621	117368923	CAT	ENSG00000198162.12	-
chr1	117472999	117473188	CAT	ENSG00000198162.12	-
chr1	117928986	117929841	CAT	ENSG00000196505.10	+
chr1	119140633	119141148	CAT	ENSG00000231365.5	-
chr1	119147966	119148155	CAT	ENSG00000231365.5	-
chr1	119646109	119647192	CAT	ENSG00000143067.4	+
chr1	119648339	119649529	DAT	ENSG00000143067.4	+
chr1	119709492	119711073	DAT	ENSG00000092621.12	-
chr1	119711397	119712759	CAT	ENSG00000092621.12	-
chr1	120176176	120176716	CAT	ENSG00000265808.3	+
chr1	120176587	120177269	DAT	ENSG00000265808.3	+
chr1	120453381	120453668	CAT	ENSG00000270231.3	-
chr1	120454348	120454596	CAT	ENSG00000270231.3	-
chr1	120455128	120455349	CAT	ENSG00000270231.3	-
chr1	120456126	120456547	CAT	ENSG00000270231.3	-
chr1	120459589	120459811	CAT	ENSG00000270231.3	-
chr1	120461069	120461410	CAT	ENSG00000270231.3	-
chr1	120461774	120461937	CAT	ENSG00000270231.3	-
chr1	120462113	120462461	CAT	ENSG00000270231.3	-
chr1	120463326	120463501	CAT	ENSG00000270231.3	-
chr1	120464633	120464796	CAT	ENSG00000270231.3	-
chr1	120465321	120465497	CAT	ENSG00000270231.3	-
chr1	120465580	120465767	CAT	ENSG00000270231.3	-
chr1	120465885	120466293	CAT	ENSG00000270231.3	-
chr1	120467617	120467996	CAT	ENSG00000270231.3	-
chr1	120723622	120723784	DAT	ENSG00000273136.6	-
chr1	120851341	120851718	DAT	ENSG00000275538.1	+
chr1	120912925	120913113	DAT	ENSG00000226067.6	-
chr1	120941816	120942298	CAT,DAT	ENSG00000226067.6,ENSG00000277610.1	-
chr1	120942307	120942527	CAT,DAT	ENSG00000226067.6,ENSG00000277610.1	-
chr1	121183937	121184121	CAT	ENSG00000188610.12	+
chr1	121361159	121361387	CAT	ENSG00000171943.11	-
chr1	121362493	121362682	CAT	ENSG00000171943.11	-
chr1	143721003	143721699	DAT	ENSG00000252826.1	+
chr1	144412017	144412210	DAT	ENSG00000207205.1	-
chr1	144461440	144461697	CAT	ENSG00000266338.6	+
chr1	144552208	144552729	DAT	ENSG00000278099.1	+
chr1	145010120	145010288	CAT	ENSG00000196369.11	+
chr1	145280555	145280744	DAT	ENSG00000207501.1,ENSG00000276216.1	-
chr1	145466280	145466647	DAT	ENSG00000270722.1	+
chr1	145606780	145607096	DAT	ENSG00000117262.18	-
chr1	145607341	145607515	DAT	ENSG00000117262.18	-
chr1	145607942	145608136	CAT	ENSG00000117262.18	-
chr1	145823862	145824204	CAT	ENSG00000265491.4	+
chr1	145824001	145824457	CAT	ENSG00000186141.8	-
chr1	145858441	145858770	CAT	ENSG00000131788.15	+
chr1	145858790	145859144	CAT	ENSG00000131788.15	+
chr1	145859163	145860001	CAT,DAT	ENSG00000131788.15	+
chr1	145859922	145860585	DAT	ENSG00000131788.15	+
chr1	145918828	145919140	CAT	ENSG00000131779.10	+
chr1	145920312	145920471	CAT	ENSG00000211451.12	-
chr1	145927616	145928776	DAT	ENSG00000265241.6	+
chr1	145957562	145958285	CAT	ENSG00000271601.3	+
chr1	145958193	145959185	DAT	ENSG00000271601.3	+
chr1	145963013	145964582	DAT	ENSG00000121851.12	-
chr1	145978505	145979503	CAT	ENSG00000121851.12	-
chr1	145996838	145998648	DAT	ENSG00000265972.5	+
chr1	146052605	146053186	DAT	ENSG00000201558.1	+
chr1	146375795	146375982	DAT	ENSG00000273768.1	-
chr1	146376233	146376480	DAT	ENSG00000273768.1	-
chr1	146409374	146409537	DAT	ENSG00000274428.1	-
chr1	147171061	147172846	CAT	ENSG00000131791.7	+
chr1	147172743	147173243	DAT	ENSG00000131791.7	+
chr1	147241452	147242529	DAT	ENSG00000131778.18	-
chr1	147242488	147243078	CAT	ENSG00000131778.18	-
chr1	147243798	147244017	CAT	ENSG00000131778.18	-
chr1	147244969	147245350	CAT	ENSG00000131778.18	-
chr1	147245608	147245782	CAT	ENSG00000131778.18	-
chr1	147299679	147300062	CAT	ENSG00000278811.4	+
chr1	147306493	147306674	CAT	ENSG00000278811.4	+
chr1	147308470	147308793	CAT	ENSG00000278811.4	+
chr1	147363222	147363384	CAT	ENSG00000278811.4	+
chr1	147377454	147377920	CAT	ENSG00000278811.4	+
chr1	147378125	147379049	CAT	ENSG00000278811.4	+
chr1	147927282	147927497	DAT	ENSG00000188092.14	-
chr1	148039436	148039781	DAT	ENSG00000206585.1	+
chr1	148146054	148146214	CAT	ENSG00000263956.6	+
chr1	148152963	148153148	DAT	ENSG00000263956.6	+
chr1	148262937	148263194	DAT	ENSG00000199879.1	-
chr1	148335043	148335534	DAT	ENSG00000202408.2	+
chr1	148388671	148388985	DAT	ENSG00000238825.1	+
chr1	148388919	148389524	DAT	ENSG00000238825.1	+
chr1	148401721	148401901	DAT	ENSG00000201183.1	-
chr1	148402030	148402451	DAT	ENSG00000201183.1	-
chr1	148522046	148522232	DAT	ENSG00000274210.1	-
chr1	149176670	149176900	CAT	ENSG00000274265.4	-
chr1	149180938	149181102	CAT	ENSG00000274265.4	-
chr1	149181268	149181450	CAT	ENSG00000274265.4	-
chr1	149181531	149181746	CAT	ENSG00000274265.4	-
chr1	149183012	149183185	CAT	ENSG00000274265.4	-
chr1	149184203	149184457	CAT	ENSG00000274265.4	-
chr1	149185716	149186037	CAT	ENSG00000274265.4	-
chr1	149190315	149190562	CAT	ENSG00000274265.4	-
chr1	149190965	149191197	CAT	ENSG00000274265.4	-
chr1	149195608	149195848	CAT	ENSG00000274265.4	-
chr1	149196826	149197377	CAT	ENSG00000274265.4	-
chr1	149197525	149197702	CAT	ENSG00000274265.4	-
chr1	149260714	149260893	CAT	ENSG00000215861.5	+
chr1	149636107	149636466	DAT	ENSG00000206828.1	-
chr1	149793066	149793357	CAT	ENSG00000203814.6	+
chr1	149812520	149812794	DAT	ENSG00000203814.6	+
chr1	149813017	149813192	DAT	ENSG00000203814.6	+
chr1	149813480	149813665	CAT	ENSG00000183598.3	+
chr1	149927896	149928785	DAT	ENSG00000143368.9	+
chr1	149939270	149939789	CAT	ENSG00000264522.5	+
chr1	149995323	149995494	CAT	ENSG00000264522.5	+
chr1	150009752	150010179	CAT	ENSG00000264522.5	+
chr1	150010862	150011476	DAT	ENSG00000264522.5	+
chr1	150064245	150067674	DAT	ENSG00000136631.13	-
chr1	150125493	150125653	CAT	ENSG00000136631.13	-
chr1	150234733	150236387	CAT	ENSG00000143401.14	+
chr1	150269133	150269919	DAT	ENSG00000117362.12	+
chr1	150269982	150270253	DAT	ENSG00000117362.12	+
chr1	150292824	150293784	DAT	ENSG00000266472.5	-
chr1	150319767	150321036	DAT	ENSG00000117360.12	-
chr1	150321100	150321424	DAT	ENSG00000117360.12	-
chr1	150362786	150363960	DAT	ENSG00000163125.15	-
chr1	150363848	150364589	DAT	ENSG00000163125.15	-
chr1	150364541	150365570	CAT	ENSG00000163125.15	-
chr1	150486544	150487236	DAT	ENSG00000143374.16	-
chr1	150507793	150507977	DAT	ENSG00000143369.14	-
chr1	150548151	150549289	DAT	ENSG00000143382.14	-
chr1	150549181	150550662	CAT	ENSG00000143382.14	-
chr1	150558944	150562130	CAT	ENSG00000143382.14	-
chr1	150578698	150579907	CAT	ENSG00000143384.12	+
chr1	150579819	150580634	DAT	ENSG00000143384.12	+
chr1	150629302	150629877	CAT,DAT	ENSG00000143420.18	+
chr1	150629846	150632661	DAT	ENSG00000143420.18	+
chr1	150697457	150697989	DAT	ENSG00000143457.10	+
chr1	150765888	150766077	DAT	ENSG00000163131.10	+
chr1	150876221	150876845	CAT	ENSG00000143437.20	+
chr1	150876859	150877265	DAT	ENSG00000143437.20	+
chr1	150925634	150926234	DAT	ENSG00000143379.12	-
chr1	150926111	150926647	CAT	ENSG00000143379.12	-
chr1	150947741	150948209	CAT	ENSG00000143379.12	-
chr1	150959789	150969334	CAT	ENSG00000143379.12	-
chr1	150960563	150969574	CAT	ENSG00000143418.19	+
chr1	150974942	150976990	CAT	ENSG00000143418.19	+
chr1	150999444	151000110	CAT	ENSG00000143409.15	+
chr1	151004509	151004834	CAT	ENSG00000143409.15	+
chr1	151006931	151007436	CAT,DAT	ENSG00000143409.15	+
chr1	151008247	151009038	CAT	ENSG00000143363.15	-
chr1	151014283	151014442	CAT	ENSG00000143363.15	-
chr1	151055161	151057376	CAT	ENSG00000197622.12	+
chr1	151059573	151060307	CAT	ENSG00000213190.3	-
chr1	151066930	151069895	CAT,DAT	ENSG00000143458.11,ENSG00000213190.3	-
chr1	151069949	151070486	DAT	ENSG00000143458.11	-
chr1	151070406	151071165	CAT	ENSG00000143458.11	-
chr1	151165839	151166559	CAT	ENSG00000163156.11	-
chr1	151189700	151190161	CAT	ENSG00000163159.12	+
chr1	151190290	151190650	DAT	ENSG00000163159.12	+
chr1	151197649	151198419	DAT	ENSG00000143398.19	-
chr1	151254251	151254631	DAT	ENSG00000159352.15	-
chr1	151254569	151254982	CAT	ENSG00000159352.15	-
chr1	151280857	151281980	CAT,DAT	ENSG00000143373.17	-
chr1	151281896	151282415	CAT	ENSG00000143373.17	-
chr1	151285483	151295946	CAT	ENSG00000143373.17	-
chr1	151297832	151299694	CAT	ENSG00000143393.16	+
chr1	151302801	151303110	CAT	ENSG00000143393.16	+
chr1	151311132	151311892	CAT	ENSG00000143393.16	+
chr1	151311825	151312787	CAT	ENSG00000143393.16	+
chr1	151326280	151326675	CAT	ENSG00000143393.16	+
chr1	151327106	151327865	CAT	ENSG00000143393.16	+
chr1	151327781	151328604	DAT	ENSG00000143393.16	+
chr1	151347460	151348293	DAT	ENSG00000143390.17	+
chr1	151372774	151372998	DAT	ENSG00000143416.20	+
chr1	151398363	151398984	DAT	ENSG00000159377.10	-
chr1	151399071	151399460	DAT	ENSG00000159377.10	-
chr1	151458734	151461171	CAT	ENSG00000143442.21	+
chr1	151611087	151611884	DAT	ENSG00000143376.13	-
chr1	151611756	151612373	CAT	ENSG00000143376.13	-
chr1	151612553	151612856	CAT	ENSG00000143376.13	-
chr1	151675701	151675867	CAT	ENSG00000143376.13	-
chr1	151683274	151683431	CAT	ENSG00000143376.13	-
chr1	151763050	151763593	CAT	ENSG00000143436.10	+
chr1	151763573	151765027	DAT	ENSG00000143436.10	+
chr1	151790847	151791871	DAT	ENSG00000182134.15	+
chr1	151905229	151906226	CAT	ENSG00000159445.12	+
chr1	151907169	151909716	CAT	ENSG00000159445.12	+
chr1	151909704	151911175	CAT,DAT	ENSG00000159445.12	+
chr1	152035286	152036227	CAT	ENSG00000163191.5	+
chr1	152036346	152037223	CAT	ENSG00000163191.5	+
chr1	152037110	152037558	DAT	ENSG00000163191.5	+
chr1	153545220	153545795	CAT,DAT	ENSG00000196154.11	+
chr1	153627044	153627683	CAT	ENSG00000189171.14,ENSG00000271853.5	+
chr1	153658180	153658623	DAT	ENSG00000143553.10	-
chr1	153658514	153658905	CAT	ENSG00000143553.10	-
chr1	153661082	153666983	CAT	ENSG00000143621.16	+
chr1	153672021	153672471	DAT	ENSG00000143621.16	+
chr1	153727251	153727751	DAT	ENSG00000143624.13	-
chr1	153727878	153728713	CAT	ENSG00000143624.13	-
chr1	153805601	153806029	CAT	ENSG00000143614.9	+
chr1	153922657	153923008	CAT,DAT	ENSG00000143614.9	+
chr1	153923273	153924453	DAT	ENSG00000143614.9	+
chr1	153945304	153946106	CAT	ENSG00000198837.9	+
chr1	153958273	153959365	CAT,DAT	ENSG00000143570.17,ENSG00000160741.16,ENSG00000160741.16	+
chr1	153963693	153964876	DAT	ENSG00000143570.17	+
chr1	153966441	153967313	DAT	ENSG00000143578.15	-
chr1	153967267	153967734	CAT,DAT	ENSG00000143578.15	-
chr1	153967642	153969932	CAT	ENSG00000143578.15	-
chr1	153970875	153971083	CAT	ENSG00000143578.15	-
chr1	153971104	153971832	CAT	ENSG00000143578.15	-
chr1	153977738	153979414	DAT	ENSG00000143543.14	+
chr1	153985506	153986063	CAT	ENSG00000143545.8	+
chr1	153986448	153987368	DAT	ENSG00000143545.8	+
chr1	153990150	153990679	DAT	ENSG00000177954.12	-
chr1	154157636	154158090	CAT	ENSG00000143549.19	+
chr1	154157961	154158941	CAT	ENSG00000143549.19	+
chr1	154179340	154179683	CAT	ENSG00000143549.19	+
chr1	154182422	154182881	CAT	ENSG00000143549.19	+
chr1	154182766	154183208	CAT	ENSG00000143549.19	+
chr1	154183288	154183990	DAT	ENSG00000143549.19	+
chr1	154219639	154219978	CAT	ENSG00000143612.19	+
chr1	154220819	154221477	CAT	ENSG00000143569.18	-
chr1	154271823	154272500	DAT	ENSG00000143575.14	-
chr1	154558841	154561179	CAT,DAT	ENSG00000160714.9	+
chr1	154608250	154608667	CAT	ENSG00000160710.15	+
chr1	154627405	154628742	CAT	ENSG00000160710.15	+
chr1	154936726	154937029	CAT	ENSG00000163344.5	+
chr1	154937340	154938097	DAT	ENSG00000163344.5	+
chr1	154955267	154955526	CAT	ENSG00000163346.16	+
chr1	154956229	154956568	DAT	ENSG00000163346.16	+
chr1	154961007	154961305	CAT	ENSG00000163348.3	+
chr1	154961520	154961913	CAT	ENSG00000163348.3	+
chr1	154961822	154965176	CAT,DAT	ENSG00000160691.18,ENSG00000163348.3	+
chr1	154970848	154972059	CAT,DAT	ENSG00000160691.18	+
chr1	154973884	154974745	CAT	ENSG00000160691.18	+
chr1	154974327	154974936	CAT	ENSG00000173207.12	-
chr1	154982251	154983112	DAT	ENSG00000160688.18	-
chr1	155001021	155002114	DAT	ENSG00000160685.13	-
chr1	155001973	155004180	CAT	ENSG00000160685.13	-
chr1	155004030	155004662	CAT	ENSG00000160685.13	-
chr1	155011926	155013680	CAT,DAT	ENSG00000160685.13	-
chr1	155016192	155017280	CAT	ENSG00000160685.13	-
chr1	155017161	155017616	CAT	ENSG00000160685.13	-
chr1	155049586	155051171	DAT	ENSG00000143537.13	-
chr1	155063784	155063983	CAT	ENSG00000243364.7	-
chr1	155078225	155078719	DAT	ENSG00000143590.13	-
chr1	155084603	155085411	CAT,DAT	ENSG00000143590.13	-
chr1	155134415	155135738	DAT	ENSG00000169241.17	-
chr1	155135652	155136381	CAT	ENSG00000169241.17	-
chr1	155136528	155139467	CAT	ENSG00000169241.17	-
chr1	155172740	155174157	CAT	ENSG00000163463.11	+
chr1	155199428	155201837	CAT	ENSG00000169231.13	+
chr1	155206917	155208804	CAT	ENSG00000169231.13	+
chr1	155211950	155212447	CAT	ENSG00000173171.14	-
chr1	155212738	155212951	CAT	ENSG00000173171.14	-
chr1	155244898	155245584	DAT	ENSG00000177628.15	+
chr1	155255563	155256098	CAT,DAT	ENSG00000116521.10,ENSG00000160767.20	+
chr1	155262517	155263108	CAT,DAT	ENSG00000116521.10,ENSG00000176444.18	+
chr1	155272982	155273696	CAT	ENSG00000176444.18	+
chr1	155273592	155274326	DAT	ENSG00000176444.18	+
chr1	155274392	155274820	DAT	ENSG00000176444.18	+
chr1	155276453	155277204	DAT	ENSG00000143630.9	-
chr1	155281370	155283395	CAT	ENSG00000143630.9	-
chr1	155283371	155286102	CAT	ENSG00000143630.9	-
chr1	155301527	155302193	DAT	ENSG00000143627.18	+
chr1	155307027	155308172	DAT	ENSG00000160752.14	-
chr1	155308168	155308654	DAT	ENSG00000160752.14	-
chr1	155329161	155329377	CAT	ENSG00000160753.15	-
chr1	155562756	155563164	CAT	ENSG00000235919.4	-
chr1	155609398	155610029	DAT	ENSG00000125459.14	-
chr1	155613666	155613836	CAT	ENSG00000125459.14	-
chr1	155676681	155676878	CAT	ENSG00000163374.19	+
chr1	155686252	155686417	CAT	ENSG00000163374.19	+
chr1	155687942	155688181	CAT	ENSG00000163374.19	+
chr1	155698978	155699246	CAT	ENSG00000132676.15	-
chr1	155735356	155735629	CAT	ENSG00000132676.15	-
chr1	155744001	155745702	DAT	ENSG00000203761.5	-
chr1	155746080	155746271	CAT	ENSG00000203761.5	-
chr1	155746764	155747101	CAT	ENSG00000203761.5	-
chr1	155748614	155749312	CAT	ENSG00000203761.5	-
chr1	155750328	155750506	CAT	ENSG00000116580.18	+
chr1	155750703	155751071	CAT	ENSG00000116580.18	+
chr1	155751017	155751973	CAT	ENSG00000116580.18	+
chr1	155752516	155753692	CAT	ENSG00000116580.18	+
chr1	155768626	155769327	CAT	ENSG00000116580.18	+
chr1	155834809	155834973	CAT	ENSG00000116580.18	+
chr1	155857333	155857668	DAT	ENSG00000116580.18	+
chr1	155911495	155911967	DAT	ENSG00000143622.10	+
chr1	155933832	155934055	CAT	ENSG00000132680.10	+
chr1	155934574	155935437	DAT	ENSG00000132680.10	+
chr1	155976766	155977616	CAT	ENSG00000116584.17	+
chr1	155978259	155978756	CAT	ENSG00000116584.17	+
chr1	155978628	155981516	DAT	ENSG00000116584.17	+
chr1	156021051	156021613	DAT	ENSG00000163479.13	+
chr1	156040543	156040740	CAT	ENSG00000160803.7	+
chr1	156053037	156053741	CAT	ENSG00000160803.7	+
chr1	156082564	156083400	DAT	ENSG00000254726.2	+
chr1	156113283	156114520	DAT	ENSG00000160789.19	-
chr1	156114417	156115363	CAT	ENSG00000160789.19	-
chr1	156115346	156116243	CAT	ENSG00000160789.19	-
chr1	156119441	156119647	CAT	ENSG00000160789.19	-
chr1	156122007	156123003	CAT	ENSG00000160789.19	-
chr1	156122864	156123828	CAT	ENSG00000160789.19	-
chr1	156124507	156125256	CAT,DAT	ENSG00000160789.19	-
chr1	156125874	156126254	CAT,DAT	ENSG00000160789.19	-
chr1	156126607	156127392	CAT	ENSG00000160789.19	-
chr1	156192270	156193839	DAT	ENSG00000160785.13	-
chr1	156212030	156213249	CAT	ENSG00000160783.19,ENSG00000160785.13,ENSG00000260238.6	-
chr1	156237391	156240311	CAT	ENSG00000160783.19,ENSG00000260238.6	-
chr1	156240523	156248613	CAT	ENSG00000260238.6	-
chr1	156266720	156266919	CAT	ENSG00000198952.8	+
chr1	156337872	156338648	CAT	ENSG00000163468.14	+
chr1	156338538	156338946	DAT	ENSG00000163468.14	+
chr1	156338801	156339129	DAT	ENSG00000163468.14	+
chr1	156339270	156340445	DAT	ENSG00000163468.14	+
chr1	156590244	156591687	DAT	ENSG00000163382.11	-
chr1	156677454	156678004	DAT	ENSG00000132688.10	+
chr1	156726034	156726350	CAT	ENSG00000143319.16	+
chr1	156741409	156742529	CAT,DAT	ENSG00000143314.12,ENSG00000143321.18	+
chr1	156746799	156748764	CAT	ENSG00000143321.18	+
chr1	156749542	156751967	CAT	ENSG00000143321.18	+
chr1	156751920	156753748	CAT,DAT	ENSG00000143321.18	+
chr1	156765669	156767159	DAT	ENSG00000143294.14	-
chr1	156798740	156802878	CAT	ENSG00000143294.14	-
chr1	156813963	156815393	CAT	ENSG00000027869.11	+
chr1	156847777	156848364	CAT	ENSG00000198400.11	-
chr1	156858643	156859109	CAT	ENSG00000198400.11	-
chr1	156862458	156863210	CAT	ENSG00000198400.11	-
chr1	156911772	156914546	CAT	ENSG00000187800.13	-
chr1	156916368	156916662	CAT	ENSG00000187800.13	-
chr1	157045287	157045576	CAT,DAT	ENSG00000132694.18	+
chr1	157045964	157046973	DAT	ENSG00000132694.18	+
chr1	157138495	157140102	DAT	ENSG00000117036.11	+
chr1	158685251	158686337	CAT	ENSG00000163554.13	+
chr1	158686206	158686758	CAT	ENSG00000163554.13	+
chr1	158686702	158687740	DAT	ENSG00000163554.13	+
chr1	159780689	159781360	CAT	ENSG00000158716.8	-
chr1	159922387	159923587	CAT	ENSG00000158710.14	+
chr1	159923442	159923987	CAT	ENSG00000158710.14	+
chr1	159923867	159925722	CAT	ENSG00000158710.14	+
chr1	159925614	159926993	CAT	ENSG00000158710.14	+
chr1	160031026	160031361	CAT	ENSG00000143315.7	+
chr1	160032059	160035202	DAT	ENSG00000143315.7	+
chr1	160224312	160224641	CAT	ENSG00000132716.18	+
chr1	160261268	160261517	CAT	ENSG00000132716.18	+
chr1	160261727	160262088	CAT	ENSG00000132716.18	+
chr1	160261956	160262742	CAT	ENSG00000132716.18	+
chr1	160262631	160263585	DAT	ENSG00000132716.18	+
chr1	160282005	160282413	CAT	ENSG00000162735.18	+
chr1	160285246	160285484	DAT	ENSG00000162735.18	+
chr1	160342630	160343180	CAT	ENSG00000122218.14	+
chr1	160343232	160343586	CAT	ENSG00000162736.16	-
chr1	160540486	160541328	CAT	ENSG00000066294.14	+
chr1	160549156	160549946	CAT	ENSG00000066294.14	+
chr1	160997591	160997824	CAT	ENSG00000158769.17	+
chr1	161013980	161014650	CAT	ENSG00000158769.17,ENSG00000270149.5	+
chr1	161020933	161021366	CAT	ENSG00000158769.17,ENSG00000270149.5	+
chr1	161021254	161021555	CAT,DAT	ENSG00000158769.17,ENSG00000158769.17,ENSG00000270149.5	+
chr1	161021459	161021895	CAT,DAT	ENSG00000158769.17,ENSG00000270149.5	+
chr1	161045085	161046140	CAT	ENSG00000158773.14	+
chr1	161046031	161048680	DAT	ENSG00000158773.14	+
chr1	161115503	161116416	CAT	ENSG00000143256.4	+
chr1	161117166	161117470	CAT	ENSG00000143256.4	+
chr1	161117602	161118213	CAT	ENSG00000143256.4	+
chr1	161126597	161132592	CAT	ENSG00000158796.16	+
chr1	161132544	161134542	CAT,DAT	ENSG00000158796.16	+
chr1	161153019	161153956	CAT,DAT	ENSG00000143222.11	-
chr1	161154043	161154475	CAT	ENSG00000143222.11	-
chr1	161158578	161159397	CAT,DAT	ENSG00000143222.11,ENSG00000143258.15	-
chr1	161165490	161166287	CAT,DAT	ENSG00000143224.17,ENSG00000143258.15	-
chr1	161166262	161170068	CAT	ENSG00000143224.17	-
chr1	161177570	161178453	DAT	ENSG00000158850.14	+
chr1	161198217	161199057	DAT	ENSG00000158864.12	-
chr1	161200871	161202208	CAT	ENSG00000158864.12	-
chr1	161225195	161225746	DAT	ENSG00000158882.14	-
chr1	161306317	161306644	DAT	ENSG00000158887.15	+
chr1	161313302	161314271	DAT	ENSG00000143252.14	-
chr1	161314223	161314861	CAT	ENSG00000143252.14	-
chr1	161504975	161505302	DAT	ENSG00000143226.13	-
chr1	161506440	161506619	CAT,DAT	ENSG00000143226.13	-
chr1	161747632	161750277	CAT	ENSG00000081721.11	-
chr1	161765072	161766231	DAT	ENSG00000118217.5	-
chr1	161766775	161766971	CAT	ENSG00000118217.5	-
chr1	162497049	162497766	DAT	ENSG00000152332.15	-
chr1	162497645	162498369	CAT	ENSG00000152332.15	-
chr1	162560476	162561355	DAT	ENSG00000117143.13	-
chr1	162789837	162790561	DAT	ENSG00000132196.13	-
chr1	163321734	163322199	CAT	ENSG00000143228.12	-
chr1	165629640	165630809	DAT	ENSG00000143198.12	-
chr1	165630716	165631120	CAT	ENSG00000143198.12	-
chr1	165631399	165632064	CAT	ENSG00000143198.12	-
chr1	165698333	165698604	CAT	ENSG00000143149.12	+
chr1	165769015	165771329	DAT	ENSG00000143183.16	+
chr1	165826777	165829084	CAT	ENSG00000143179.15	-
chr1	165842563	165842769	CAT	ENSG00000143179.15	-
chr1	166837897	166839327	DAT	ENSG00000143157.11	-
chr1	166839289	166839611	CAT,DAT	ENSG00000143157.11	-
chr1	166839470	166839907	CAT,DAT	ENSG00000143157.11	-
chr1	166839809	166840712	CAT	ENSG00000143157.11	-
chr1	166875804	166876601	CAT	ENSG00000152382.5	+
chr1	166876510	166877253	DAT	ENSG00000152382.5	+
chr1	167219691	167220598	DAT	ENSG00000143190.21	-
chr1	167220581	167222323	CAT	ENSG00000143190.21	-
chr1	167343543	167343699	CAT	ENSG00000143190.21	-
chr1	167386575	167387423	CAT	ENSG00000143190.21	-
chr1	167548634	167549617	CAT	ENSG00000143162.7	+
chr1	167553910	167554447	DAT	ENSG00000143162.7	+
chr1	167554395	167554990	DAT	ENSG00000143162.7	+
chr1	167627309	167630119	CAT	ENSG00000198771.10	-
chr1	167630561	167631154	CAT	ENSG00000198771.10	-
chr1	167631478	167632264	CAT	ENSG00000198771.10	-
chr1	167634881	167635428	CAT	ENSG00000198771.10	-
chr1	167641879	167642286	CAT	ENSG00000198771.10	-
chr1	167681243	167681414	CAT	ENSG00000198771.10	-
chr1	167720733	167721814	DAT	ENSG00000197965.11	-
chr1	167722122	167722608	CAT	ENSG00000197965.11	-
chr1	167756927	167757196	CAT	ENSG00000197965.11	-
chr1	167759273	167760274	CAT	ENSG00000197965.11	-
chr1	167760606	167760824	CAT	ENSG00000197965.11	-
chr1	167931603	167932673	CAT	ENSG00000143158.10	+
chr1	167933449	167936294	CAT	ENSG00000143158.10	+
chr1	168177529	168179255	CAT	ENSG00000143155.12	-
chr1	168179117	168179494	CAT	ENSG00000143155.12	-
chr1	168194668	168194898	CAT	ENSG00000143155.12	-
chr1	168224496	168225929	DAT	ENSG00000213064.9	-
chr1	169309506	169310258	CAT	ENSG00000143156.13	+
chr1	169312395	169312783	CAT	ENSG00000143156.13	+
chr1	169368250	169368663	CAT	ENSG00000117475.13	-
chr1	169483717	169484236	CAT	ENSG00000117479.13	+
chr1	169486136	169487167	DAT	ENSG00000117479.13	+
chr1	169794675	169795112	CAT	ENSG00000171806.11	+
chr1	169863126	169872019	CAT	ENSG00000000457.13	+
chr1	169893739	169894462	CAT	ENSG00000000457.13	+
chr1	169894355	169894989	DAT	ENSG00000000457.13	+
chr1	170073518	170074038	CAT	ENSG00000075945.12	+
chr1	170074748	170075256	DAT	ENSG00000075945.12	+
chr1	170531342	170532049	DAT	ENSG00000120370.12	-
chr1	170531960	170532388	CAT	ENSG00000120370.12	-
chr1	170532249	170532617	CAT	ENSG00000120370.12	-
chr1	170533285	170533497	CAT	ENSG00000120370.12	-
chr1	171484480	171485367	DAT	ENSG00000117523.16	-
chr1	171485380	171486287	CAT	ENSG00000117523.16	-
chr1	171540512	171540672	CAT	ENSG00000117523.16	-
chr1	171741498	171741788	CAT	ENSG00000117533.14	+
chr1	171742150	171744000	CAT,DAT	ENSG00000117533.14	+
chr1	171780604	171781293	DAT	ENSG00000010165.19	-
chr1	172442612	172442857	CAT	ENSG00000135845.9	+
chr1	172443681	172443878	CAT	ENSG00000135845.9	+
chr1	172531790	172532417	DAT	ENSG00000094975.13	-
chr1	172532323	172532882	DAT	ENSG00000094975.13	-
chr1	172532742	172533504	CAT	ENSG00000094975.13	-
chr1	173475687	173477143	DAT	ENSG00000117592.8	-
chr1	173479462	173479820	CAT	ENSG00000117592.8	-
chr1	173712153	173714859	DAT	ENSG00000076321.10	-
chr1	173714833	173715220	CAT,DAT	ENSG00000076321.10	-
chr1	173770456	173773772	CAT	ENSG00000076321.10	-
chr1	173780672	173783583	CAT	ENSG00000076321.10	-
chr1	173783499	173788540	CAT	ENSG00000076321.10	-
chr1	173824176	173824696	CAT	ENSG00000120334.15	+
chr1	173824870	173825547	CAT	ENSG00000117593.9	-
chr1	173832662	173834651	CAT	ENSG00000117593.9	-
chr1	173835838	173836222	CAT	ENSG00000117593.9	-
chr1	173867965	173868583	CAT	ENSG00000185278.15	-
chr1	173881066	173881220	CAT	ENSG00000185278.15	-
chr1	173953829	173954022	CAT	ENSG00000135870.11	+
chr1	174021738	174022530	CAT	ENSG00000135870.11	+
chr1	174022504	174023490	DAT	ENSG00000135870.11	+
chr1	174158317	174159336	DAT	ENSG00000152061.23	-
chr1	174166644	174167081	CAT	ENSG00000152061.23	-
chr1	174204294	174204686	CAT	ENSG00000152061.23	-
chr1	174297703	174297856	CAT	ENSG00000152061.23	-
chr1	174841708	174843204	CAT	ENSG00000152061.23	-
chr1	174849041	174849257	CAT	ENSG00000152061.23	-
chr1	174872435	174872814	CAT	ENSG00000152061.23	-
chr1	174877254	174877521	CAT	ENSG00000152061.23	-
chr1	174886795	174886959	CAT	ENSG00000152061.23	-
chr1	174985104	174987769	CAT	ENSG00000152061.23	-
chr1	174997689	174999632	DAT	ENSG00000116161.17	-
chr1	175023607	175024293	DAT	ENSG00000120333.4	+
chr1	175192878	175193403	DAT	ENSG00000235750.9	+
chr1	175996258	175996421	CAT	ENSG00000143207.19	+
chr1	176206376	176207372	CAT	ENSG00000143207.19	+
chr1	176207339	176207721	CAT,DAT	ENSG00000143207.19	+
chr1	176207655	176208972	DAT	ENSG00000143207.19	+
chr1	179024408	179025744	DAT	ENSG00000116199.11	-
chr1	179025623	179026805	CAT	ENSG00000116199.11	-
chr1	179031295	179032166	CAT	ENSG00000116199.11	-
chr1	179039151	179039729	CAT	ENSG00000116199.11	-
chr1	179041945	179042833	CAT	ENSG00000116199.11	-
chr1	179079725	179080385	DAT	ENSG00000186283.13	-
chr1	179080524	179085141	CAT	ENSG00000186283.13	-
chr1	179085248	179086321	CAT	ENSG00000186283.13	-
chr1	179086415	179089121	CAT	ENSG00000186283.13	-
chr1	179229074	179229871	CAT	ENSG00000143322.19	+
chr1	179229732	179230744	DAT	ENSG00000143322.19	+
chr1	179293823	179294090	CAT,DAT	ENSG00000057252.12	-
chr1	179877893	179878522	DAT	ENSG00000169905.12	+
chr1	179881144	179882532	DAT	ENSG00000143337.18	-
chr1	179882562	179883032	CAT,DAT	ENSG00000143337.18	-
chr1	179953370	179954708	DAT	ENSG00000135837.15	-
chr1	179954597	179955222	CAT	ENSG00000135837.15	-
chr1	179955193	179955464	CAT	ENSG00000135837.15	-
chr1	180057731	180058034	CAT	ENSG00000135837.15	-
chr1	180152996	180154457	DAT	ENSG00000116260.16	-
chr1	180154345	180154713	DAT	ENSG00000116260.16	-
chr1	180502427	180502788	CAT	ENSG00000230124.7	+
chr1	180502662	180503957	CAT	ENSG00000230124.7	+
chr1	180631499	180631871	DAT	ENSG00000143324.13	-
chr1	180631928	180632643	CAT	ENSG00000143324.13	-
chr1	181022125	181023179	CAT	ENSG00000135823.13	+
chr1	181023253	181023733	DAT	ENSG00000135823.13	+
chr1	181032940	181033873	DAT	ENSG00000153029.14	-
chr1	181034056	181034225	CAT	ENSG00000153029.14	-
chr1	181087019	181088504	DAT	ENSG00000162783.10	-
chr1	181089055	181089893	CAT	ENSG00000162783.10	-
chr1	181090623	181090895	CAT	ENSG00000162783.10	-
chr1	182391474	182395031	CAT	ENSG00000135821.18	+
chr1	182586544	182586973	CAT	ENSG00000135828.11	+
chr1	182588849	182589344	CAT	ENSG00000135828.11	+
chr1	182788341	182789646	DAT	ENSG00000135838.13	-
chr1	182790399	182790620	CAT	ENSG00000135838.13	-
chr1	182791117	182791821	CAT,DAT	ENSG00000135838.13	-
chr1	182838620	182839971	CAT	ENSG00000135829.16	-
chr1	183469906	183472001	DAT	ENSG00000116698.21	-
chr1	183471874	183472325	DAT	ENSG00000116698.21	-
chr1	183472361	183472988	CAT	ENSG00000116698.21	-
chr1	183633934	183634452	CAT	ENSG00000162704.15	+
chr1	183635215	183635588	CAT	ENSG00000162704.15	+
chr1	183984413	183984589	CAT	ENSG00000198756.10	+
chr1	183989248	183989782	CAT	ENSG00000198756.10	+
chr1	183996683	183997348	CAT	ENSG00000198756.10	+
chr1	184029414	184029809	CAT	ENSG00000198756.10	+
chr1	184031612	184032891	CAT	ENSG00000198756.10	+
chr1	184035818	184039121	CAT	ENSG00000198756.10	+
chr1	184050286	184051622	DAT	ENSG00000198860.12	-
chr1	184051586	184052116	CAT	ENSG00000198860.12	-
chr1	184754096	184755239	CAT	ENSG00000116406.18	+
chr1	184755187	184755944	DAT	ENSG00000116406.18	+
chr1	184973575	184973891	CAT	ENSG00000135842.16	+
chr1	184973789	184975708	CAT	ENSG00000135842.16	+
chr1	185044330	185045262	DAT	ENSG00000121481.10	-
chr1	185045258	185046061	CAT,DAT	ENSG00000121481.10	-
chr1	185045932	185046274	CAT	ENSG00000121481.10	-
chr1	185114444	185119020	CAT	ENSG00000121486.11	+
chr1	185118922	185120428	CAT	ENSG00000121486.11	+
chr1	185140963	185141447	CAT	ENSG00000121486.11	+
chr1	185156698	185156987	CAT	ENSG00000121486.11	+
chr1	185157186	185157583	DAT	ENSG00000121486.11	+
chr1	185157493	185159828	DAT	ENSG00000121486.11	+
chr1	185316325	185317542	CAT	ENSG00000116679.15	+
chr1	185317435	185318492	DAT	ENSG00000116679.15	+
chr1	186374526	186374820	CAT	ENSG00000047410.13	+
chr1	186375749	186376099	CAT	ENSG00000157181.15	-
chr1	187071399	187072945	CAT	ENSG00000230426.3	-
chr1	187072798	187073371	CAT	ENSG00000230426.3	-
chr1	187335388	187335543	CAT	ENSG00000230426.3	-
chr1	187408543	187409472	CAT	ENSG00000230426.3	-
chr1	193057525	193057953	CAT,DAT	ENSG00000116750.13,ENSG00000238754.1	+
chr1	193058624	193059663	CAT	ENSG00000116750.13	+
chr1	193059330	193060076	CAT	ENSG00000116747.12	-
chr1	193067390	193068117	CAT	ENSG00000116747.12	-
chr1	193070806	193071184	CAT	ENSG00000116747.12	-
chr1	193105511	193106456	DAT	ENSG00000023572.9	+
chr1	193120424	193121870	DAT	ENSG00000134371.11	-
chr1	193121767	193122376	CAT	ENSG00000134371.11	-
chr1	193166546	193166710	CAT	ENSG00000134371.11	-
chr1	196651431	196651949	DAT	ENSG00000000971.15	-
chr1	197146204	197146916	CAT	ENSG00000066279.17	+
chr1	197146797	197147447	DAT	ENSG00000066279.17	+
chr1	197197585	197197857	CAT	ENSG00000177888.7	+
chr1	197774753	197775236	CAT	ENSG00000213047.12	+
chr1	197775129	197776368	CAT	ENSG00000213047.12	+
chr1	198155865	198156945	DAT	ENSG00000151414.14	-
chr1	198156817	198157586	CAT	ENSG00000151414.14	-
chr1	198158372	198159119	CAT	ENSG00000151414.14	-
chr1	198640958	198641792	CAT	ENSG00000081237.19	-
chr1	198662528	198662923	CAT	ENSG00000081237.19	-
chr1	198681147	198681920	CAT	ENSG00000081237.19	-
chr1	200410169	200410987	DAT	ENSG00000162702.7	+
chr1	200620398	200620964	CAT	ENSG00000118193.11	+
chr1	200620878	200621626	DAT	ENSG00000118193.11	+
chr1	200653688	200654074	CAT	ENSG00000118197.13	+
chr1	200669618	200671690	CAT	ENSG00000118197.13	+
chr1	200738472	200738719	DAT	ENSG00000118200.14	-
chr1	200738919	200739140	DAT	ENSG00000118200.14	-
chr1	201153971	201154719	CAT	ENSG00000116857.16	+
chr1	201154601	201155370	DAT	ENSG00000116857.16	+
chr1	201631692	201632451	CAT	ENSG00000134369.15	-
chr1	201704040	201704324	CAT	ENSG00000134369.15	-
chr1	201713306	201713541	CAT	ENSG00000134369.15	-
chr1	201718393	201718715	CAT	ENSG00000134369.15	-
chr1	201728529	201728719	CAT	ENSG00000134369.15	-
chr1	201818284	201825643	CAT	ENSG00000134369.15	-
chr1	201826085	201829592	CAT	ENSG00000134369.15,ENSG00000198700.9	-
chr1	201953963	201955378	DAT	ENSG00000134375.10	-
chr1	201955348	201955957	CAT	ENSG00000134375.10	-
chr1	201981152	201983290	CAT	ENSG00000176393.10	-
chr1	202144783	202146013	DAT	ENSG00000143862.7	+
chr1	202159136	202159531	CAT	ENSG00000143851.15	+
chr1	202342110	202342753	DAT	ENSG00000077152.10	+
chr1	202342868	202343758	DAT	ENSG00000077152.10	+
chr1	202347575	202349345	CAT	ENSG00000077157.21	-
chr1	202359327	202359688	CAT	ENSG00000077157.21	-
chr1	202376232	202376422	CAT	ENSG00000077157.21	-
chr1	202405553	202405766	CAT	ENSG00000077157.21	-
chr1	202531059	202531998	CAT	ENSG00000077157.21	-
chr1	202533683	202533902	CAT	ENSG00000077157.21	-
chr1	202553441	202553837	CAT	ENSG00000077157.21	-
chr1	202739537	202739704	CAT	ENSG00000117139.16	+
chr1	202784822	202785193	CAT	ENSG00000117139.16	+
chr1	202790147	202790307	CAT	ENSG00000117139.16	+
chr1	202805995	202806266	CAT	ENSG00000117139.16	+
chr1	202806862	202807824	CAT	ENSG00000117139.16	+
chr1	202807698	202809557	CAT,DAT	ENSG00000117139.16	+
chr1	202888901	202889338	CAT	ENSG00000183155.4	+
chr1	202889268	202890124	DAT	ENSG00000183155.4	+
chr1	202926934	202927360	CAT	ENSG00000117153.15	+
chr1	202927359	202927885	CAT,DAT	ENSG00000117153.15	+
chr1	202944906	202945715	CAT	ENSG00000159346.12	+
chr1	202957997	202958385	CAT	ENSG00000159346.12	+
chr1	202958445	202959944	DAT	ENSG00000159346.12	+
chr1	202967443	202968713	DAT	ENSG00000159348.12	+
chr1	203006721	203007254	DAT	ENSG00000163444.11	-
chr1	203007437	203007823	CAT	ENSG00000163444.11	-
chr1	203629778	203629992	CAT	ENSG00000058668.14	-
chr1	203673008	203674379	CAT	ENSG00000058668.14	-
chr1	203682650	203682890	CAT	ENSG00000058668.14	-
chr1	203692950	203693375	CAT	ENSG00000058668.14	-
chr1	203726382	203726574	CAT	ENSG00000058668.14	-
chr1	203794763	203795498	DAT	ENSG00000058673.16,ENSG00000257315.2	-
chr1	203795626	203796467	CAT	ENSG00000058673.16,ENSG00000257315.2	-
chr1	203861056	203861422	DAT	ENSG00000182004.12	-
chr1	204411407	204413041	CAT	ENSG00000158615.8	+
chr1	204515600	204516293	DAT	ENSG00000198625.12	-
chr1	204516230	204516616	CAT	ENSG00000198625.12	-
chr1	205122351	205123290	DAT	ENSG00000117222.13	+
chr1	205172941	205173321	CAT	ENSG00000133059.16	+
chr1	205202658	205202820	CAT	ENSG00000133059.16	+
chr1	205211461	205211917	CAT	ENSG00000133059.16	+
chr1	205211811	205212771	DAT	ENSG00000133059.16	+
chr1	205631181	205632083	CAT	ENSG00000158711.13	+
chr1	205632073	205633831	DAT	ENSG00000158711.13	+
chr1	205748628	205748993	CAT	ENSG00000069275.12	+
chr1	205749180	205749767	CAT	ENSG00000069275.12	+
chr1	205749689	205751643	CAT	ENSG00000069275.12	+
chr1	205774446	205774707	CAT	ENSG00000117280.12	+
chr1	205813339	205815005	CAT,DAT	ENSG00000133065.10	+
chr1	206380134	206380318	CAT	ENSG00000266028.7	-
chr1	206380894	206381076	CAT	ENSG00000266028.7	-
chr1	206556291	206557165	CAT	ENSG00000266094.7	-
chr1	206559252	206559849	CAT	ENSG00000266094.7	-
chr1	206562727	206563146	CAT	ENSG00000266094.7	-
chr1	206580193	206581344	CAT	ENSG00000266094.7	-
chr1	206612650	206613080	DAT	ENSG00000143486.15	+
chr1	206634549	206635386	DAT	ENSG00000143479.15	-
chr1	206635974	206636194	CAT	ENSG00000143479.15	-
chr1	206684297	206684790	DAT	ENSG00000162889.10	-
chr1	207050101	207051073	CAT	ENSG00000180667.10	+
chr1	207051085	207052740	DAT	ENSG00000180667.10	+
[truncated: 20,370 more rows]
