# Supplementary material for: High-sensitive nascent transcript sequencing reveals BRD4-specific control of widespread enhancer and target gene transcription
Source: Nat Commun. 2023 Aug 17;14:4971. doi: 10.1038/s41467-023-40633-y (PMC10435483; doi:10.1038/s41467-023-40633-y)
Supplement: Supplementary file 6 — Supplementary Data 3 [file 41467_2023_40633_MOESM6_ESM.txt]

#Supplementary Data 3: Putative intragenic enhancer regions.
#The file contains putative intragenic enhancer regions identified after pooling all control HiS-NET-seq replicates (GSM6612461-GSM6612462, GSM6612467-GSM6612468, GSM6612473-GSM6612476) in human K562 and K562 dTAG-BRD4 cells. CAT units listed in Supplementary Data 1 and that were not associated with promoters but had H3K27ac and H3K4me1 histone marks were selected (see STAR Methods). The table fo…
#chromosome	start	end	name	enhancerCenter	strand	thickStart	thickEnd	itemRgb	blockCount	blockSizes	blockStarts
chr1	964826	966979	1	966979	-	966979	966979	0	0	,	,
chr1	1020567	1021240	2	1021240	-	1021240	1021240	0	0	,	,
chr1	1109957	1110827	3	1109957	+	1109957	1109957	0	0	,	,
chr1	1231526	1232339	4	1231526	+	1231526	1231526	0	0	,	,
chr1	1374478	1375250	5	1374478	+	1374478	1374478	0	0	,	,
chr1	1573950	1574756	6	1573950	+	1573950	1573950	0	0	,	,
chr1	1776318	1776500	7	1776318	+	1776318	1776318	0	0	,	,
chr1	1777723	1778585	8	1777723	+	1777723	1777723	0	0	,	,
chr1	1889940	1891289	9	1889940	+	1889940	1889940	0	0	,	,
chr1	2189677	2191605	10	2189677	+	2189677	2189677	0	0	,	,
chr1	2191783	2192649	11	2191783	+	2191783	2191783	0	0	,	,
chr1	2231691	2232021	12	2232021	-	2232021	2232021	0	0	,	,
chr1	2391587	2392450	13	2392450	-	2392450	2392450	0	0	,	,
chr1	2525721	2529175	14	2525721	+	2525721	2525721	0	0	,	,
chr1	3624678	3625740	15	3625740	-	3625740	3625740	0	0	,	,
chr1	3772577	3774836	16	3774836	-	3774836	3774836	0	0	,	,
chr1	3774749	3775651	17	3775651	-	3775651	3775651	0	0	,	,
chr1	3794197	3796654	18	3794197	+	3794197	3794197	0	0	,	,
chr1	3869086	3869967	19	3869967	-	3869967	3869967	0	0	,	,
chr1	3899506	3900189	20	3899506	+	3899506	3899506	0	0	,	,
chr1	3976863	3977315	21	3977315	-	3977315	3977315	0	0	,	,
chr1	5886130	5886812	22	5886130	+	5886130	5886130	0	0	,	,
chr1	5917935	5918661	23	5917935	+	5917935	5917935	0	0	,	,
chr1	5980626	5980860	24	5980626	+	5980626	5980626	0	0	,	,
chr1	5993300	5993754	25	5993754	-	5993754	5993754	0	0	,	,
chr1	6006498	6007515	26	6007515	-	6007515	6007515	0	0	,	,
chr1	6199091	6199810	27	6199091	+	6199091	6199091	0	0	,	,
chr1	6601297	6603050	28	6601297	+	6601297	6601297	0	0	,	,
chr1	6700912	6702073	29	6700912	+	6700912	6700912	0	0	,	,
chr1	7827306	7827634	30	7827634	-	7827634	7827634	0	0	,	,
chr1	8422931	8423225	31	8422931	+	8422931	8422931	0	0	,	,
chr1	8525366	8525634	32	8525366	+	8525366	8525366	0	0	,	,
chr1	8789572	8790882	33	8789572	+	8789572	8789572	0	0	,	,
chr1	8873791	8874503	34	8873791	+	8873791	8873791	0	0	,	,
chr1	8876855	8878171	35	8876855	+	8876855	8876855	0	0	,	,
chr1	9539821	9540048	36	9540048	-	9540048	9540048	0	0	,	,
chr1	9589720	9589956	37	9589956	-	9589956	9589956	0	0	,	,
chr1	9657249	9657645	38	9657645	-	9657645	9657645	0	0	,	,
chr1	9688641	9689393	39	9689393	-	9689393	9689393	0	0	,	,
chr1	9715015	9717721	40	9717721	-	9717721	9717721	0	0	,	,
chr1	9717678	9719230	41	9719230	-	9719230	9719230	0	0	,	,
chr1	9823727	9823946	42	9823727	+	9823727	9823727	0	0	,	,
chr1	10066895	10067159	43	10067159	-	10067159	10067159	0	0	,	,
chr1	10414807	10415559	44	10415559	-	10415559	10415559	0	0	,	,
chr1	10459298	10460075	45	10459298	+	10459298	10459298	0	0	,	,
chr1	10474978	10475734	46	10475734	-	10475734	10475734	0	0	,	,
chr1	10555503	10556499	47	10556499	-	10556499	10556499	0	0	,	,
chr1	11099424	11100635	48	11099424	+	11099424	11099424	0	0	,	,
chr1	11670083	11672259	49	11672259	-	11672259	11672259	0	0	,	,
chr1	11735102	11736563	50	11736563	-	11736563	11736563	0	0	,	,
chr1	11740720	11740965	51	11740965	-	11740965	11740965	0	0	,	,
chr1	11786141	11786688	52	11786141	+	11786141	11786141	0	0	,	,
chr1	11802804	11803777	53	11802804	+	11802804	11802804	0	0	,	,
chr1	11804999	11805766	54	11804999	+	11804999	11804999	0	0	,	,
chr1	11805660	11806308	55	11805660	+	11805660	11805660	0	0	,	,
chr1	11805873	11806715	56	11806715	-	11806715	11806715	0	0	,	,
chr1	11934616	11934966	57	11934966	-	11934966	11934966	0	0	,	,
chr1	11980696	11980871	58	11980871	-	11980871	11980871	0	0	,	,
chr1	11982894	11983484	59	11983484	-	11983484	11983484	0	0	,	,
chr1	12075418	12075774	60	12075774	-	12075774	12075774	0	0	,	,
chr1	12076286	12076534	61	12076534	-	12076534	12076534	0	0	,	,
chr1	12081019	12081929	62	12081929	-	12081929	12081929	0	0	,	,
chr1	12174282	12175157	63	12175157	-	12175157	12175157	0	0	,	,
chr1	12229810	12231054	64	12231054	-	12231054	12231054	0	0	,	,
chr1	12433936	12434377	65	12434377	-	12434377	12434377	0	0	,	,
chr1	12447726	12449008	66	12449008	-	12449008	12449008	0	0	,	,
chr1	12467030	12467338	67	12467338	-	12467338	12467338	0	0	,	,
chr1	12471657	12473355	68	12473355	-	12473355	12473355	0	0	,	,
chr1	12477224	12478298	69	12478298	-	12478298	12478298	0	0	,	,
chr1	12495457	12496601	70	12496601	-	12496601	12496601	0	0	,	,
chr1	12616304	12618149	71	12616304	+	12616304	12616304	0	0	,	,
chr1	14776087	14777114	72	14777114	-	14777114	14777114	0	0	,	,
chr1	14777096	14777709	73	14777709	-	14777709	14777709	0	0	,	,
chr1	14778462	14779255	74	14779255	-	14779255	14779255	0	0	,	,
chr1	14782288	14784141	75	14784141	-	14784141	14784141	0	0	,	,
chr1	14784034	14784881	76	14784881	-	14784881	14784881	0	0	,	,
chr1	14784916	14785309	77	14785309	-	14785309	14785309	0	0	,	,
chr1	14939688	14940002	78	14940002	-	14940002	14940002	0	0	,	,
chr1	14996246	14996829	79	14996829	-	14996829	14996829	0	0	,	,
chr1	15007854	15008082	80	15008082	-	15008082	15008082	0	0	,	,
chr1	15525940	15527354	81	15527354	-	15527354	15527354	0	0	,	,
chr1	15542793	15543669	82	15543669	-	15543669	15543669	0	0	,	,
chr1	15617518	15618107	83	15618107	-	15618107	15618107	0	0	,	,
chr1	15627374	15628128	84	15628128	-	15628128	15628128	0	0	,	,
chr1	15684167	15684984	85	15684984	-	15684984	15684984	0	0	,	,
chr1	15691741	15692452	86	15692452	-	15692452	15692452	0	0	,	,
chr1	15833229	15834546	87	15833229	+	15833229	15833229	0	0	,	,
chr1	15834500	15835064	88	15834500	+	15834500	15834500	0	0	,	,
chr1	15834965	15836149	89	15834965	+	15834965	15834965	0	0	,	,
chr1	15836109	15837335	90	15836109	+	15836109	15836109	0	0	,	,
chr1	15847128	15847720	91	15847128	+	15847128	15847128	0	0	,	,
chr1	15848303	15849425	92	15849425	-	15849425	15849425	0	0	,	,
chr1	15849364	15850129	93	15850129	-	15850129	15850129	0	0	,	,
chr1	15885494	15886343	94	15886343	-	15886343	15886343	0	0	,	,
chr1	15957233	15959602	95	15957233	+	15957233	15957233	0	0	,	,
chr1	15975668	15976290	96	15975668	+	15975668	15975668	0	0	,	,
chr1	16350255	16350678	97	16350255	+	16350255	16350255	0	0	,	,
chr1	16351587	16352544	98	16351587	+	16351587	16351587	0	0	,	,
chr1	16440483	16441486	99	16441486	-	16441486	16441486	0	0	,	,
chr1	16443426	16444099	100	16444099	-	16444099	16444099	0	0	,	,
chr1	16644147	16645146	101	16644147	+	16644147	16644147	0	0	,	,
chr1	19209782	19210466	102	19209782	+	19209782	19209782	0	0	,	,
chr1	19596776	19597663	103	19597663	-	19597663	19597663	0	0	,	,
chr1	20184852	20185647	104	20184852	+	20184852	20184852	0	0	,	,
chr1	20186801	20187966	105	20187966	-	20187966	20187966	0	0	,	,
chr1	20188066	20188501	106	20188501	-	20188501	20188501	0	0	,	,
chr1	20194847	20195312	107	20195312	-	20195312	20195312	0	0	,	,
chr1	21022506	21023137	108	21022506	+	21022506	21022506	0	0	,	,
chr1	21175539	21176001	109	21175539	+	21175539	21175539	0	0	,	,
chr1	21262048	21263555	110	21262048	+	21262048	21262048	0	0	,	,
chr1	21608132	21609313	111	21608132	+	21608132	21608132	0	0	,	,
chr1	21613196	21613711	112	21613196	+	21613196	21613196	0	0	,	,
chr1	21632523	21633469	113	21632523	+	21632523	21632523	0	0	,	,
chr1	21638866	21640013	114	21638866	+	21638866	21638866	0	0	,	,
chr1	21687354	21688070	115	21687354	+	21687354	21687354	0	0	,	,
chr1	21688005	21688687	116	21688005	+	21688005	21688005	0	0	,	,
chr1	21750255	21750824	117	21750255	+	21750255	21750255	0	0	,	,
chr1	21781667	21781931	118	21781667	+	21781667	21781667	0	0	,	,
chr1	21887834	21887994	119	21887834	+	21887834	21887834	0	0	,	,
chr1	21905246	21905687	120	21905246	+	21905246	21905246	0	0	,	,
chr1	21907085	21908273	121	21907085	+	21907085	21907085	0	0	,	,
chr1	21909168	21915901	122	21909168	+	21909168	21909168	0	0	,	,
chr1	21920366	21920856	123	21920366	+	21920366	21920366	0	0	,	,
chr1	22053166	22053554	124	22053554	-	22053554	22053554	0	0	,	,
chr1	22450412	22452299	125	22452299	-	22452299	22452299	0	0	,	,
chr1	22454499	22454710	126	22454710	-	22454710	22454710	0	0	,	,
chr1	23019575	23020344	127	23020344	-	23020344	23020344	0	0	,	,
chr1	23115327	23115691	128	23115327	+	23115327	23115327	0	0	,	,
chr1	23119448	23120553	129	23119448	+	23119448	23119448	0	0	,	,
chr1	23167457	23167901	130	23167457	+	23167457	23167457	0	0	,	,
chr1	23168533	23169061	131	23168533	+	23168533	23168533	0	0	,	,
chr1	23343351	23344580	132	23343351	+	23343351	23343351	0	0	,	,
chr1	23479275	23479745	133	23479275	+	23479275	23479275	0	0	,	,
chr1	23530019	23530516	134	23530019	+	23530019	23530019	0	0	,	,
chr1	23558555	23559694	135	23558555	+	23558555	23558555	0	0	,	,
chr1	23980054	23980536	136	23980054	+	23980054	23980054	0	0	,	,
chr1	24412316	24413076	137	24412316	+	24412316	24412316	0	0	,	,
chr1	24413518	24413994	138	24413518	+	24413518	24413518	0	0	,	,
chr1	24419007	24419388	139	24419388	-	24419388	24419388	0	0	,	,
chr1	24438293	24438603	140	24438603	-	24438603	24438603	0	0	,	,
chr1	24745885	24746283	141	24746283	-	24746283	24746283	0	0	,	,
chr1	25232123	25232526	142	25232123	+	25232123	25232123	0	0	,	,
chr1	25247133	25247673	143	25247133	+	25247133	25247133	0	0	,	,
chr1	25338174	25338857	144	25338857	-	25338857	25338857	0	0	,	,
chr1	25369034	25374601	145	25369034	+	25369034	25369034	0	0	,	,
chr1	25414294	25414517	146	25414294	+	25414294	25414294	0	0	,	,
chr1	25431788	25432239	147	25432239	-	25432239	25432239	0	0	,	,
chr1	25548965	25549721	148	25549721	-	25549721	25549721	0	0	,	,
chr1	25858725	25858993	149	25858725	+	25858725	25858725	0	0	,	,
chr1	25997233	25997723	150	25997233	+	25997233	25997233	0	0	,	,
chr1	26109241	26112168	151	26112168	-	26112168	26112168	0	0	,	,
chr1	26122658	26123584	152	26123584	-	26123584	26123584	0	0	,	,
chr1	26125497	26126475	153	26126475	-	26126475	26126475	0	0	,	,
chr1	26233257	26234432	154	26234432	-	26234432	26234432	0	0	,	,
chr1	26287009	26291411	155	26287009	+	26287009	26287009	0	0	,	,
chr1	26305845	26306340	156	26305845	+	26305845	26305845	0	0	,	,
chr1	26530128	26530891	157	26530891	-	26530891	26530891	0	0	,	,
chr1	26541371	26541936	158	26541936	-	26541936	26541936	0	0	,	,
chr1	26743945	26744228	159	26744228	-	26744228	26744228	0	0	,	,
chr1	26788046	26789261	160	26789261	-	26789261	26789261	0	0	,	,
chr1	26826456	26827017	161	26827017	-	26827017	26827017	0	0	,	,
chr1	27322308	27323026	162	27323026	-	27323026	27323026	0	0	,	,
chr1	27365698	27366385	163	27365698	+	27365698	27365698	0	0	,	,
chr1	27366251	27368281	164	27366251	+	27366251	27366251	0	0	,	,
chr1	27542809	27544504	165	27542809	+	27542809	27542809	0	0	,	,
chr1	27557475	27557931	166	27557475	+	27557475	27557475	0	0	,	,
chr1	27725632	27726405	167	27726405	-	27726405	27726405	0	0	,	,
chr1	28259186	28260056	168	28260056	-	28260056	28260056	0	0	,	,
chr1	28260051	28260279	169	28260279	-	28260279	28260279	0	0	,	,
chr1	28329334	28329690	170	28329690	-	28329690	28329690	0	0	,	,
chr1	28369585	28369969	171	28369969	-	28369969	28369969	0	0	,	,
chr1	28369856	28370216	172	28370216	-	28370216	28370216	0	0	,	,
chr1	28441386	28441840	173	28441840	-	28441840	28441840	0	0	,	,
chr1	28518517	28518929	174	28518929	-	28518929	28518929	0	0	,	,
chr1	28519006	28519282	175	28519282	-	28519282	28519282	0	0	,	,
chr1	28668656	28669977	176	28669977	-	28669977	28669977	0	0	,	,
chr1	28718800	28719242	177	28719242	-	28719242	28719242	0	0	,	,
chr1	28887253	28888253	178	28888253	-	28888253	28888253	0	0	,	,
chr1	28902471	28902814	179	28902814	-	28902814	28902814	0	0	,	,
chr1	28914035	28914272	180	28914272	-	28914272	28914272	0	0	,	,
chr1	28926004	28927003	181	28927003	-	28927003	28927003	0	0	,	,
chr1	29156916	29157805	182	29156916	+	29156916	29156916	0	0	,	,
chr1	30748290	30749605	183	30748290	+	30748290	30748290	0	0	,	,
chr1	30756780	30758005	184	30756780	+	30756780	30756780	0	0	,	,
chr1	30872445	30873373	185	30872445	+	30872445	30872445	0	0	,	,
chr1	31064804	31065568	186	31064804	+	31064804	31064804	0	0	,	,
chr1	31065420	31065820	187	31065420	+	31065420	31065420	0	0	,	,
chr1	31936833	31937106	188	31936833	+	31936833	31936833	0	0	,	,
chr1	32013731	32014802	189	32014802	-	32014802	32014802	0	0	,	,
chr1	32108784	32109178	190	32109178	-	32109178	32109178	0	0	,	,
chr1	32132767	32133519	191	32133519	-	32133519	32133519	0	0	,	,
chr1	32392996	32393363	192	32392996	+	32392996	32392996	0	0	,	,
chr1	32394019	32394743	193	32394019	+	32394019	32394019	0	0	,	,
chr1	32754126	32755874	194	32755874	-	32755874	32755874	0	0	,	,
chr1	32814496	32815336	195	32814496	+	32814496	32814496	0	0	,	,
chr1	32964074	32964596	196	32964074	+	32964074	32964074	0	0	,	,
chr1	33347153	33347452	197	33347153	+	33347153	33347153	0	0	,	,
chr1	33349193	33349657	198	33349193	+	33349193	33349193	0	0	,	,
chr1	34984921	34985497	199	34984921	+	34984921	34984921	0	0	,	,
chr1	35557149	35557547	200	35557149	+	35557149	35557149	0	0	,	,
chr1	35718078	35719620	201	35718078	+	35718078	35718078	0	0	,	,
chr1	35769560	35770540	202	35769560	+	35769560	35769560	0	0	,	,
chr1	35807305	35808613	203	35808613	-	35808613	35808613	0	0	,	,
chr1	35808499	35809042	204	35809042	-	35809042	35809042	0	0	,	,
chr1	35883379	35884018	205	35884018	-	35884018	35884018	0	0	,	,
chr1	36160281	36161260	206	36161260	-	36161260	36161260	0	0	,	,
chr1	36162026	36162429	207	36162429	-	36162429	36162429	0	0	,	,
chr1	36224080	36224929	208	36224929	-	36224929	36224929	0	0	,	,
chr1	36225015	36225344	209	36225344	-	36225344	36225344	0	0	,	,
chr1	36248033	36248415	210	36248415	-	36248415	36248415	0	0	,	,
chr1	36371625	36372339	211	36371625	+	36371625	36371625	0	0	,	,
chr1	36372888	36374082	212	36372888	+	36372888	36372888	0	0	,	,
chr1	36374023	36375428	213	36374023	+	36374023	36374023	0	0	,	,
chr1	36385148	36386278	214	36385148	+	36385148	36385148	0	0	,	,
chr1	37553845	37555586	215	37553845	+	37553845	37553845	0	0	,	,
chr1	37692152	37693021	216	37693021	-	37693021	37693021	0	0	,	,
chr1	37923036	37923914	217	37923036	+	37923036	37923036	0	0	,	,
chr1	38008568	38009662	218	38009662	-	38009662	38009662	0	0	,	,
chr1	38012456	38012968	219	38012968	-	38012968	38012968	0	0	,	,
chr1	38012819	38013170	220	38013170	-	38013170	38013170	0	0	,	,
chr1	38859206	38859501	221	38859206	+	38859206	38859206	0	0	,	,
chr1	38991492	38991874	222	38991874	-	38991874	38991874	0	0	,	,
chr1	39105570	39105996	223	39105996	-	39105996	39105996	0	0	,	,
chr1	39167749	39167995	224	39167995	-	39167995	39167995	0	0	,	,
chr1	39203809	39205310	225	39205310	-	39205310	39205310	0	0	,	,
chr1	39385225	39385675	226	39385675	-	39385675	39385675	0	0	,	,
chr1	39391272	39392204	227	39392204	-	39392204	39392204	0	0	,	,
chr1	39407750	39408754	228	39408754	-	39408754	39408754	0	0	,	,
chr1	39899255	39900207	229	39899255	+	39899255	39899255	0	0	,	,
chr1	40056865	40057606	230	40057606	-	40057606	40057606	0	0	,	,
chr1	40058006	40058255	231	40058255	-	40058255	40058255	0	0	,	,
chr1	40161186	40161969	232	40161969	-	40161969	40161969	0	0	,	,
chr1	40221199	40221609	233	40221609	-	40221609	40221609	0	0	,	,
chr1	40375752	40375925	234	40375925	-	40375925	40375925	0	0	,	,
chr1	40382246	40383615	235	40383615	-	40383615	40383615	0	0	,	,
chr1	40399667	40400443	236	40400443	-	40400443	40400443	0	0	,	,
chr1	40449938	40451021	237	40451021	-	40451021	40451021	0	0	,	,
chr1	41241860	41242434	238	41241860	+	41241860	41241860	0	0	,	,
chr1	42334521	42335265	239	42334521	+	42334521	42334521	0	0	,	,
chr1	42766140	42767354	240	42766140	+	42766140	42766140	0	0	,	,
chr1	42846289	42847079	241	42847079	-	42847079	42847079	0	0	,	,
chr1	42924455	42926054	242	42924455	+	42924455	42924455	0	0	,	,
chr1	42936511	42937859	243	42936511	+	42936511	42936511	0	0	,	,
chr1	42941205	42941667	244	42941205	+	42941205	42941205	0	0	,	,
chr1	42941988	42942877	245	42941988	+	42941988	42941988	0	0	,	,
chr1	42949591	42950665	246	42949591	+	42949591	42949591	0	0	,	,
chr1	42958290	42959151	247	42958290	+	42958290	42958290	0	0	,	,
chr1	43958286	43958506	248	43958506	-	43958506	43958506	0	0	,	,
chr1	44036147	44036681	249	44036681	-	44036681	44036681	0	0	,	,
chr1	44775041	44775645	250	44775041	+	44775041	44775041	0	0	,	,
chr1	44805093	44807865	251	44807865	-	44807865	44807865	0	0	,	,
chr1	45583836	45584678	252	45584678	-	45584678	45584678	0	0	,	,
chr1	45750360	45750816	253	45750360	+	45750360	45750360	0	0	,	,
chr1	46114238	46115660	254	46114238	+	46114238	46114238	0	0	,	,
chr1	46604000	46604322	255	46604000	+	46604000	46604000	0	0	,	,
chr1	47333674	47334768	256	47334768	-	47334768	47334768	0	0	,	,
chr1	47335593	47335904	257	47335904	-	47335904	47335904	0	0	,	,
chr1	50720757	50721071	258	50720757	+	50720757	50720757	0	0	,	,
chr1	51519299	51520412	259	51520412	-	51520412	51520412	0	0	,	,
chr1	51616411	51617323	260	51617323	-	51617323	51617323	0	0	,	,
chr1	51617780	51618155	261	51618155	-	51618155	51618155	0	0	,	,
chr1	51621805	51622565	262	51622565	-	51622565	51622565	0	0	,	,
chr1	51647810	51648432	263	51648432	-	51648432	51648432	0	0	,	,
chr1	51648978	51649419	264	51649419	-	51649419	51649419	0	0	,	,
chr1	51752287	51752788	265	51752788	-	51752788	51752788	0	0	,	,
chr1	51850714	51851429	266	51850714	+	51850714	51850714	0	0	,	,
chr1	52032917	52033187	267	52032917	+	52032917	52032917	0	0	,	,
chr1	52056062	52056942	268	52056942	-	52056942	52056942	0	0	,	,
chr1	52142462	52142943	269	52142943	-	52142943	52142943	0	0	,	,
chr1	52329752	52330432	270	52330432	-	52330432	52330432	0	0	,	,
chr1	52403787	52404579	271	52403787	+	52403787	52403787	0	0	,	,
chr1	52552400	52553650	272	52552400	+	52552400	52552400	0	0	,	,
chr1	52697670	52697827	273	52697670	+	52697670	52697670	0	0	,	,
chr1	52726528	52726730	274	52726730	-	52726730	52726730	0	0	,	,
chr1	52842634	52843082	275	52843082	-	52843082	52843082	0	0	,	,
chr1	52843191	52843677	276	52843677	-	52843677	52843677	0	0	,	,
chr1	52910702	52911174	277	52910702	+	52910702	52910702	0	0	,	,
chr1	52911208	52918671	278	52911208	+	52911208	52911208	0	0	,	,
chr1	53220368	53220788	279	53220368	+	53220368	53220368	0	0	,	,
chr1	53325049	53325987	280	53325049	+	53325049	53325049	0	0	,	,
chr1	53326451	53327975	281	53326451	+	53326451	53326451	0	0	,	,
chr1	53838138	53839390	282	53838138	+	53838138	53838138	0	0	,	,
chr1	54200201	54201067	283	54201067	-	54201067	54201067	0	0	,	,
chr1	54354983	54355143	284	54354983	+	54354983	54354983	0	0	,	,
chr1	54376917	54378292	285	54376917	+	54376917	54376917	0	0	,	,
chr1	54715607	54716460	286	54716460	-	54716460	54716460	0	0	,	,
chr1	54886572	54887457	287	54886572	+	54886572	54886572	0	0	,	,
chr1	55197398	55197789	288	55197398	+	55197398	55197398	0	0	,	,
chr1	55214734	55215499	289	55214734	+	55214734	55214734	0	0	,	,
chr1	58546327	58547000	290	58546327	+	58546327	58546327	0	0	,	,
chr1	58783336	58784268	291	58783336	+	58783336	58783336	0	0	,	,
chr1	61057286	61057609	292	61057609	-	61057609	61057609	0	0	,	,
chr1	61057517	61057853	293	61057853	-	61057853	61057853	0	0	,	,
chr1	61083495	61083803	294	61083803	-	61083803	61083803	0	0	,	,
chr1	61120269	61121131	295	61121131	-	61121131	61121131	0	0	,	,
chr1	61121010	61121396	296	61121396	-	61121396	61121396	0	0	,	,
chr1	61140490	61141658	297	61141658	-	61141658	61141658	0	0	,	,
chr1	61169862	61170752	298	61170752	-	61170752	61170752	0	0	,	,
chr1	61183309	61184255	299	61184255	-	61184255	61184255	0	0	,	,
chr1	62436239	62437604	300	62437604	-	62437604	62437604	0	0	,	,
chr1	62687535	62688282	301	62687535	+	62687535	62687535	0	0	,	,
chr1	63367657	63368070	302	63368070	-	63368070	63368070	0	0	,	,
chr1	64864367	64865639	303	64864367	+	64864367	64864367	0	0	,	,
chr1	64898747	64899131	304	64898747	+	64898747	64898747	0	0	,	,
chr1	64956432	64956720	305	64956432	+	64956432	64956432	0	0	,	,
chr1	64966252	64966591	306	64966252	+	64966252	64966252	0	0	,	,
chr1	65224097	65224951	307	65224951	-	65224951	65224951	0	0	,	,
chr1	65230196	65231921	308	65231921	-	65231921	65231921	0	0	,	,
chr1	65231771	65232805	309	65232805	-	65232805	65232805	0	0	,	,
chr1	65273252	65273510	310	65273510	-	65273510	65273510	0	0	,	,
chr1	65289940	65290113	311	65290113	-	65290113	65290113	0	0	,	,
chr1	65292185	65293137	312	65293137	-	65293137	65293137	0	0	,	,
chr1	65293005	65293311	313	65293311	-	65293311	65293311	0	0	,	,
chr1	65411508	65412580	314	65412580	-	65412580	65412580	0	0	,	,
chr1	65420510	65422369	315	65422369	-	65422369	65422369	0	0	,	,
chr1	65422311	65422879	316	65422879	-	65422879	65422879	0	0	,	,
chr1	65523410	65526352	317	65526352	-	65526352	65526352	0	0	,	,
chr1	65537712	65538832	318	65538832	-	65538832	65538832	0	0	,	,
chr1	66929951	66930827	319	66930827	-	66930827	66930827	0	0	,	,
chr1	67053148	67053824	320	67053148	+	67053148	67053148	0	0	,	,
chr1	67053720	67056308	321	67053720	+	67053720	67053720	0	0	,	,
chr1	67685522	67686805	322	67686805	-	67686805	67686805	0	0	,	,
chr1	67711697	67712759	323	67711697	+	67711697	67711697	0	0	,	,
chr1	67731429	67731781	324	67731429	+	67731429	67731429	0	0	,	,
chr1	70354476	70354739	325	70354476	+	70354476	70354476	0	0	,	,
chr1	70354874	70355824	326	70355824	-	70355824	70355824	0	0	,	,
chr1	74731648	74732235	327	74731648	+	74731648	74731648	0	0	,	,
chr1	83998752	83998978	328	83998752	+	83998752	83998752	0	0	,	,
chr1	84573304	84574548	329	84573304	+	84573304	84573304	0	0	,	,
chr1	84686423	84686923	330	84686423	+	84686423	84686423	0	0	,	,
chr1	86704682	86705350	331	86705350	-	86705350	86705350	0	0	,	,
chr1	86915086	86915705	332	86915705	-	86915705	86915705	0	0	,	,
chr1	87333250	87335303	333	87335303	-	87335303	87335303	0	0	,	,
chr1	89632945	89633618	334	89633618	-	89633618	89633618	0	0	,	,
chr1	89701323	89702103	335	89702103	-	89702103	89702103	0	0	,	,
chr1	89822308	89823240	336	89823240	-	89823240	89823240	0	0	,	,
chr1	89823112	89823739	337	89823739	-	89823739	89823739	0	0	,	,
chr1	89877897	89879036	338	89879036	-	89879036	89879036	0	0	,	,
chr1	89889668	89890880	339	89890880	-	89890880	89890880	0	0	,	,
chr1	89895518	89896227	340	89896227	-	89896227	89896227	0	0	,	,
chr1	89896122	89896663	341	89896663	-	89896663	89896663	0	0	,	,
chr1	89906004	89906780	342	89906780	-	89906780	89906780	0	0	,	,
chr1	89907170	89907828	343	89907828	-	89907828	89907828	0	0	,	,
chr1	89994959	89995775	344	89995775	-	89995775	89995775	0	0	,	,
chr1	90850762	90851373	345	90850762	+	90850762	90850762	0	0	,	,
chr1	91500966	91501421	346	91501421	-	91501421	91501421	0	0	,	,
chr1	91706604	91707070	347	91706604	+	91706604	91706604	0	0	,	,
chr1	91713098	91713894	348	91713098	+	91713098	91713098	0	0	,	,
chr1	91730962	91731635	349	91730962	+	91730962	91730962	0	0	,	,
chr1	91731501	91732643	350	91731501	+	91731501	91731501	0	0	,	,
chr1	91732741	91733753	351	91732741	+	91732741	91732741	0	0	,	,
chr1	92298749	92299125	352	92298749	+	92298749	92298749	0	0	,	,
chr1	92791869	92792401	353	92791869	+	92791869	92791869	0	0	,	,
chr1	93345740	93346685	354	93346685	-	93346685	93346685	0	0	,	,
chr1	93448384	93448650	355	93448650	-	93448650	93448650	0	0	,	,
chr1	93878640	93879295	356	93878640	+	93878640	93878640	0	0	,	,
chr1	96721580	96722425	357	96722425	-	96722425	96722425	0	0	,	,
chr1	100037901	100038838	358	100038838	-	100038838	100038838	0	0	,	,
chr1	100266368	100266745	359	100266745	-	100266745	100266745	0	0	,	,
chr1	100896095	100896824	360	100896824	-	100896824	100896824	0	0	,	,
chr1	107056529	107057496	361	107057496	-	107057496	107057496	0	0	,	,
chr1	107057519	107057892	362	107057892	-	107057892	107057892	0	0	,	,
chr1	108559994	108561080	363	108561080	-	108561080	108561080	0	0	,	,
chr1	108962813	108963661	364	108962813	+	108962813	108962813	0	0	,	,
chr1	109213684	109214377	365	109214377	-	109214377	109214377	0	0	,	,
chr1	109214236	109214944	366	109214944	-	109214944	109214944	0	0	,	,
chr1	109395860	109396048	367	109395860	+	109395860	109395860	0	0	,	,
chr1	109482808	109484209	368	109484209	-	109484209	109484209	0	0	,	,
chr1	109983493	109985388	369	109985388	-	109985388	109985388	0	0	,	,
chr1	110034374	110035035	370	110035035	-	110035035	110035035	0	0	,	,
chr1	110034969	110035301	371	110035301	-	110035301	110035301	0	0	,	,
chr1	110338706	110340162	372	110340162	-	110340162	110340162	0	0	,	,
chr1	110340819	110341352	373	110341352	-	110341352	110341352	0	0	,	,
chr1	112619652	112620287	374	112620287	-	112620287	112620287	0	0	,	,
chr1	112673046	112675384	375	112675384	-	112675384	112675384	0	0	,	,
chr1	112705291	112706555	376	112705291	+	112705291	112705291	0	0	,	,
chr1	112955443	112956409	377	112955443	+	112955443	112955443	0	0	,	,
chr1	113073015	113073654	378	113073654	-	113073654	113073654	0	0	,	,
chr1	113811581	113811850	379	113811581	+	113811581	113811581	0	0	,	,
chr1	114510414	114511391	380	114510414	+	114510414	114510414	0	0	,	,
chr1	115642137	115642861	381	115642861	-	115642861	115642861	0	0	,	,
chr1	116556831	116557044	382	116556831	+	116556831	116556831	0	0	,	,
chr1	116569980	116570619	383	116569980	+	116569980	116569980	0	0	,	,
chr1	116570482	116571221	384	116570482	+	116570482	116570482	0	0	,	,
chr1	116573760	116575279	385	116573760	+	116573760	116573760	0	0	,	,
chr1	116909736	116910748	386	116910748	-	116910748	116910748	0	0	,	,
chr1	117059961	117060821	387	117060821	-	117060821	117060821	0	0	,	,
chr1	117092976	117093368	388	117093368	-	117093368	117093368	0	0	,	,
chr1	117472999	117473188	389	117473188	-	117473188	117473188	0	0	,	,
chr1	119646109	119647192	390	119646109	+	119646109	119646109	0	0	,	,
chr1	119711397	119712759	391	119712759	-	119712759	119712759	0	0	,	,
chr1	145823862	145824204	392	145823862	+	145823862	145823862	0	0	,	,
chr1	145957562	145958285	393	145957562	+	145957562	145957562	0	0	,	,
chr1	145978505	145979503	394	145979503	-	145979503	145979503	0	0	,	,
chr1	147171061	147172846	395	147171061	+	147171061	147171061	0	0	,	,
chr1	147243798	147244017	396	147244017	-	147244017	147244017	0	0	,	,
chr1	147244969	147245350	397	147245350	-	147245350	147245350	0	0	,	,
chr1	147377454	147377920	398	147377454	+	147377454	147377454	0	0	,	,
chr1	147378125	147379049	399	147378125	+	147378125	147378125	0	0	,	,
chr1	149939270	149939789	400	149939270	+	149939270	149939270	0	0	,	,
chr1	150364541	150365570	401	150365570	-	150365570	150365570	0	0	,	,
chr1	150549181	150550662	402	150550662	-	150550662	150550662	0	0	,	,
chr1	150999444	151000110	403	150999444	+	150999444	150999444	0	0	,	,
chr1	151008247	151009038	404	151009038	-	151009038	151009038	0	0	,	,
chr1	151055161	151057376	405	151055161	+	151055161	151055161	0	0	,	,
chr1	151059573	151060307	406	151060307	-	151060307	151060307	0	0	,	,
chr1	151070406	151071165	407	151071165	-	151071165	151071165	0	0	,	,
chr1	151254569	151254982	408	151254982	-	151254982	151254982	0	0	,	,
chr1	151311132	151311892	409	151311132	+	151311132	151311132	0	0	,	,
chr1	151311825	151312787	410	151311825	+	151311825	151311825	0	0	,	,
chr1	151326280	151326675	411	151326280	+	151326280	151326280	0	0	,	,
chr1	151327106	151327865	412	151327106	+	151327106	151327106	0	0	,	,
chr1	151612553	151612856	413	151612856	-	151612856	151612856	0	0	,	,
chr1	151905229	151906226	414	151905229	+	151905229	151905229	0	0	,	,
chr1	152035286	152036227	415	152035286	+	152035286	152035286	0	0	,	,
chr1	152036346	152037223	416	152036346	+	152036346	152036346	0	0	,	,
chr1	153805601	153806029	417	153805601	+	153805601	153805601	0	0	,	,
chr1	154157636	154158090	418	154157636	+	154157636	154157636	0	0	,	,
chr1	154157961	154158941	419	154157961	+	154157961	154157961	0	0	,	,
chr1	154179340	154179683	420	154179340	+	154179340	154179340	0	0	,	,
chr1	154182422	154182881	421	154182422	+	154182422	154182422	0	0	,	,
chr1	154182766	154183208	422	154182766	+	154182766	154182766	0	0	,	,
chr1	154607577	154609743	423	154607577	+	154607577	154607577	0	0	,	,
chr1	154627405	154628742	424	154627405	+	154627405	154627405	0	0	,	,
chr1	154936726	154937029	425	154936726	+	154936726	154936726	0	0	,	,
chr1	154961007	154961305	426	154961007	+	154961007	154961007	0	0	,	,
chr1	154961520	154961913	427	154961520	+	154961520	154961520	0	0	,	,
chr1	154973884	154974745	428	154973884	+	154973884	154973884	0	0	,	,
chr1	155001973	155004180	429	155004180	-	155004180	155004180	0	0	,	,
chr1	155004030	155004662	430	155004662	-	155004662	155004662	0	0	,	,
chr1	155016192	155017280	431	155017280	-	155017280	155017280	0	0	,	,
chr1	155017161	155017616	432	155017616	-	155017616	155017616	0	0	,	,
chr1	155063784	155063983	433	155063983	-	155063983	155063983	0	0	,	,
chr1	155562756	155563164	434	155563164	-	155563164	155563164	0	0	,	,
chr1	155768626	155769327	435	155768626	+	155768626	155768626	0	0	,	,
chr1	155834809	155834973	436	155834809	+	155834809	155834809	0	0	,	,
chr1	155976766	155977616	437	155976766	+	155976766	155976766	0	0	,	,
chr1	156053037	156053741	438	156053037	+	156053037	156053037	0	0	,	,
chr1	156114417	156115363	439	156115363	-	156115363	156115363	0	0	,	,
chr1	156115346	156116243	440	156116243	-	156116243	156116243	0	0	,	,
chr1	156119441	156119647	441	156119647	-	156119647	156119647	0	0	,	,
chr1	156122864	156123828	442	156123828	-	156123828	156123828	0	0	,	,
chr1	156126607	156127392	443	156127392	-	156127392	156127392	0	0	,	,
chr1	156212030	156213249	444	156213249	-	156213249	156213249	0	0	,	,
chr1	156281553	156282643	445	156281553	+	156281553	156281553	0	0	,	,
chr1	156571848	156572959	446	156571848	+	156571848	156571848	0	0	,	,
chr1	156746799	156748764	447	156746799	+	156746799	156746799	0	0	,	,
chr1	156749542	156751967	448	156749542	+	156749542	156749542	0	0	,	,
chr1	156862458	156863210	449	156863210	-	156863210	156863210	0	0	,	,
chr1	156911772	156914546	450	156914546	-	156914546	156914546	0	0	,	,
chr1	159780689	159781360	451	159781360	-	159781360	159781360	0	0	,	,
chr1	159922387	159923587	452	159922387	+	159922387	159922387	0	0	,	,
chr1	159923442	159923987	453	159923442	+	159923442	159923442	0	0	,	,
chr1	160031026	160031361	454	160031026	+	160031026	160031026	0	0	,	,
chr1	160540486	160541328	455	160540486	+	160540486	160540486	0	0	,	,
chr1	160549156	160549946	456	160549156	+	160549156	160549156	0	0	,	,
chr1	160997591	160997824	457	160997591	+	160997591	160997591	0	0	,	,
chr1	161013980	161014650	458	161013980	+	161013980	161013980	0	0	,	,
chr1	161117166	161117470	459	161117166	+	161117166	161117166	0	0	,	,
chr1	161117602	161118213	460	161117602	+	161117602	161117602	0	0	,	,
chr1	161157851	161162215	461	161162215	-	161162215	161162215	0	0	,	,
chr1	161314223	161314861	462	161314861	-	161314861	161314861	0	0	,	,
chr1	161747632	161750277	463	161750277	-	161750277	161750277	0	0	,	,
chr1	161766775	161766971	464	161766971	-	161766971	161766971	0	0	,	,
chr1	165826777	165829084	465	165829084	-	165829084	165829084	0	0	,	,
chr1	165842563	165842769	466	165842769	-	165842769	165842769	0	0	,	,
chr1	166839809	166840712	467	166840712	-	166840712	166840712	0	0	,	,
chr1	166875804	166876601	468	166875804	+	166875804	166875804	0	0	,	,
chr1	167220581	167222323	469	167222323	-	167222323	167222323	0	0	,	,
chr1	167548634	167549617	470	167548634	+	167548634	167548634	0	0	,	,
chr1	167630561	167631154	471	167631154	-	167631154	167631154	0	0	,	,
chr1	167631478	167632264	472	167632264	-	167632264	167632264	0	0	,	,
chr1	167634881	167635428	473	167635428	-	167635428	167635428	0	0	,	,
chr1	167722122	167722608	474	167722608	-	167722608	167722608	0	0	,	,
chr1	167756927	167757196	475	167757196	-	167757196	167757196	0	0	,	,
chr1	167759273	167760274	476	167760274	-	167760274	167760274	0	0	,	,
chr1	167760606	167760824	477	167760824	-	167760824	167760824	0	0	,	,
chr1	168177529	168179255	478	168179255	-	168179255	168179255	0	0	,	,
chr1	168179117	168179494	479	168179494	-	168179494	168179494	0	0	,	,
chr1	169312395	169312783	480	169312395	+	169312395	169312395	0	0	,	,
chr1	169483717	169484236	481	169483717	+	169483717	169483717	0	0	,	,
chr1	169893739	169894462	482	169893739	+	169893739	169893739	0	0	,	,
chr1	171485380	171486287	483	171486287	-	171486287	171486287	0	0	,	,
chr1	171741498	171741788	484	171741498	+	171741498	171741498	0	0	,	,
chr1	172442612	172442857	485	172442612	+	172442612	172442612	0	0	,	,
chr1	172443681	172443878	486	172443681	+	172443681	172443681	0	0	,	,
chr1	173479462	173479820	487	173479820	-	173479820	173479820	0	0	,	,
chr1	174021738	174022530	488	174021738	+	174021738	174021738	0	0	,	,
chr1	174159399	174160318	489	174160318	-	174160318	174160318	0	0	,	,
chr1	179025623	179026805	490	179026805	-	179026805	179026805	0	0	,	,
chr1	179045287	179047437	491	179047437	-	179047437	179047437	0	0	,	,
chr1	179954597	179955222	492	179955222	-	179955222	179955222	0	0	,	,
chr1	179955193	179955464	493	179955464	-	179955464	179955464	0	0	,	,
chr1	180057731	180058034	494	180058034	-	180058034	180058034	0	0	,	,
chr1	180502427	180502788	495	180502427	+	180502427	180502427	0	0	,	,
chr1	180502662	180503957	496	180502662	+	180502662	180502662	0	0	,	,
chr1	180631928	180632643	497	180632643	-	180632643	180632643	0	0	,	,
chr1	181022125	181023179	498	181022125	+	181022125	181022125	0	0	,	,
chr1	181034056	181034225	499	181034225	-	181034225	181034225	0	0	,	,
chr1	181089055	181089893	500	181089893	-	181089893	181089893	0	0	,	,
chr1	181090623	181090895	501	181090895	-	181090895	181090895	0	0	,	,
chr1	182790399	182790620	502	182790620	-	182790620	182790620	0	0	,	,
chr1	182838620	182839971	503	182839971	-	182839971	182839971	0	0	,	,
chr1	183635215	183635588	504	183635215	+	183635215	183635215	0	0	,	,
chr1	183989248	183989782	505	183989248	+	183989248	183989248	0	0	,	,
chr1	183996683	183997348	506	183996683	+	183996683	183996683	0	0	,	,
chr1	184029414	184029809	507	184029414	+	184029414	184029414	0	0	,	,
chr1	184031612	184032891	508	184031612	+	184031612	184031612	0	0	,	,
chr1	184035818	184039121	509	184035818	+	184035818	184035818	0	0	,	,
chr1	184754096	184755239	510	184754096	+	184754096	184754096	0	0	,	,
chr1	184973575	184973891	511	184973575	+	184973575	184973575	0	0	,	,
chr1	184973789	184975708	512	184973789	+	184973789	184973789	0	0	,	,
chr1	185156698	185156987	513	185156698	+	185156698	185156698	0	0	,	,
chr1	185316325	185317542	514	185316325	+	185316325	185316325	0	0	,	,
chr1	193058624	193059663	515	193058624	+	193058624	193058624	0	0	,	,
chr1	193067390	193068117	516	193068117	-	193068117	193068117	0	0	,	,
chr1	198156817	198157586	517	198157586	-	198157586	198157586	0	0	,	,
chr1	200620398	200620964	518	200620398	+	200620398	200620398	0	0	,	,
chr1	201647915	201650530	519	201650530	-	201650530	201650530	0	0	,	,
chr1	201713306	201713541	520	201713541	-	201713541	201713541	0	0	,	,
chr1	201955348	201955957	521	201955957	-	201955957	201955957	0	0	,	,
chr1	202159136	202159531	522	202159136	+	202159136	202159136	0	0	,	,
chr1	202347575	202349345	523	202349345	-	202349345	202349345	0	0	,	,
chr1	202805995	202806266	524	202805995	+	202805995	202805995	0	0	,	,
chr1	202888901	202889338	525	202888901	+	202888901	202888901	0	0	,	,
chr1	202957997	202958385	526	202957997	+	202957997	202957997	0	0	,	,
chr1	203629778	203629992	527	203629992	-	203629992	203629992	0	0	,	,
chr1	203673008	203674379	528	203674379	-	203674379	203674379	0	0	,	,
chr1	203692950	203693375	529	203693375	-	203693375	203693375	0	0	,	,
chr1	203726382	203726574	530	203726574	-	203726574	203726574	0	0	,	,
chr1	203795626	203796467	531	203796467	-	203796467	203796467	0	0	,	,
chr1	204518435	204519138	532	204519138	-	204519138	204519138	0	0	,	,
chr1	205170971	205172310	533	205170971	+	205170971	205170971	0	0	,	,
chr1	205172941	205173321	534	205172941	+	205172941	205172941	0	0	,	,
chr1	205631181	205632083	535	205631181	+	205631181	205631181	0	0	,	,
chr1	206559252	206559849	536	206559849	-	206559849	206559849	0	0	,	,
chr1	206635974	206636194	537	206636194	-	206636194	206636194	0	0	,	,
chr1	207050101	207051073	538	207050101	+	207050101	207050101	0	0	,	,
chr1	207321335	207322215	539	207322215	-	207322215	207322215	0	0	,	,
chr1	207645112	207646084	540	207646084	-	207646084	207646084	0	0	,	,
chr1	207646142	207646657	541	207646657	-	207646657	207646657	0	0	,	,
chr1	207649169	207650104	542	207650104	-	207650104	207650104	0	0	,	,
chr1	207751837	207752886	543	207752886	-	207752886	207752886	0	0	,	,
chr1	209675176	209676007	544	209676007	-	209676007	209676007	0	0	,	,
chr1	211260055	211260916	545	211260916	-	211260916	211260916	0	0	,	,
chr1	211577946	211579351	546	211577946	+	211577946	211577946	0	0	,	,
chr1	211829578	211829977	547	211829578	+	211829578	211829578	0	0	,	,
chr1	212285044	212286407	548	212286407	-	212286407	212286407	0	0	,	,
chr1	212609203	212609451	549	212609451	-	212609451	212609451	0	0	,	,
chr1	212791022	212791926	550	212791022	+	212791022	212791022	0	0	,	,
chr1	213015220	213015640	551	213015220	+	213015220	213015220	0	0	,	,
chr1	213051123	213051733	552	213051733	-	213051733	213051733	0	0	,	,
chr1	215568146	215568451	553	215568451	-	215568451	215568451	0	0	,	,
chr1	219926523	219927285	554	219926523	+	219926523	219926523	0	0	,	,
chr1	219928149	219931790	555	219928149	+	219928149	219928149	0	0	,	,
chr1	220045439	220046720	556	220045439	+	220045439	220045439	0	0	,	,
chr1	220092403	220094523	557	220094523	-	220094523	220094523	0	0	,	,
chr1	221712454	221713314	558	221712454	+	221712454	221712454	0	0	,	,
chr1	222618684	222619066	559	222619066	-	222619066	222619066	0	0	,	,
chr1	222708316	222708564	560	222708316	+	222708316	222708316	0	0	,	,
chr1	223704175	223707903	561	223707903	-	223707903	223707903	0	0	,	,
chr1	223714512	223715368	562	223715368	-	223715368	223715368	0	0	,	,
chr1	223789120	223790114	563	223789120	+	223789120	223789120	0	0	,	,
chr1	223844976	223846157	564	223844976	+	223844976	223844976	0	0	,	,
chr1	224113948	224114726	565	224114726	-	224114726	224114726	0	0	,	,
chr1	224329367	224329629	566	224329367	+	224329367	224329367	0	0	,	,
chr1	224356527	224357522	567	224357522	-	224357522	224357522	0	0	,	,
chr1	224929617	224930421	568	224930421	-	224930421	224930421	0	0	,	,
chr1	225777863	225778282	569	225778282	-	225778282	225778282	0	0	,	,
chr1	225813319	225813790	570	225813790	-	225813790	225813790	0	0	,	,
chr1	225881884	225882488	571	225881884	+	225881884	225881884	0	0	,	,
chr1	226308589	226309295	572	226308589	+	226308589	226308589	0	0	,	,
chr1	226407501	226408276	573	226407501	+	226407501	226407501	0	0	,	,
chr1	227562150	227563986	574	227563986	-	227563986	227563986	0	0	,	,
chr1	227563847	227564151	575	227564151	-	227564151	227564151	0	0	,	,
chr1	228082669	228083763	576	228083763	-	228083763	228083763	0	0	,	,
chr1	228162249	228166050	577	228166050	-	228166050	228166050	0	0	,	,
chr1	228457601	228458155	578	228457601	+	228457601	228457601	0	0	,	,
chr1	228458262	228458646	579	228458646	-	228458646	228458646	0	0	,	,
chr1	228458864	228459352	580	228459352	-	228459352	228459352	0	0	,	,
chr1	228489556	228490535	581	228490535	-	228490535	228490535	0	0	,	,
chr1	229508074	229508303	582	229508074	+	229508074	229508074	0	0	,	,
chr1	229555446	229556158	583	229555446	+	229555446	229555446	0	0	,	,
chr1	229556821	229557100	584	229556821	+	229556821	229556821	0	0	,	,
chr1	229558002	229558816	585	229558002	+	229558002	229558002	0	0	,	,
chr1	229626305	229626766	586	229626766	-	229626766	229626766	0	0	,	,
chr1	230067847	230068374	587	230068374	-	230068374	230068374	0	0	,	,
chr1	230125879	230127177	588	230127177	-	230127177	230127177	0	0	,	,
chr1	230127093	230127817	589	230127817	-	230127817	230127817	0	0	,	,
chr1	230127865	230128329	590	230128329	-	230128329	230128329	0	0	,	,
chr1	230141636	230143716	591	230143716	-	230143716	230143716	0	0	,	,
chr1	230143823	230146138	592	230146138	-	230146138	230146138	0	0	,	,
chr1	230147283	230148263	593	230148263	-	230148263	230148263	0	0	,	,
chr1	230156140	230156379	594	230156379	-	230156379	230156379	0	0	,	,
chr1	230160759	230161344	595	230161344	-	230161344	230161344	0	0	,	,
chr1	230176948	230177262	596	230177262	-	230177262	230177262	0	0	,	,
chr1	230205478	230205999	597	230205999	-	230205999	230205999	0	0	,	,
chr1	231337565	231338067	598	231337565	+	231337565	231337565	0	0	,	,
chr1	231529855	231530140	599	231530140	-	231530140	231530140	0	0	,	,
chr1	233635440	233636096	600	233636096	-	233636096	233636096	0	0	,	,
chr1	233664398	233665763	601	233665763	-	233665763	233665763	0	0	,	,
chr1	233668061	233668576	602	233668576	-	233668576	233668576	0	0	,	,
chr1	234478303	234479340	603	234478303	+	234478303	234478303	0	0	,	,
chr1	235326852	235327631	604	235326852	+	235326852	235326852	0	0	,	,
chr1	235367687	235367935	605	235367935	-	235367935	235367935	0	0	,	,
chr1	235503800	235503992	606	235503800	+	235503800	235503800	0	0	,	,
chr1	236395840	236396111	607	236396111	-	236396111	236396111	0	0	,	,
chr1	236795014	236795825	608	236795825	-	236795825	236795825	0	0	,	,
chr1	236796328	236796566	609	236796566	-	236796566	236796566	0	0	,	,
chr1	241639856	241640651	610	241639856	+	241639856	241639856	0	0	,	,
chr1	244353191	244353903	611	244353903	-	244353903	244353903	0	0	,	,
chr1	244366612	244367042	612	244367042	-	244367042	244367042	0	0	,	,
chr1	244439557	244439730	613	244439557	+	244439557	244439557	0	0	,	,
chr1	244451237	244453222	614	244451237	+	244451237	244451237	0	0	,	,
chr1	244653078	244653370	615	244653370	-	244653370	244653370	0	0	,	,
chr1	244970559	244971322	616	244971322	-	244971322	244971322	0	0	,	,
chr1	244971483	244971713	617	244971713	-	244971713	244971713	0	0	,	,
chr1	245051126	245051493	618	245051493	-	245051493	245051493	0	0	,	,
chr1	245091737	245092043	619	245092043	-	245092043	245092043	0	0	,	,
chr1	246106557	246107145	620	246106557	+	246106557	246106557	0	0	,	,
chr1	246110798	246111466	621	246110798	+	246110798	246110798	0	0	,	,
chr1	246111808	246112748	622	246111808	+	246111808	246111808	0	0	,	,
chr1	246113720	246114906	623	246113720	+	246113720	246113720	0	0	,	,
chr1	246169236	246170247	624	246169236	+	246169236	246169236	0	0	,	,
chr1	246170852	246171326	625	246170852	+	246170852	246170852	0	0	,	,
chr1	246182457	246183626	626	246182457	+	246182457	246182457	0	0	,	,
chr1	246215160	246215993	627	246215160	+	246215160	246215160	0	0	,	,
chr1	246306907	246307534	628	246306907	+	246306907	246306907	0	0	,	,
chr1	246428815	246429652	629	246428815	+	246428815	246428815	0	0	,	,
chr1	246506929	246507136	630	246506929	+	246506929	246506929	0	0	,	,
chr1	246569127	246569783	631	246569783	-	246569783	246569783	0	0	,	,
chr1	246576648	246577846	632	246577846	-	246577846	246577846	0	0	,	,
chr1	246578616	246580067	633	246580067	-	246580067	246580067	0	0	,	,
chr1	246581829	246582852	634	246582852	-	246582852	246582852	0	0	,	,
chr1	246723691	246724356	635	246724356	-	246724356	246724356	0	0	,	,
chr1	246724216	246724797	636	246724797	-	246724797	246724797	0	0	,	,
chr1	247007578	247007789	637	247007578	+	247007578	247007578	0	0	,	,
chr1	247331309	247338504	638	247331309	+	247331309	247331309	0	0	,	,
chr1	247856727	247857604	639	247857604	-	247857604	247857604	0	0	,	,
chr10	126359	136254	640	136254	-	136254	136254	0	0	,	,
chr10	1008842	1009264	641	1009264	-	1009264	1009264	0	0	,	,
chr10	1047601	1049167	642	1047601	+	1047601	1047601	0	0	,	,
chr10	3073985	3074306	643	3074306	-	3074306	3074306	0	0	,	,
chr10	3094141	3095816	644	3095816	-	3095816	3095816	0	0	,	,
chr10	3172270	3172604	645	3172270	+	3172270	3172270	0	0	,	,
chr10	3783139	3784628	646	3783139	+	3783139	3783139	0	0	,	,
chr10	4824531	4826627	647	4826627	-	4826627	4826627	0	0	,	,
chr10	4847335	4848716	648	4848716	-	4848716	4848716	0	0	,	,
chr10	5078045	5078950	649	5078950	-	5078950	5078950	0	0	,	,
chr10	5454660	5462497	650	5462497	-	5462497	5462497	0	0	,	,
chr10	5684586	5685689	651	5685689	-	5685689	5685689	0	0	,	,
chr10	5889050	5889351	652	5889050	+	5889050	5889050	0	0	,	,
chr10	5890370	5891186	653	5891186	-	5891186	5891186	0	0	,	,
chr10	5894202	5895000	654	5895000	-	5895000	5895000	0	0	,	,
chr10	5897942	5898326	655	5898326	-	5898326	5898326	0	0	,	,
chr10	5971478	5971910	656	5971478	+	5971478	5971478	0	0	,	,
chr10	5976032	5976897	657	5976032	+	5976032	5976032	0	0	,	,
chr10	5976782	5979004	658	5976782	+	5976782	5976782	0	0	,	,
chr10	6089468	6089828	659	6089828	-	6089828	6089828	0	0	,	,
chr10	6150987	6151182	660	6151182	-	6151182	6151182	0	0	,	,
chr10	6163933	6164841	661	6164841	-	6164841	6164841	0	0	,	,
chr10	6472328	6472581	662	6472328	+	6472328	6472328	0	0	,	,
chr10	7231710	7232373	663	7231710	+	7231710	7231710	0	0	,	,
chr10	7252290	7253235	664	7252290	+	7252290	7252290	0	0	,	,
chr10	7787892	7788582	665	7788582	-	7788582	7788582	0	0	,	,
chr10	7789373	7789598	666	7789598	-	7789598	7789598	0	0	,	,
chr10	7818934	7819269	667	7819269	-	7819269	7819269	0	0	,	,
chr10	11163737	11166267	668	11166267	-	11166267	11166267	0	0	,	,
chr10	11499690	11500439	669	11499690	+	11499690	11499690	0	0	,	,
chr10	11603505	11604176	670	11603505	+	11603505	11603505	0	0	,	,
chr10	12041849	12043447	671	12041849	+	12041849	12041849	0	0	,	,
chr10	14837992	14839512	672	14839512	-	14839512	14839512	0	0	,	,
chr10	15167958	15169010	673	15167958	+	15167958	15167958	0	0	,	,
chr10	15314083	15314691	674	15314083	+	15314083	15314083	0	0	,	,
chr10	16437230	16437454	675	16437454	-	16437454	16437454	0	0	,	,
chr10	17201012	17201387	676	17201012	+	17201012	17201012	0	0	,	,
chr10	17215323	17215885	677	17215323	+	17215323	17215323	0	0	,	,
chr10	17216432	17217107	678	17216432	+	17216432	17216432	0	0	,	,
chr10	17426143	17426946	679	17426143	+	17426143	17426143	0	0	,	,
chr10	17428992	17429890	680	17428992	+	17428992	17428992	0	0	,	,
chr10	18659151	18659806	681	18659806	-	18659806	18659806	0	0	,	,
chr10	18659671	18660015	682	18660015	-	18660015	18660015	0	0	,	,
chr10	21044616	21045227	683	21044616	+	21044616	21044616	0	0	,	,
chr10	21535016	21535448	684	21535448	-	21535448	21535448	0	0	,	,
chr10	22316222	22317180	685	22317180	-	22317180	22317180	0	0	,	,
chr10	22429883	22430256	686	22430256	-	22430256	22430256	0	0	,	,
chr10	22615923	22616634	687	22615923	+	22615923	22615923	0	0	,	,
chr10	22683749	22684301	688	22683749	+	22683749	22683749	0	0	,	,
chr10	22713193	22713899	689	22713193	+	22713193	22713193	0	0	,	,
chr10	24867372	24867786	690	24867372	+	24867372	24867372	0	0	,	,
chr10	24897620	24898322	691	24897620	+	24897620	24897620	0	0	,	,
chr10	24902375	24903111	692	24902375	+	24902375	24902375	0	0	,	,
chr10	24921573	24922170	693	24921573	+	24921573	24921573	0	0	,	,
chr10	24951673	24952027	694	24951673	+	24951673	24951673	0	0	,	,
chr10	24951932	24954709	695	24951932	+	24951932	24951932	0	0	,	,
chr10	25015380	25016982	696	25016982	-	25016982	25016982	0	0	,	,
chr10	27100044	27100666	697	27100044	+	27100044	27100044	0	0	,	,
chr10	27528632	27529458	698	27529458	-	27529458	27529458	0	0	,	,
chr10	30435095	30435344	699	30435344	-	30435344	30435344	0	0	,	,
chr10	30435800	30436414	700	30436414	-	30436414	30436414	0	0	,	,
chr10	32055736	32056622	701	32055736	+	32055736	32055736	0	0	,	,
chr10	35378230	35379238	702	35379238	-	35379238	35379238	0	0	,	,
chr10	35391016	35391782	703	35391782	-	35391782	35391782	0	0	,	,
chr10	35398783	35399576	704	35399576	-	35399576	35399576	0	0	,	,
chr10	35412766	35413041	705	35413041	-	35413041	35413041	0	0	,	,
chr10	35413383	35414464	706	35414464	-	35414464	35414464	0	0	,	,
chr10	38009940	38011031	707	38011031	-	38011031	38011031	0	0	,	,
chr10	38094085	38094818	708	38094818	-	38094818	38094818	0	0	,	,
chr10	42638299	42639320	709	42638299	+	42638299	42638299	0	0	,	,
chr10	42782614	42783047	710	42783047	-	42783047	42783047	0	0	,	,
chr10	42783095	42783395	711	42783395	-	42783395	42783395	0	0	,	,
chr10	43396248	43401001	712	43396248	+	43396248	43396248	0	0	,	,
chr10	43407255	43409030	713	43407255	+	43407255	43407255	0	0	,	,
chr10	43455070	43455488	714	43455488	-	43455488	43455488	0	0	,	,
chr10	43455515	43455835	715	43455835	-	43455835	43455835	0	0	,	,
chr10	43574342	43574782	716	43574342	+	43574342	43574342	0	0	,	,
chr10	43604188	43607175	717	43607175	-	43607175	43607175	0	0	,	,
chr10	43648428	43648709	718	43648428	+	43648428	43648428	0	0	,	,
chr10	45000020	45001579	719	45001579	-	45001579	45001579	0	0	,	,
chr10	45470422	45471699	720	45470422	+	45470422	45470422	0	0	,	,
chr10	46019941	46021384	721	46019941	+	46019941	46019941	0	0	,	,
chr10	46022568	46022746	722	46022568	+	46022568	46022568	0	0	,	,
chr10	46023184	46023987	723	46023184	+	46023184	46023184	0	0	,	,
chr10	48406027	48406444	724	48406444	-	48406444	48406444	0	0	,	,
chr10	48468388	48470481	725	48468388	+	48468388	48468388	0	0	,	,
chr10	48470408	48471813	726	48470408	+	48470408	48470408	0	0	,	,
chr10	48481071	48483450	727	48481071	+	48481071	48481071	0	0	,	,
chr10	49166208	49167846	728	49166208	+	49166208	49166208	0	0	,	,
chr10	49173425	49175048	729	49173425	+	49173425	49173425	0	0	,	,
chr10	49177600	49178489	730	49177600	+	49177600	49177600	0	0	,	,
chr10	49183074	49183284	731	49183074	+	49183074	49183074	0	0	,	,
chr10	49183946	49185718	732	49183946	+	49183946	49183946	0	0	,	,
chr10	49538799	49539292	733	49538799	+	49538799	49538799	0	0	,	,
chr10	50325681	50327232	734	50325681	+	50325681	50325681	0	0	,	,
chr10	50327131	50328888	735	50327131	+	50327131	50327131	0	0	,	,
chr10	50332225	50334195	736	50332225	+	50332225	50332225	0	0	,	,
chr10	50539215	50539499	737	50539215	+	50539215	50539215	0	0	,	,
chr10	50545092	50545632	738	50545092	+	50545092	50545092	0	0	,	,
chr10	50550441	50551595	739	50550441	+	50550441	50550441	0	0	,	,
chr10	50553038	50553908	740	50553038	+	50553038	50553038	0	0	,	,
chr10	50554564	50555595	741	50554564	+	50554564	50554564	0	0	,	,
chr10	50555468	50556749	742	50555468	+	50555468	50555468	0	0	,	,
chr10	50556939	50557795	743	50556939	+	50556939	50556939	0	0	,	,
chr10	50563827	50564862	744	50563827	+	50563827	50563827	0	0	,	,
chr10	50565482	50569061	745	50565482	+	50565482	50565482	0	0	,	,
chr10	50577947	50579486	746	50577947	+	50577947	50577947	0	0	,	,
chr10	50586769	50587403	747	50586769	+	50586769	50586769	0	0	,	,
chr10	50592963	50594612	748	50592963	+	50592963	50592963	0	0	,	,
chr10	50622292	50624221	749	50622292	+	50622292	50622292	0	0	,	,
chr10	50739796	50740207	750	50740207	-	50740207	50740207	0	0	,	,
chr10	50740231	50740456	751	50740456	-	50740456	50740456	0	0	,	,
chr10	58267175	58267774	752	58267175	+	58267175	58267175	0	0	,	,
chr10	58268967	58269697	753	58269697	-	58269697	58269697	0	0	,	,
chr10	58385677	58385957	754	58385957	-	58385957	58385957	0	0	,	,
chr10	60073657	60075170	755	60073657	+	60073657	60073657	0	0	,	,
chr10	60305573	60306374	756	60305573	+	60305573	60305573	0	0	,	,
chr10	60314599	60315397	757	60314599	+	60314599	60314599	0	0	,	,
chr10	60353632	60354451	758	60353632	+	60353632	60353632	0	0	,	,
chr10	60943026	60946099	759	60943026	+	60943026	60943026	0	0	,	,
chr10	60978675	60979920	760	60978675	+	60978675	60978675	0	0	,	,
chr10	62804426	62805118	761	62805118	-	62805118	62805118	0	0	,	,
chr10	62805420	62805681	762	62805681	-	62805681	62805681	0	0	,	,
chr10	63133043	63133789	763	63133789	-	63133789	63133789	0	0	,	,
chr10	68406539	68407474	764	68406539	+	68406539	68406539	0	0	,	,
chr10	68560781	68561625	765	68561625	-	68561625	68561625	0	0	,	,
chr10	68561668	68562166	766	68562166	-	68562166	68562166	0	0	,	,
chr10	68562669	68563469	767	68563469	-	68563469	68563469	0	0	,	,
chr10	68721635	68722602	768	68722602	-	68722602	68722602	0	0	,	,
chr10	68956036	68956747	769	68956747	-	68956747	68956747	0	0	,	,
chr10	68956859	68957113	770	68957113	-	68957113	68957113	0	0	,	,
chr10	69089834	69090177	771	69090177	-	69090177	69090177	0	0	,	,
chr10	69179835	69180653	772	69180653	-	69180653	69180653	0	0	,	,
chr10	69315633	69316177	773	69316177	-	69316177	69316177	0	0	,	,
chr10	69316506	69317382	774	69317382	-	69317382	69317382	0	0	,	,
chr10	69319133	69319526	775	69319526	-	69319526	69319526	0	0	,	,
chr10	69334012	69334579	776	69334579	-	69334579	69334579	0	0	,	,
chr10	70232429	70232658	777	70232429	+	70232429	70232429	0	0	,	,
chr10	70232639	70233225	778	70232639	+	70232639	70232639	0	0	,	,
chr10	70404515	70405046	779	70405046	-	70405046	70405046	0	0	,	,
chr10	70672300	70673412	780	70673412	-	70673412	70673412	0	0	,	,
chr10	70685249	70685717	781	70685717	-	70685717	70685717	0	0	,	,
chr10	70699375	70699775	782	70699775	-	70699775	70699775	0	0	,	,
chr10	70742341	70742667	783	70742667	-	70742667	70742667	0	0	,	,
chr10	70759185	70759954	784	70759954	-	70759954	70759954	0	0	,	,
chr10	70815636	70816576	785	70816576	-	70816576	70816576	0	0	,	,
chr10	70887983	70891747	786	70887983	+	70887983	70887983	0	0	,	,
chr10	71746763	71747633	787	71746763	+	71746763	71746763	0	0	,	,
chr10	71850863	71851066	788	71850863	+	71850863	71850863	0	0	,	,
chr10	72273984	72276708	789	72276708	-	72276708	72276708	0	0	,	,
chr10	72353840	72354692	790	72353840	+	72353840	72353840	0	0	,	,
chr10	73095602	73096929	791	73095602	+	73095602	73095602	0	0	,	,
chr10	73245250	73245891	792	73245250	+	73245250	73245250	0	0	,	,
chr10	73246984	73247428	793	73246984	+	73246984	73246984	0	0	,	,
chr10	73251871	73252819	794	73251871	+	73251871	73251871	0	0	,	,
chr10	73413416	73413762	795	73413416	+	73413416	73413416	0	0	,	,
chr10	73413633	73414194	796	73413633	+	73413633	73413633	0	0	,	,
chr10	73625179	73625945	797	73625179	+	73625179	73625179	0	0	,	,
chr10	74020580	74021386	798	74021386	-	74021386	74021386	0	0	,	,
chr10	74150362	74151056	799	74150362	+	74150362	74150362	0	0	,	,
chr10	74151359	74151641	800	74151641	-	74151641	74151641	0	0	,	,
chr10	74854859	74855223	801	74855223	-	74855223	74855223	0	0	,	,
chr10	75111444	75112184	802	75112184	-	75112184	75112184	0	0	,	,
chr10	75137774	75138230	803	75138230	-	75138230	75138230	0	0	,	,
chr10	75231200	75234270	804	75234270	-	75234270	75234270	0	0	,	,
chr10	77836501	77837049	805	77836501	+	77836501	77836501	0	0	,	,
chr10	77908064	77908375	806	77908064	+	77908064	77908064	0	0	,	,
chr10	77909216	77909431	807	77909216	+	77909216	77909216	0	0	,	,
chr10	77910007	77911432	808	77910007	+	77910007	77910007	0	0	,	,
chr10	77925648	77926455	809	77925648	+	77925648	77925648	0	0	,	,
chr10	77926313	77928981	810	77926313	+	77926313	77926313	0	0	,	,
chr10	79148185	79150027	811	79150027	-	79150027	79150027	0	0	,	,
chr10	79150701	79151830	812	79151830	-	79151830	79151830	0	0	,	,
chr10	79177330	79178668	813	79178668	-	79178668	79178668	0	0	,	,
chr10	79178538	79179043	814	79179043	-	79179043	79179043	0	0	,	,
chr10	79342288	79348174	815	79348174	-	79348174	79348174	0	0	,	,
chr10	79348502	79348785	816	79348785	-	79348785	79348785	0	0	,	,
chr10	79390794	79391836	817	79390794	+	79390794	79390794	0	0	,	,
chr10	79391741	79392658	818	79391741	+	79391741	79391741	0	0	,	,
chr10	79399813	79400064	819	79399813	+	79399813	79399813	0	0	,	,
chr10	80188001	80188253	820	80188001	+	80188001	80188001	0	0	,	,
chr10	80201819	80202617	821	80201819	+	80201819	80201819	0	0	,	,
chr10	80203322	80203719	822	80203322	+	80203322	80203322	0	0	,	,
chr10	80203685	80204423	823	80203685	+	80203685	80203685	0	0	,	,
chr10	80466736	80467023	824	80467023	-	80467023	80467023	0	0	,	,
chr10	80467419	80467807	825	80467807	-	80467807	80467807	0	0	,	,
chr10	80497228	80498905	826	80498905	-	80498905	80498905	0	0	,	,
chr10	80503339	80504185	827	80504185	-	80504185	80504185	0	0	,	,
chr10	84139253	84140207	828	84140207	-	84140207	84140207	0	0	,	,
chr10	84328561	84329154	829	84329154	-	84329154	84329154	0	0	,	,
chr10	86521055	86522066	830	86521055	+	86521055	86521055	0	0	,	,
chr10	86756312	86757323	831	86757323	-	86757323	86757323	0	0	,	,
chr10	86758938	86759511	832	86759511	-	86759511	86759511	0	0	,	,
chr10	86959398	86960504	833	86960504	-	86960504	86960504	0	0	,	,
chr10	87094487	87095282	834	87094487	+	87094487	87094487	0	0	,	,
chr10	87095098	87095652	835	87095652	-	87095652	87095652	0	0	,	,
chr10	87504712	87505497	836	87505497	-	87505497	87505497	0	0	,	,
chr10	87863692	87863878	837	87863878	-	87863878	87863878	0	0	,	,
chr10	91160637	91164073	838	91164073	-	91164073	91164073	0	0	,	,
chr10	92573841	92574185	839	92573841	+	92573841	92573841	0	0	,	,
chr10	92689755	92690763	840	92690763	-	92690763	92690763	0	0	,	,
chr10	92694180	92695996	841	92695996	-	92695996	92695996	0	0	,	,
chr10	92838852	92839741	842	92839741	-	92839741	92839741	0	0	,	,
chr10	92847736	92849167	843	92849167	-	92849167	92849167	0	0	,	,
chr10	95324643	95325065	844	95324643	+	95324643	95324643	0	0	,	,
chr10	95394300	95394828	845	95394300	+	95394300	95394300	0	0	,	,
chr10	95493632	95494066	846	95493632	+	95493632	95493632	0	0	,	,
chr10	95529222	95529954	847	95529222	+	95529222	95529222	0	0	,	,
chr10	95531279	95531483	848	95531279	+	95531279	95531279	0	0	,	,
chr10	95532291	95533306	849	95532291	+	95532291	95532291	0	0	,	,
chr10	95655626	95655934	850	95655626	+	95655626	95655626	0	0	,	,
chr10	96586258	96586704	851	96586258	+	96586258	96586258	0	0	,	,
chr10	97291168	97292336	852	97291168	+	97291168	97291168	0	0	,	,
chr10	97292221	97293200	853	97292221	+	97292221	97292221	0	0	,	,
chr10	97497890	97498860	854	97497890	+	97497890	97497890	0	0	,	,
chr10	97633037	97633287	855	97633037	+	97633037	97633037	0	0	,	,
chr10	97648233	97649081	856	97649081	-	97649081	97649081	0	0	,	,
chr10	97652741	97653448	857	97653448	-	97653448	97653448	0	0	,	,
chr10	97743496	97744425	858	97744425	-	97744425	97744425	0	0	,	,
chr10	98446331	98447147	859	98446331	+	98446331	98446331	0	0	,	,
chr10	100346876	100347946	860	100347946	-	100347946	100347946	0	0	,	,
chr10	100373275	100374022	861	100374022	-	100374022	100374022	0	0	,	,
chr10	100912642	100913353	862	100913353	-	100913353	100913353	0	0	,	,
chr10	100996144	100997810	863	100997810	-	100997810	100997810	0	0	,	,
chr10	101001166	101001529	864	101001529	-	101001529	101001529	0	0	,	,
chr10	101060867	101062708	865	101062708	-	101062708	101062708	0	0	,	,
chr10	101066192	101066647	866	101066647	-	101066647	101066647	0	0	,	,
chr10	101067658	101068003	867	101068003	-	101068003	101068003	0	0	,	,
chr10	101354645	101354865	868	101354865	-	101354865	101354865	0	0	,	,
chr10	101535848	101536131	869	101536131	-	101536131	101536131	0	0	,	,
chr10	101693809	101694357	870	101693809	+	101693809	101693809	0	0	,	,
chr10	101694371	101697305	871	101694371	+	101694371	101694371	0	0	,	,
chr10	102112652	102113526	872	102112652	+	102112652	102112652	0	0	,	,
chr10	102114016	102114745	873	102114016	+	102114016	102114016	0	0	,	,
chr10	102119853	102120675	874	102119853	+	102119853	102119853	0	0	,	,
chr10	102132774	102134032	875	102134032	-	102134032	102134032	0	0	,	,
chr10	102399065	102399622	876	102399622	-	102399622	102399622	0	0	,	,
chr10	102455190	102455966	877	102455966	-	102455966	102455966	0	0	,	,
chr10	102639486	102646395	878	102646395	-	102646395	102646395	0	0	,	,
chr10	102735238	102735421	879	102735421	-	102735421	102735421	0	0	,	,
chr10	102776555	102777154	880	102777154	-	102777154	102777154	0	0	,	,
chr10	102855926	102856159	881	102856159	-	102856159	102856159	0	0	,	,
chr10	103350613	103351051	882	103350613	+	103350613	103350613	0	0	,	,
chr10	103367736	103368620	883	103368620	-	103368620	103368620	0	0	,	,
chr10	103908528	103909042	884	103908528	+	103908528	103908528	0	0	,	,
chr10	104329604	104331305	885	104329604	+	104329604	104329604	0	0	,	,
chr10	104337619	104339197	886	104337619	+	104337619	104337619	0	0	,	,
chr10	106942490	106942937	887	106942490	+	106942490	106942490	0	0	,	,
chr10	110081414	110082011	888	110082011	-	110082011	110082011	0	0	,	,
chr10	110082682	110083410	889	110083410	-	110083410	110083410	0	0	,	,
chr10	110207692	110208318	890	110208318	-	110208318	110208318	0	0	,	,
chr10	110208322	110211175	891	110211175	-	110211175	110211175	0	0	,	,
chr10	110220807	110221916	892	110221916	-	110221916	110221916	0	0	,	,
chr10	110871618	110872840	893	110872840	-	110872840	110872840	0	0	,	,
chr10	110919764	110920332	894	110920332	-	110920332	110920332	0	0	,	,
chr10	113865898	113866983	895	113866983	-	113866983	113866983	0	0	,	,
chr10	117004665	117005348	896	117004665	+	117004665	117004665	0	0	,	,
chr10	119080216	119081029	897	119080216	+	119080216	119080216	0	0	,	,
chr10	119520550	119520930	898	119520550	+	119520550	119520550	0	0	,	,
chr10	119595911	119596675	899	119595911	+	119595911	119595911	0	0	,	,
chr10	119651342	119652581	900	119652581	-	119652581	119652581	0	0	,	,
chr10	122879013	122879764	901	122879013	+	122879013	122879013	0	0	,	,
chr10	123008002	123009067	902	123008002	+	123008002	123008002	0	0	,	,
chr10	123135782	123137052	903	123137052	-	123137052	123137052	0	0	,	,
chr10	124460828	124462057	904	124462057	-	124462057	124462057	0	0	,	,
chr10	124486269	124486826	905	124486826	-	124486826	124486826	0	0	,	,
chr10	124588917	124589285	906	124589285	-	124589285	124589285	0	0	,	,
chr10	124647988	124648565	907	124647988	+	124647988	124647988	0	0	,	,
chr10	124689087	124689751	908	124689087	+	124689087	124689087	0	0	,	,
chr10	124693151	124693457	909	124693151	+	124693151	124693151	0	0	,	,
chr10	124693418	124695166	910	124693418	+	124693418	124693418	0	0	,	,
chr10	124718147	124719600	911	124718147	+	124718147	124718147	0	0	,	,
chr10	124801614	124802458	912	124802458	-	124802458	124802458	0	0	,	,
chr10	125149515	125149744	913	125149515	+	125149515	125149515	0	0	,	,
chr10	125816006	125816871	914	125816006	+	125816006	125816006	0	0	,	,
chr10	130133420	130137315	915	130137315	-	130137315	130137315	0	0	,	,
chr10	131963123	131967831	916	131963123	+	131963123	131963123	0	0	,	,
chr10	132554879	132555387	917	132555387	-	132555387	132555387	0	0	,	,
chr10	132685448	132685667	918	132685667	-	132685667	132685667	0	0	,	,
chr10	133278655	133279067	919	133278655	+	133278655	133278655	0	0	,	,
chr10	133393893	133395086	920	133395086	-	133395086	133395086	0	0	,	,
chr10	133395239	133395484	921	133395484	-	133395484	133395484	0	0	,	,
chr11	236793	237584	922	237584	-	237584	237584	0	0	,	,
chr11	314741	316419	923	316419	-	316419	316419	0	0	,	,
chr11	318833	319011	924	319011	-	319011	319011	0	0	,	,
chr11	319088	319256	925	319256	-	319256	319256	0	0	,	,
chr11	323920	325050	926	325050	-	325050	325050	0	0	,	,
chr11	393085	394617	927	394617	-	394617	394617	0	0	,	,
chr11	450044	451064	928	451064	-	451064	451064	0	0	,	,
chr11	451564	451724	929	451724	-	451724	451724	0	0	,	,
chr11	459208	460881	930	460881	-	460881	460881	0	0	,	,
chr11	562782	564557	931	564557	-	564557	564557	0	0	,	,
chr11	695615	696267	932	696267	-	696267	696267	0	0	,	,
chr11	698037	698264	933	698264	-	698264	698264	0	0	,	,
chr11	747556	748589	934	748589	-	748589	748589	0	0	,	,
chr11	776705	777678	935	776705	+	776705	776705	0	0	,	,
chr11	808619	809373	936	808619	+	808619	808619	0	0	,	,
chr11	809289	809694	937	809289	+	809289	809289	0	0	,	,
chr11	876251	877289	938	876251	+	876251	876251	0	0	,	,
chr11	910127	910461	939	910127	+	910127	910127	0	0	,	,
chr11	1309352	1309629	940	1309352	+	1309352	1309352	0	0	,	,
chr11	1760696	1761816	941	1760696	+	1760696	1760696	0	0	,	,
chr11	1762633	1763477	942	1762633	+	1762633	1762633	0	0	,	,
chr11	2991859	2992587	943	2991859	+	2991859	2991859	0	0	,	,
chr11	3056814	3057069	944	3056814	+	3056814	3056814	0	0	,	,
chr11	3404122	3404328	945	3404328	-	3404328	3404328	0	0	,	,
chr11	3404211	3404734	946	3404734	-	3404734	3404734	0	0	,	,
chr11	3404623	3404956	947	3404956	-	3404956	3404956	0	0	,	,
chr11	3797651	3798327	948	3798327	-	3798327	3798327	0	0	,	,
chr11	3859140	3859718	949	3859718	-	3859718	3859718	0	0	,	,
chr11	3865829	3866427	950	3866427	-	3866427	3866427	0	0	,	,
chr11	4607898	4608476	951	4607898	+	4607898	4607898	0	0	,	,
chr11	5272829	5274163	952	5272829	+	5272829	5272829	0	0	,	,
chr11	5274545	5276056	953	5274545	+	5274545	5274545	0	0	,	,
chr11	5276040	5277062	954	5276040	+	5276040	5276040	0	0	,	,
chr11	5278006	5280612	955	5278006	+	5278006	5278006	0	0	,	,
chr11	5280857	5282062	956	5280857	+	5280857	5280857	0	0	,	,
chr11	5284991	5287025	957	5284991	+	5284991	5284991	0	0	,	,
chr11	5288331	5289303	958	5288331	+	5288331	5288331	0	0	,	,
chr11	5507372	5507597	959	5507372	+	5507372	5507372	0	0	,	,
chr11	5508201	5509020	960	5508201	+	5508201	5508201	0	0	,	,
chr11	5684157	5685274	961	5684157	+	5684157	5684157	0	0	,	,
chr11	6469333	6469674	962	6469333	+	6469333	6469333	0	0	,	,
chr11	6605964	6607149	963	6607149	-	6607149	6607149	0	0	,	,
chr11	6682741	6683066	964	6682741	+	6682741	6682741	0	0	,	,
chr11	6683077	6683621	965	6683077	+	6683077	6683077	0	0	,	,
chr11	8911056	8911779	966	8911779	-	8911779	8911779	0	0	,	,
chr11	9264454	9265328	967	9264454	+	9264454	9264454	0	0	,	,
chr11	9384412	9385568	968	9385568	-	9385568	9385568	0	0	,	,
chr11	9460565	9461336	969	9461336	-	9461336	9461336	0	0	,	,
chr11	10293644	10294067	970	10293644	+	10293644	10293644	0	0	,	,
chr11	10751673	10751914	971	10751914	-	10751914	10751914	0	0	,	,
chr11	10857395	10858269	972	10857395	+	10857395	10857395	0	0	,	,
chr11	10895707	10900477	973	10900477	-	10900477	10900477	0	0	,	,
chr11	11842087	11842671	974	11842671	-	11842671	11842671	0	0	,	,
chr11	11842995	11843418	975	11843418	-	11843418	11843418	0	0	,	,
chr11	12113642	12114675	976	12114675	-	12114675	12114675	0	0	,	,
chr11	12122569	12125037	977	12125037	-	12125037	12125037	0	0	,	,
chr11	12125369	12125621	978	12125621	-	12125621	12125621	0	0	,	,
chr11	12166225	12167160	979	12167160	-	12167160	12167160	0	0	,	,
chr11	12182109	12182903	980	12182903	-	12182903	12182903	0	0	,	,
chr11	12192729	12193277	981	12193277	-	12193277	12193277	0	0	,	,
chr11	12199997	12201224	982	12201224	-	12201224	12201224	0	0	,	,
chr11	12262320	12263510	983	12263510	-	12263510	12263510	0	0	,	,
chr11	12680191	12680424	984	12680424	-	12680424	12680424	0	0	,	,
chr11	12823929	12824533	985	12824533	-	12824533	12824533	0	0	,	,
chr11	12827237	12828485	986	12828485	-	12828485	12828485	0	0	,	,
chr11	12853102	12853736	987	12853736	-	12853736	12853736	0	0	,	,
chr11	13462772	13463300	988	13462772	+	13462772	13462772	0	0	,	,
chr11	14519751	14520580	989	14519751	+	14519751	14519751	0	0	,	,
chr11	14644740	14644941	990	14644941	-	14644941	14644941	0	0	,	,
chr11	16297824	16298271	991	16297824	+	16297824	16297824	0	0	,	,
chr11	16359611	16360399	992	16359611	+	16359611	16359611	0	0	,	,
chr11	17076771	17077554	993	17076771	+	17076771	17076771	0	0	,	,
chr11	17350976	17352141	994	17352141	-	17352141	17352141	0	0	,	,
chr11	17352260	17353419	995	17353419	-	17353419	17353419	0	0	,	,
chr11	17353273	17353714	996	17353714	-	17353714	17353714	0	0	,	,
chr11	18012411	18012727	997	18012411	+	18012411	18012411	0	0	,	,
chr11	19117164	19117537	998	19117537	-	19117537	19117537	0	0	,	,
chr11	20366926	20367771	999	20367771	-	20367771	20367771	0	0	,	,
chr11	20387407	20388289	1000	20388289	-	20388289	20388289	0	0	,	,
chr11	20458331	20459317	1001	20459317	-	20459317	20459317	0	0	,	,
chr11	20473642	20474590	1002	20474590	-	20474590	20474590	0	0	,	,
chr11	20476773	20477522	1003	20477522	-	20477522	20477522	0	0	,	,
chr11	22625187	22625650	1004	22625187	+	22625187	22625187	0	0	,	,
chr11	27372495	27372956	1005	27372495	+	27372495	27372495	0	0	,	,
chr11	27472087	27472330	1006	27472087	+	27472087	27472087	0	0	,	,
chr11	32091261	32091977	1007	32091977	-	32091977	32091977	0	0	,	,
chr11	32421036	32421400	1008	32421036	+	32421036	32421036	0	0	,	,
chr11	32427257	32428136	1009	32427257	+	32427257	32427257	0	0	,	,
chr11	32432795	32433783	1010	32432795	+	32432795	32432795	0	0	,	,
chr11	32433812	32435580	1011	32433812	+	32433812	32433812	0	0	,	,
chr11	32583719	32584526	1012	32584526	-	32584526	32584526	0	0	,	,
chr11	32893102	32894295	1013	32894295	-	32894295	32894295	0	0	,	,
chr11	33735958	33736245	1014	33735958	+	33735958	33735958	0	0	,	,
chr11	35661890	35663127	1015	35663127	-	35663127	35663127	0	0	,	,
chr11	35662984	35663300	1016	35663300	-	35663300	35663300	0	0	,	,
chr11	36510036	36510359	1017	36510036	+	36510036	36510036	0	0	,	,
chr11	43746209	43747571	1018	43747571	-	43747571	43747571	0	0	,	,
chr11	44066416	44066828	1019	44066828	-	44066828	44066828	0	0	,	,
chr11	44067205	44067445	1020	44067445	-	44067445	44067445	0	0	,	,
chr11	45847307	45848029	1021	45848029	-	45848029	45848029	0	0	,	,
chr11	45983445	45984723	1022	45983445	+	45983445	45983445	0	0	,	,
chr11	45992497	45992749	1023	45992497	+	45992497	45992497	0	0	,	,
chr11	45994001	45994570	1024	45994001	+	45994001	45994001	0	0	,	,
chr11	45994540	45996274	1025	45994540	+	45994540	45994540	0	0	,	,
chr11	46073283	46073443	1026	46073283	+	46073283	46073283	0	0	,	,
chr11	46277868	46278558	1027	46278558	-	46278558	46278558	0	0	,	,
chr11	46278674	46278911	1028	46278911	-	46278911	46278911	0	0	,	,
chr11	46281125	46281689	1029	46281689	-	46281689	46281689	0	0	,	,
chr11	46294390	46295621	1030	46295621	-	46295621	46295621	0	0	,	,
chr11	46296031	46296971	1031	46296971	-	46296971	46296971	0	0	,	,
chr11	46309521	46310012	1032	46310012	-	46310012	46310012	0	0	,	,
chr11	46317276	46317438	1033	46317438	-	46317438	46317438	0	0	,	,
chr11	46318122	46318890	1034	46318890	-	46318890	46318890	0	0	,	,
chr11	46701420	46701661	1035	46701661	-	46701661	46701661	0	0	,	,
chr11	46845704	46846523	1036	46845704	+	46845704	46845704	0	0	,	,
chr11	47004244	47004790	1037	47004790	-	47004790	47004790	0	0	,	,
chr11	47215812	47216357	1038	47216357	-	47216357	47216357	0	0	,	,
chr11	47270607	47270862	1039	47270862	-	47270862	47270862	0	0	,	,
chr11	47377637	47378071	1040	47377637	+	47377637	47377637	0	0	,	,
chr11	47642094	47642594	1041	47642094	+	47642094	47642094	0	0	,	,
chr11	47847946	47848491	1042	47847946	+	47847946	47847946	0	0	,	,
chr11	48061118	48061463	1043	48061463	-	48061463	48061463	0	0	,	,
chr11	57322794	57323019	1044	57322794	+	57322794	57322794	0	0	,	,
chr11	57335243	57335549	1045	57335243	+	57335243	57335243	0	0	,	,
chr11	57424901	57427315	1046	57424901	+	57424901	57424901	0	0	,	,
chr11	57493752	57494655	1047	57493752	+	57493752	57493752	0	0	,	,
chr11	57513337	57513638	1048	57513337	+	57513337	57513337	0	0	,	,
chr11	57735591	57735879	1049	57735879	-	57735879	57735879	0	0	,	,
chr11	57764524	57765047	1050	57765047	-	57765047	57765047	0	0	,	,
chr11	57792136	57792336	1051	57792336	-	57792336	57792336	0	0	,	,
chr11	58573872	58579706	1052	58579706	-	58579706	58579706	0	0	,	,
chr11	58579591	58579949	1053	58579949	-	58579949	58579949	0	0	,	,
chr11	59755237	59756071	1054	59756071	-	59756071	59756071	0	0	,	,
chr11	59756632	59757011	1055	59757011	-	59757011	59757011	0	0	,	,
chr11	60914016	60914724	1056	60914724	-	60914724	60914724	0	0	,	,
chr11	61796599	61798752	1057	61798752	-	61798752	61798752	0	0	,	,
chr11	61833240	61834725	1058	61834725	-	61834725	61834725	0	0	,	,
chr11	61834598	61834903	1059	61834903	-	61834903	61834903	0	0	,	,
chr11	61841393	61841854	1060	61841854	-	61841854	61841854	0	0	,	,
chr11	61859881	61860465	1061	61860465	-	61860465	61860465	0	0	,	,
chr11	61919215	61920055	1062	61919215	+	61919215	61919215	0	0	,	,
chr11	62123636	62124546	1063	62124546	-	62124546	62124546	0	0	,	,
chr11	62543435	62543708	1064	62543435	+	62543435	62543435	0	0	,	,
chr11	62573097	62573817	1065	62573097	+	62573097	62573097	0	0	,	,
chr11	62646290	62650419	1066	62646290	+	62646290	62646290	0	0	,	,
chr11	62652707	62652995	1067	62652707	+	62652707	62652707	0	0	,	,
chr11	62664740	62665311	1068	62664740	+	62664740	62664740	0	0	,	,
chr11	62726997	62727298	1069	62726997	+	62726997	62726997	0	0	,	,
chr11	62753931	62754469	1070	62753931	+	62753931	62753931	0	0	,	,
chr11	62785257	62787681	1071	62787681	-	62787681	62787681	0	0	,	,
chr11	62831807	62832304	1072	62831807	+	62831807	62831807	0	0	,	,
chr11	63681496	63681986	1073	63681986	-	63681986	63681986	0	0	,	,
chr11	63767638	63768360	1074	63767638	+	63767638	63767638	0	0	,	,
chr11	63768378	63768804	1075	63768378	+	63768378	63768378	0	0	,	,
chr11	63839408	63839780	1076	63839780	-	63839780	63839780	0	0	,	,
chr11	63939482	63939732	1077	63939732	-	63939732	63939732	0	0	,	,
chr11	63974021	63975020	1078	63975020	-	63975020	63975020	0	0	,	,
chr11	64205344	64207587	1079	64207587	-	64207587	64207587	0	0	,	,
chr11	64241235	64242076	1080	64242076	-	64242076	64242076	0	0	,	,
chr11	64241946	64244513	1081	64244513	-	64244513	64244513	0	0	,	,
chr11	64244761	64246563	1082	64244761	+	64244761	64244761	0	0	,	,
chr11	64252240	64252584	1083	64252584	-	64252584	64252584	0	0	,	,
chr11	64266945	64270428	1084	64270428	-	64270428	64270428	0	0	,	,
chr11	64318449	64318671	1085	64318671	-	64318671	64318671	0	0	,	,
chr11	64371939	64372982	1086	64372982	-	64372982	64372982	0	0	,	,
chr11	64876458	64876618	1087	64876458	+	64876458	64876458	0	0	,	,
chr11	64916397	64917380	1088	64916397	+	64916397	64916397	0	0	,	,
chr11	65012639	65014615	1089	65014615	-	65014615	65014615	0	0	,	,
chr11	65014570	65014803	1090	65014803	-	65014803	65014803	0	0	,	,
chr11	65261664	65262346	1091	65262346	-	65262346	65262346	0	0	,	,
chr11	65426740	65427475	1092	65427475	-	65427475	65427475	0	0	,	,
chr11	65578177	65578839	1093	65578839	-	65578839	65578839	0	0	,	,
chr11	65614023	65614448	1094	65614023	+	65614023	65614023	0	0	,	,
chr11	65615996	65616698	1095	65616698	-	65616698	65616698	0	0	,	,
chr11	65780177	65781115	1096	65780177	+	65780177	65780177	0	0	,	,
chr11	65890650	65893028	1097	65890650	+	65890650	65890650	0	0	,	,
chr11	65899421	65902801	1098	65899421	+	65899421	65899421	0	0	,	,
chr11	65918605	65919308	1099	65918605	+	65918605	65918605	0	0	,	,
chr11	66268487	66269374	1100	66269374	-	66269374	66269374	0	0	,	,
chr11	66438280	66439584	1101	66438280	+	66438280	66438280	0	0	,	,
chr11	66677065	66679155	1102	66677065	+	66677065	66677065	0	0	,	,
chr11	66727536	66729167	1103	66727536	+	66727536	66727536	0	0	,	,
chr11	66745239	66745505	1104	66745505	-	66745505	66745505	0	0	,	,
chr11	66868877	66869463	1105	66868877	+	66868877	66868877	0	0	,	,
chr11	66892401	66892717	1106	66892401	+	66892401	66892401	0	0	,	,
chr11	66921531	66922314	1107	66921531	+	66921531	66921531	0	0	,	,
chr11	66935588	66936070	1108	66935588	+	66935588	66935588	0	0	,	,
chr11	66950283	66950823	1109	66950283	+	66950283	66950283	0	0	,	,
chr11	67239985	67240668	1110	67240668	-	67240668	67240668	0	0	,	,
chr11	67240841	67241133	1111	67241133	-	67241133	67241133	0	0	,	,
chr11	67276199	67277682	1112	67277682	-	67277682	67277682	0	0	,	,
chr11	67400149	67402172	1113	67400149	+	67400149	67400149	0	0	,	,
chr11	67464131	67464884	1114	67464131	+	67464131	67464131	0	0	,	,
chr11	67464810	67469472	1115	67464810	+	67464810	67464810	0	0	,	,
chr11	67482880	67483343	1116	67483343	-	67483343	67483343	0	0	,	,
chr11	68267593	68268546	1117	68267593	+	68267593	68267593	0	0	,	,
chr11	68269898	68270684	1118	68269898	+	68269898	68269898	0	0	,	,
chr11	68271306	68272235	1119	68271306	+	68271306	68271306	0	0	,	,
chr11	68437199	68437535	1120	68437535	-	68437535	68437535	0	0	,	,
chr11	68437599	68437816	1121	68437816	-	68437816	68437816	0	0	,	,
chr11	68460454	68461486	1122	68461486	-	68461486	68461486	0	0	,	,
chr11	68781105	68781521	1123	68781105	+	68781105	68781105	0	0	,	,
chr11	68839420	68841190	1124	68839420	+	68839420	68839420	0	0	,	,
chr11	69293738	69295341	1125	69295341	-	69295341	69295341	0	0	,	,
chr11	69296215	69297219	1126	69297219	-	69297219	69297219	0	0	,	,
chr11	69297105	69297501	1127	69297501	-	69297501	69297501	0	0	,	,
chr11	69297726	69298663	1128	69298663	-	69298663	69298663	0	0	,	,
chr11	69301376	69301723	1129	69301723	-	69301723	69301723	0	0	,	,
chr11	69641484	69643446	1130	69643446	-	69643446	69643446	0	0	,	,
chr11	70203042	70203979	1131	70203979	-	70203979	70203979	0	0	,	,
chr11	70203859	70204543	1132	70204543	-	70204543	70204543	0	0	,	,
chr11	70312821	70313128	1133	70313128	-	70313128	70313128	0	0	,	,
chr11	70397711	70398576	1134	70397711	+	70397711	70397711	0	0	,	,
chr11	70398948	70399919	1135	70399919	-	70399919	70399919	0	0	,	,
chr11	71449204	71449752	1136	71449752	-	71449752	71449752	0	0	,	,
chr11	72102990	72103514	1137	72102990	+	72102990	72102990	0	0	,	,
chr11	72322008	72322988	1138	72322008	+	72322008	72322008	0	0	,	,
chr11	72326374	72326645	1139	72326374	+	72326374	72326374	0	0	,	,
chr11	72326706	72327971	1140	72326706	+	72326706	72326706	0	0	,	,
chr11	72336407	72336824	1141	72336407	+	72336407	72336407	0	0	,	,
chr11	72411800	72412537	1142	72411800	+	72411800	72411800	0	0	,	,
chr11	72735824	72736121	1143	72735824	+	72735824	72735824	0	0	,	,
chr11	72741630	72742480	1144	72741630	+	72741630	72741630	0	0	,	,
chr11	72751790	72752648	1145	72751790	+	72751790	72751790	0	0	,	,
chr11	72773491	72773721	1146	72773491	+	72773491	72773491	0	0	,	,
chr11	72776596	72777524	1147	72776596	+	72776596	72776596	0	0	,	,
chr11	72787402	72788832	1148	72787402	+	72787402	72787402	0	0	,	,
chr11	73376749	73377268	1149	73377268	-	73377268	73377268	0	0	,	,
chr11	73980196	73981482	1150	73980196	+	73980196	73980196	0	0	,	,
chr11	74011427	74012856	1151	74011427	+	74011427	74011427	0	0	,	,
chr11	74086729	74087427	1152	74086729	+	74086729	74086729	0	0	,	,
chr11	74171078	74171900	1153	74171900	-	74171900	74171900	0	0	,	,
chr11	74459811	74460731	1154	74459811	+	74459811	74459811	0	0	,	,
chr11	74460967	74461546	1155	74460967	+	74460967	74460967	0	0	,	,
chr11	74747252	74749649	1156	74749649	-	74749649	74749649	0	0	,	,
chr11	74948661	74948943	1157	74948661	+	74948661	74948661	0	0	,	,
chr11	74949039	74950014	1158	74950014	-	74950014	74950014	0	0	,	,
chr11	75142518	75143223	1159	75143223	-	75143223	75143223	0	0	,	,
chr11	75337397	75337902	1160	75337397	+	75337397	75337397	0	0	,	,
chr11	75350049	75350429	1161	75350049	+	75350049	75350049	0	0	,	,
chr11	75468932	75469338	1162	75468932	+	75468932	75468932	0	0	,	,
chr11	75480413	75480911	1163	75480413	+	75480413	75480413	0	0	,	,
chr11	75492446	75492820	1164	75492446	+	75492446	75492446	0	0	,	,
chr11	75563172	75564170	1165	75564170	-	75564170	75564170	0	0	,	,
chr11	75815296	75815665	1166	75815665	-	75815665	75815665	0	0	,	,
chr11	76444644	76445780	1167	76445780	-	76445780	76445780	0	0	,	,
chr11	76782946	76784669	1168	76784669	-	76784669	76784669	0	0	,	,
chr11	76788177	76788442	1169	76788442	-	76788442	76788442	0	0	,	,
chr11	78290429	78291406	1170	78290429	+	78290429	78290429	0	0	,	,
chr11	78314786	78315293	1171	78314786	+	78314786	78314786	0	0	,	,
chr11	78352380	78353035	1172	78352380	+	78352380	78352380	0	0	,	,
chr11	78354883	78355804	1173	78354883	+	78354883	78354883	0	0	,	,
chr11	78416513	78417178	1174	78416513	+	78416513	78416513	0	0	,	,
chr11	86059571	86059785	1175	86059571	+	86059571	86059571	0	0	,	,
chr11	86062311	86062571	1176	86062311	+	86062311	86062311	0	0	,	,
chr11	86065542	86066760	1177	86065542	+	86065542	86065542	0	0	,	,
chr11	86067418	86069308	1178	86067418	+	86067418	86067418	0	0	,	,
chr11	93661411	93662019	1179	93662019	-	93662019	93662019	0	0	,	,
chr11	93717121	93718356	1180	93718356	-	93718356	93718356	0	0	,	,
chr11	94128703	94129420	1181	94129420	-	94129420	94129420	0	0	,	,
chr11	94141755	94142399	1182	94142399	-	94142399	94142399	0	0	,	,
chr11	94542801	94544312	1183	94544312	-	94544312	94544312	0	0	,	,
chr11	94768473	94768901	1184	94768901	-	94768901	94768901	0	0	,	,
chr11	94769212	94769402	1185	94769402	-	94769402	94769402	0	0	,	,
chr11	95090022	95090416	1186	95090416	-	95090416	95090416	0	0	,	,
chr11	95107093	95107601	1187	95107601	-	95107601	95107601	0	0	,	,
chr11	95108340	95109174	1188	95109174	-	95109174	95109174	0	0	,	,
chr11	95790284	95791141	1189	95791141	-	95791141	95791141	0	0	,	,
chr11	96082661	96084089	1190	96082661	+	96082661	96082661	0	0	,	,
chr11	96156075	96156359	1191	96156075	+	96156075	96156075	0	0	,	,
chr11	96243371	96245031	1192	96243371	+	96243371	96243371	0	0	,	,
chr11	96319117	96319537	1193	96319117	+	96319117	96319117	0	0	,	,
chr11	96322628	96323591	1194	96322628	+	96322628	96322628	0	0	,	,
chr11	96328587	96329501	1195	96328587	+	96328587	96328587	0	0	,	,
chr11	96341897	96342783	1196	96341897	+	96341897	96341897	0	0	,	,
chr11	106021805	106022052	1197	106021805	+	106021805	106021805	0	0	,	,
chr11	108225050	108225489	1198	108225489	-	108225489	108225489	0	0	,	,
chr11	108497824	108498324	1199	108497824	+	108497824	108497824	0	0	,	,
chr11	108592992	108594007	1200	108592992	+	108592992	108592992	0	0	,	,
chr11	111698418	111698984	1201	111698984	-	111698984	111698984	0	0	,	,
chr11	112042502	112042798	1202	112042798	-	112042798	112042798	0	0	,	,
chr11	112226907	112227232	1203	112227232	-	112227232	112227232	0	0	,	,
chr11	114307440	114307716	1204	114307716	-	114307716	114307716	0	0	,	,
chr11	114400490	114400909	1205	114400909	-	114400909	114400909	0	0	,	,
chr11	114442458	114442782	1206	114442782	-	114442782	114442782	0	0	,	,
chr11	116772520	116772924	1207	116772520	+	116772520	116772520	0	0	,	,
chr11	117096738	117096975	1208	117096738	+	117096738	117096738	0	0	,	,
chr11	117145149	117145554	1209	117145554	-	117145554	117145554	0	0	,	,
chr11	117328319	117328575	1210	117328575	-	117328575	117328575	0	0	,	,
chr11	118338805	118339124	1211	118338805	+	118338805	118338805	0	0	,	,
chr11	118572254	118573327	1212	118573327	-	118573327	118573327	0	0	,	,
chr11	118606621	118608731	1213	118608731	-	118608731	118608731	0	0	,	,
chr11	118790042	118790680	1214	118790042	+	118790042	118790042	0	0	,	,
chr11	119084998	119085693	1215	119085693	-	119085693	119085693	0	0	,	,
chr11	119102020	119102666	1216	119102666	-	119102666	119102666	0	0	,	,
chr11	119107694	119108740	1217	119108740	-	119108740	119108740	0	0	,	,
chr11	119115160	119116105	1218	119116105	-	119116105	119116105	0	0	,	,
chr11	119206394	119206650	1219	119206650	-	119206650	119206650	0	0	,	,
chr11	119335840	119335995	1220	119335995	-	119335995	119335995	0	0	,	,
chr11	119368580	119369050	1221	119368580	+	119368580	119368580	0	0	,	,
chr11	119378411	119379493	1222	119378411	+	119378411	119378411	0	0	,	,
chr11	123741322	123741736	1223	123741322	+	123741322	123741322	0	0	,	,
chr11	124799826	124800310	1224	124799826	+	124799826	124799826	0	0	,	,
chr11	124954060	124954346	1225	124954346	-	124954346	124954346	0	0	,	,
chr11	125887302	125888158	1226	125888158	-	125888158	125888158	0	0	,	,
chr11	126303003	126303989	1227	126303989	-	126303989	126303989	0	0	,	,
chr11	130001736	130002692	1228	130001736	+	130001736	130001736	0	0	,	,
chr11	134331839	134332530	1229	134332530	-	134332530	134332530	0	0	,	,
chr12	570619	571830	1230	570619	+	570619	570619	0	0	,	,
chr12	576331	577485	1231	576331	+	576331	576331	0	0	,	,
chr12	591818	592684	1232	591818	+	591818	591818	0	0	,	,
chr12	1303794	1304399	1233	1304399	-	1304399	1304399	0	0	,	,
chr12	1304254	1304852	1234	1304852	-	1304852	1304852	0	0	,	,
chr12	1328191	1328565	1235	1328565	-	1328565	1328565	0	0	,	,
chr12	2003972	2004446	1236	2003972	+	2003972	2003972	0	0	,	,
chr12	2876507	2877090	1237	2876507	+	2876507	2876507	0	0	,	,
chr12	2997808	2999051	1238	2999051	-	2999051	2999051	0	0	,	,
chr12	6335868	6336519	1239	6335868	+	6335868	6335868	0	0	,	,
chr12	6336420	6336869	1240	6336420	+	6336420	6336420	0	0	,	,
chr12	6336742	6338060	1241	6336742	+	6336742	6336742	0	0	,	,
chr12	6341496	6342561	1242	6341496	+	6341496	6341496	0	0	,	,
chr12	6724381	6724677	1243	6724677	-	6724677	6724677	0	0	,	,
chr12	6752357	6753279	1244	6752357	+	6752357	6752357	0	0	,	,
chr12	6852822	6853139	1245	6853139	-	6853139	6853139	0	0	,	,
chr12	8697756	8698707	1246	8698707	-	8698707	8698707	0	0	,	,
chr12	9647909	9648560	1247	9648560	-	9648560	9648560	0	0	,	,
chr12	9651020	9651557	1248	9651557	-	9651557	9651557	0	0	,	,
chr12	9673295	9673598	1249	9673598	-	9673598	9673598	0	0	,	,
chr12	10213373	10213997	1250	10213997	-	10213997	10213997	0	0	,	,
chr12	14365452	14365935	1251	14365935	-	14365935	14365935	0	0	,	,
chr12	14567039	14567560	1252	14567039	+	14567039	14567039	0	0	,	,
chr12	14567471	14569518	1253	14567471	+	14567471	14567471	0	0	,	,
chr12	15911384	15911617	1254	15911617	-	15911617	15911617	0	0	,	,
chr12	16348750	16349082	1255	16349082	-	16349082	16349082	0	0	,	,
chr12	21413879	21414399	1256	21413879	+	21413879	21413879	0	0	,	,
chr12	21501796	21502335	1257	21502335	-	21502335	21502335	0	0	,	,
chr12	21657009	21657479	1258	21657009	+	21657009	21657009	0	0	,	,
chr12	22045987	22046784	1259	22046784	-	22046784	22046784	0	0	,	,
chr12	22046731	22047679	1260	22047679	-	22047679	22047679	0	0	,	,
chr12	22047565	22048732	1261	22048732	-	22048732	22048732	0	0	,	,
chr12	22543812	22544088	1262	22543812	+	22543812	22543812	0	0	,	,
chr12	24933941	24934517	1263	24933941	+	24933941	24933941	0	0	,	,
chr12	24946668	24947487	1264	24946668	+	24946668	24946668	0	0	,	,
chr12	24948483	24949237	1265	24948483	+	24948483	24948483	0	0	,	,
chr12	26689641	26691407	1266	26689641	+	26689641	26689641	0	0	,	,
chr12	26832060	26832403	1267	26832060	+	26832060	26832060	0	0	,	,
chr12	27710709	27711536	1268	27711536	-	27711536	27711536	0	0	,	,
chr12	28190847	28192195	1269	28192195	-	28192195	28192195	0	0	,	,
chr12	28241781	28243216	1270	28243216	-	28243216	28243216	0	0	,	,
chr12	31323025	31323272	1271	31323025	+	31323025	31323025	0	0	,	,
chr12	31323700	31324356	1272	31323700	+	31323700	31323700	0	0	,	,
chr12	31715431	31717414	1273	31715431	+	31715431	31715431	0	0	,	,
chr12	31718919	31720611	1274	31718919	+	31718919	31718919	0	0	,	,
chr12	31723570	31724648	1275	31723570	+	31723570	31723570	0	0	,	,
chr12	31959863	31960315	1276	31960315	-	31960315	31960315	0	0	,	,
chr12	32273301	32273892	1277	32273892	-	32273892	32273892	0	0	,	,
chr12	32755326	32757283	1278	32755326	+	32755326	32755326	0	0	,	,
chr12	33437822	33438111	1279	33437822	+	33437822	33437822	0	0	,	,
chr12	33439047	33439685	1280	33439047	+	33439047	33439047	0	0	,	,
chr12	38905022	38905670	1281	38905022	+	38905022	38905022	0	0	,	,
chr12	39442378	39444522	1282	39442378	+	39442378	39442378	0	0	,	,
chr12	40105103	40106717	1283	40105103	+	40105103	40105103	0	0	,	,
chr12	42426397	42426912	1284	42426912	-	42426912	42426912	0	0	,	,
chr12	42442241	42443082	1285	42443082	-	42443082	42443082	0	0	,	,
chr12	45215522	45216132	1286	45215522	+	45215522	45215522	0	0	,	,
chr12	45215944	45216846	1287	45216846	-	45216846	45216846	0	0	,	,
chr12	45232770	45233053	1288	45233053	-	45233053	45233053	0	0	,	,
chr12	45234304	45234595	1289	45234595	-	45234595	45234595	0	0	,	,
chr12	46267332	46268900	1290	46267332	+	46267332	46267332	0	0	,	,
chr12	46385241	46385685	1291	46385685	-	46385685	46385685	0	0	,	,
chr12	46431297	46432142	1292	46432142	-	46432142	46432142	0	0	,	,
chr12	47080685	47080923	1293	47080923	-	47080923	47080923	0	0	,	,
chr12	47205512	47205951	1294	47205951	-	47205951	47205951	0	0	,	,
chr12	47223677	47224006	1295	47224006	-	47224006	47224006	0	0	,	,
chr12	47705680	47706114	1296	47705680	+	47705680	47705680	0	0	,	,
chr12	47772996	47775611	1297	47775611	-	47775611	47775611	0	0	,	,
chr12	48157060	48157751	1298	48157060	+	48157060	48157060	0	0	,	,
chr12	48956695	48958441	1299	48956695	+	48956695	48956695	0	0	,	,
chr12	49018059	49018918	1300	49018059	+	49018059	49018059	0	0	,	,
chr12	49109140	49109422	1301	49109140	+	49109140	49109140	0	0	,	,
chr12	49231569	49234592	1302	49234592	-	49234592	49234592	0	0	,	,
chr12	49663223	49664066	1303	49663223	+	49663223	49663223	0	0	,	,
chr12	49673788	49674295	1304	49673788	+	49673788	49673788	0	0	,	,
chr12	49741234	49742204	1305	49742204	-	49742204	49742204	0	0	,	,
chr12	50247334	50247934	1306	50247334	+	50247334	50247334	0	0	,	,
chr12	50254106	50254399	1307	50254106	+	50254106	50254106	0	0	,	,
chr12	50562897	50563097	1308	50563097	-	50563097	50563097	0	0	,	,
chr12	50589105	50589953	1309	50589953	-	50589953	50589953	0	0	,	,
chr12	51021942	51022822	1310	51021942	+	51021942	51021942	0	0	,	,
chr12	51024280	51024570	1311	51024280	+	51024280	51024280	0	0	,	,
chr12	51972375	51972875	1312	51972875	-	51972875	51972875	0	0	,	,
chr12	52070425	52070679	1313	52070679	-	52070679	52070679	0	0	,	,
chr12	52904047	52904796	1314	52904047	+	52904047	52904047	0	0	,	,
chr12	52906080	52906376	1315	52906080	+	52906080	52906080	0	0	,	,
chr12	53006094	53006952	1316	53006952	-	53006952	53006952	0	0	,	,
chr12	53310592	53310902	1317	53310592	+	53310592	53310592	0	0	,	,
chr12	53675842	53676197	1318	53675842	+	53675842	53675842	0	0	,	,
chr12	54000125	54000789	1319	54000789	-	54000789	54000789	0	0	,	,
chr12	54285057	54293591	1320	54293591	-	54293591	54293591	0	0	,	,
chr12	54294418	54295060	1321	54294418	+	54294418	54294418	0	0	,	,
chr12	54294910	54295989	1322	54294910	+	54294910	54294910	0	0	,	,
chr12	54299147	54301077	1323	54299147	+	54299147	54299147	0	0	,	,
chr12	54389066	54389452	1324	54389066	+	54389066	54389066	0	0	,	,
chr12	54390802	54391502	1325	54390802	+	54390802	54390802	0	0	,	,
chr12	54392485	54395572	1326	54392485	+	54392485	54392485	0	0	,	,
chr12	54417532	54419236	1327	54417532	+	54417532	54417532	0	0	,	,
chr12	55743185	55745589	1328	55745589	-	55745589	55745589	0	0	,	,
chr12	55827278	55829364	1329	55827278	+	55827278	55827278	0	0	,	,
chr12	55974090	55974441	1330	55974441	-	55974441	55974441	0	0	,	,
chr12	56002924	56003167	1331	56003167	-	56003167	56003167	0	0	,	,
chr12	56021316	56022379	1332	56022379	-	56022379	56022379	0	0	,	,
chr12	56118143	56118820	1333	56118820	-	56118820	56118820	0	0	,	,
chr12	56127807	56129308	1334	56129308	-	56129308	56129308	0	0	,	,
chr12	56220852	56221234	1335	56220852	+	56220852	56220852	0	0	,	,
chr12	56257585	56258003	1336	56257585	+	56257585	56257585	0	0	,	,
chr12	56335485	56337184	1337	56337184	-	56337184	56337184	0	0	,	,
chr12	56437956	56438383	1338	56437956	+	56437956	56437956	0	0	,	,
chr12	56449198	56449578	1339	56449198	+	56449198	56449198	0	0	,	,
chr12	56631962	56632132	1340	56631962	+	56631962	56631962	0	0	,	,
chr12	56632492	56632801	1341	56632492	+	56632492	56632492	0	0	,	,
chr12	56634396	56634824	1342	56634396	+	56634396	56634396	0	0	,	,
chr12	56635111	56636560	1343	56635111	+	56635111	56635111	0	0	,	,
chr12	56683043	56683271	1344	56683043	+	56683043	56683043	0	0	,	,
chr12	56687462	56688184	1345	56687462	+	56687462	56687462	0	0	,	,
chr12	56751377	56752148	1346	56751377	+	56751377	56751377	0	0	,	,
chr12	57006102	57006387	1347	57006102	+	57006102	57006102	0	0	,	,
chr12	57280390	57281208	1348	57280390	+	57280390	57280390	0	0	,	,
chr12	57520501	57522271	1349	57522271	-	57522271	57522271	0	0	,	,
chr12	57546242	57547451	1350	57546242	+	57546242	57546242	0	0	,	,
chr12	57551599	57552995	1351	57552995	-	57552995	57552995	0	0	,	,
chr12	57552853	57553161	1352	57553161	-	57553161	57553161	0	0	,	,
chr12	57591459	57591765	1353	57591765	-	57591765	57591765	0	0	,	,
chr12	57844850	57845950	1354	57844850	+	57844850	57844850	0	0	,	,
chr12	57845810	57847280	1355	57845810	+	57845810	57845810	0	0	,	,
chr12	64221866	64223111	1356	64221866	+	64221866	64221866	0	0	,	,
chr12	64405099	64406139	1357	64406139	-	64406139	64406139	0	0	,	,
chr12	64456689	64457172	1358	64457172	-	64457172	64457172	0	0	,	,
chr12	64610229	64611004	1359	64611004	-	64611004	64611004	0	0	,	,
chr12	64610909	64611157	1360	64611157	-	64611157	64611157	0	0	,	,
chr12	64625004	64625985	1361	64625985	-	64625985	64625985	0	0	,	,
chr12	64672397	64673015	1362	64673015	-	64673015	64673015	0	0	,	,
chr12	64679280	64679609	1363	64679609	-	64679609	64679609	0	0	,	,
chr12	64680043	64680371	1364	64680371	-	64680371	64680371	0	0	,	,
chr12	64758837	64759101	1365	64758837	+	64758837	64758837	0	0	,	,
chr12	65169822	65170495	1366	65170495	-	65170495	65170495	0	0	,	,
chr12	66169728	66170375	1367	66169728	+	66169728	66169728	0	0	,	,
chr12	67269468	67270145	1368	67270145	-	67270145	67270145	0	0	,	,
chr12	68746565	68746842	1369	68746842	-	68746842	68746842	0	0	,	,
chr12	69358759	69360033	1370	69360033	-	69360033	69360033	0	0	,	,
chr12	70243271	70244207	1371	70244207	-	70244207	70244207	0	0	,	,
chr12	71662364	71662613	1372	71662364	+	71662364	71662364	0	0	,	,
chr12	71839544	71840604	1373	71840604	-	71840604	71840604	0	0	,	,
chr12	74292943	74294219	1374	74294219	-	74294219	74294219	0	0	,	,
chr12	74537817	74538278	1375	74538278	-	74538278	74538278	0	0	,	,
chr12	76781149	76781495	1376	76781495	-	76781495	76781495	0	0	,	,
chr12	79932667	79933559	1377	79932667	+	79932667	79932667	0	0	,	,
chr12	92144288	92146119	1378	92144288	+	92144288	92144288	0	0	,	,
chr12	92879863	92880111	1379	92879863	+	92879863	92879863	0	0	,	,
chr12	92928717	92929488	1380	92928717	+	92928717	92928717	0	0	,	,
chr12	93315020	93315997	1381	93315997	-	93315997	93315997	0	0	,	,
chr12	93571654	93572412	1382	93572412	-	93572412	93572412	0	0	,	,
chr12	93677270	93677943	1383	93677943	-	93677943	93677943	0	0	,	,
chr12	93740199	93742845	1384	93742845	-	93742845	93742845	0	0	,	,
chr12	93756682	93757920	1385	93757920	-	93757920	93757920	0	0	,	,
chr12	95181283	95181725	1386	95181283	+	95181283	95181283	0	0	,	,
chr12	95203348	95203611	1387	95203348	+	95203348	95203348	0	0	,	,
chr12	95204603	95205066	1388	95204603	+	95204603	95204603	0	0	,	,
chr12	95859142	95859761	1389	95859761	-	95859761	95859761	0	0	,	,
chr12	96375367	96375643	1390	96375367	+	96375367	96375367	0	0	,	,
chr12	96376236	96377310	1391	96376236	+	96376236	96376236	0	0	,	,
chr12	98515160	98515603	1392	98515160	+	98515160	98515160	0	0	,	,
chr12	98594428	98594677	1393	98594677	-	98594677	98594677	0	0	,	,
chr12	98644200	98644905	1394	98644200	+	98644200	98644200	0	0	,	,
chr12	100142215	100143111	1395	100142215	+	100142215	100142215	0	0	,	,
chr12	100266825	100267265	1396	100266825	+	100266825	100266825	0	0	,	,
chr12	100267574	100267889	1397	100267889	-	100267889	100267889	0	0	,	,
chr12	101407248	101407646	1398	101407248	+	101407248	101407248	0	0	,	,
chr12	101697522	101698623	1399	101698623	-	101698623	101698623	0	0	,	,
chr12	101698656	101698861	1400	101698861	-	101698861	101698861	0	0	,	,
chr12	102429981	102434259	1401	102429981	+	102429981	102429981	0	0	,	,
chr12	103805159	103805385	1402	103805159	+	103805159	103805159	0	0	,	,
chr12	104064491	104065347	1403	104065347	-	104065347	104065347	0	0	,	,
chr12	104137409	104138175	1404	104137409	+	104137409	104137409	0	0	,	,
chr12	104288696	104289141	1405	104289141	-	104289141	104289141	0	0	,	,
chr12	104456706	104457482	1406	104457482	-	104457482	104457482	0	0	,	,
chr12	104458712	104459052	1407	104459052	-	104459052	104459052	0	0	,	,
chr12	104478291	104478544	1408	104478544	-	104478544	104478544	0	0	,	,
chr12	104479652	104480107	1409	104480107	-	104480107	104480107	0	0	,	,
chr12	104493967	104494281	1410	104494281	-	104494281	104494281	0	0	,	,
chr12	104597653	104598759	1411	104598759	-	104598759	104598759	0	0	,	,
chr12	104598638	104599074	1412	104599074	-	104599074	104599074	0	0	,	,
chr12	104986082	104986950	1413	104986950	-	104986950	104986950	0	0	,	,
chr12	105107924	105108215	1414	105108215	-	105108215	105108215	0	0	,	,
chr12	106357923	106358560	1415	106358560	-	106358560	106358560	0	0	,	,
chr12	107760588	107762474	1416	107760588	+	107760588	107760588	0	0	,	,
chr12	108559831	108560438	1417	108559831	+	108559831	108559831	0	0	,	,
chr12	108560471	108561570	1418	108560471	+	108560471	108560471	0	0	,	,
chr12	108562313	108563617	1419	108563617	-	108563617	108563617	0	0	,	,
chr12	108689550	108691861	1420	108689550	+	108689550	108689550	0	0	,	,
chr12	108691762	108692921	1421	108691762	+	108691762	108691762	0	0	,	,
chr12	108695137	108695722	1422	108695137	+	108695137	108695137	0	0	,	,
chr12	108700180	108702270	1423	108700180	+	108700180	108700180	0	0	,	,
chr12	108729966	108730575	1424	108729966	+	108729966	108729966	0	0	,	,
chr12	109052405	109053206	1425	109053206	-	109053206	109053206	0	0	,	,
chr12	109461377	109461892	1426	109461377	+	109461377	109461377	0	0	,	,
chr12	109995727	109996374	1427	109995727	+	109995727	109995727	0	0	,	,
chr12	110055797	110056800	1428	110055797	+	110055797	110055797	0	0	,	,
chr12	110280950	110282316	1429	110282316	-	110282316	110282316	0	0	,	,
chr12	110402754	110403906	1430	110402754	+	110402754	110402754	0	0	,	,
chr12	110449840	110450472	1431	110449840	+	110449840	110449840	0	0	,	,
chr12	111685931	111686413	1432	111686413	-	111686413	111686413	0	0	,	,
chr12	111740707	111741569	1433	111741569	-	111741569	111741569	0	0	,	,
chr12	111775031	111775674	1434	111775674	-	111775674	111775674	0	0	,	,
chr12	111775536	111775924	1435	111775924	-	111775924	111775924	0	0	,	,
chr12	111792104	111792349	1436	111792349	-	111792349	111792349	0	0	,	,
chr12	111841088	111841348	1437	111841088	+	111841088	111841088	0	0	,	,
chr12	112008487	112008731	1438	112008487	+	112008487	112008487	0	0	,	,
chr12	112013082	112014231	1439	112014231	-	112014231	112014231	0	0	,	,
chr12	112353650	112353967	1440	112353650	+	112353650	112353650	0	0	,	,
chr12	112418734	112419455	1441	112419455	-	112419455	112419455	0	0	,	,
chr12	113271175	113271994	1442	113271994	-	113271994	113271994	0	0	,	,
chr12	113747219	113748050	1443	113747219	+	113747219	113747219	0	0	,	,
chr12	113933115	113934861	1444	113933115	+	113933115	113933115	0	0	,	,
chr12	116197419	116198391	1445	116197419	+	116197419	116197419	0	0	,	,
chr12	116816011	116819399	1446	116819399	-	116819399	116819399	0	0	,	,
chr12	116819283	116819605	1447	116819605	-	116819605	116819605	0	0	,	,
chr12	116910942	116911362	1448	116911362	-	116911362	116911362	0	0	,	,
chr12	117042592	117043736	1449	117042592	+	117042592	117042592	0	0	,	,
chr12	118060398	118061072	1450	118060398	+	118060398	118060398	0	0	,	,
chr12	118372796	118376874	1451	118376874	-	118376874	118376874	0	0	,	,
chr12	120116351	120116628	1452	120116351	+	120116351	120116351	0	0	,	,
chr12	120230872	120232733	1453	120230872	+	120230872	120230872	0	0	,	,
chr12	120234933	120236047	1454	120234933	+	120234933	120234933	0	0	,	,
chr12	120235953	120236436	1455	120235953	+	120235953	120235953	0	0	,	,
chr12	120468422	120469961	1456	120468422	+	120468422	120468422	0	0	,	,
chr12	120534864	120535223	1457	120535223	-	120535223	120535223	0	0	,	,
chr12	120710507	120710724	1458	120710724	-	120710724	120710724	0	0	,	,
chr12	120710917	120711143	1459	120711143	-	120711143	120711143	0	0	,	,
chr12	121207637	121210492	1460	121210492	-	121210492	121210492	0	0	,	,
chr12	121266457	121266750	1461	121266457	+	121266457	121266457	0	0	,	,
chr12	121467619	121468038	1462	121467619	+	121467619	121467619	0	0	,	,
chr12	121579414	121580120	1463	121579414	+	121579414	121579414	0	0	,	,
chr12	121626699	121627487	1464	121627487	-	121627487	121627487	0	0	,	,
chr12	121628913	121629214	1465	121629214	-	121629214	121629214	0	0	,	,
chr12	121738088	121738409	1466	121738409	-	121738409	121738409	0	0	,	,
chr12	121748099	121749054	1467	121749054	-	121749054	121749054	0	0	,	,
chr12	121798526	121800303	1468	121798526	+	121798526	121798526	0	0	,	,
chr12	121800162	121801163	1469	121800162	+	121800162	121800162	0	0	,	,
chr12	121888525	121889262	1470	121889262	-	121889262	121889262	0	0	,	,
chr12	121892820	121893227	1471	121893227	-	121893227	121893227	0	0	,	,
chr12	122020689	122023491	1472	122023491	-	122023491	122023491	0	0	,	,
chr12	122064092	122064916	1473	122064916	-	122064916	122064916	0	0	,	,
chr12	122096584	122098070	1474	122098070	-	122098070	122098070	0	0	,	,
chr12	122223903	122224689	1475	122223903	+	122223903	122223903	0	0	,	,
chr12	122333882	122334703	1476	122333882	+	122333882	122333882	0	0	,	,
chr12	122421500	122422301	1477	122421500	+	122421500	122421500	0	0	,	,
chr12	122422216	122422607	1478	122422216	+	122422216	122422216	0	0	,	,
chr12	123232602	123232892	1479	123232602	+	123232602	123232602	0	0	,	,
chr12	123363618	123364555	1480	123363618	+	123363618	123363618	0	0	,	,
chr12	123456155	123458482	1481	123458482	-	123458482	123458482	0	0	,	,
chr12	123671241	123671580	1482	123671580	-	123671580	123671580	0	0	,	,
chr12	123712904	123713625	1483	123713625	-	123713625	123713625	0	0	,	,
chr12	123719452	123719691	1484	123719691	-	123719691	123719691	0	0	,	,
chr12	124422788	124425236	1485	124422788	+	124422788	124422788	0	0	,	,
chr12	124804257	124805657	1486	124804257	+	124804257	124804257	0	0	,	,
chr12	124861768	124862044	1487	124861768	+	124861768	124861768	0	0	,	,
chr12	124994520	124994743	1488	124994743	-	124994743	124994743	0	0	,	,
chr12	130826065	130826834	1489	130826065	+	130826065	130826065	0	0	,	,
chr12	130872371	130872721	1490	130872721	-	130872721	130872721	0	0	,	,
chr12	130958374	130958806	1491	130958806	-	130958806	130958806	0	0	,	,
chr12	130999425	131000167	1492	131000167	-	131000167	131000167	0	0	,	,
chr12	131711144	131711869	1493	131711869	-	131711869	131711869	0	0	,	,
chr12	131830237	131830500	1494	131830500	-	131830500	131830500	0	0	,	,
chr12	131929019	131930362	1495	131930362	-	131930362	131930362	0	0	,	,
chr12	131949736	131950860	1496	131950860	-	131950860	131950860	0	0	,	,
chr12	131950976	131951153	1497	131951153	-	131951153	131951153	0	0	,	,
chr12	132560988	132561272	1498	132561272	-	132561272	132561272	0	0	,	,
chr12	132686903	132687610	1499	132686903	+	132686903	132686903	0	0	,	,
chr12	132760781	132762140	1500	132760781	+	132760781	132760781	0	0	,	,
chr12	132827970	132828499	1501	132827970	+	132827970	132827970	0	0	,	,
chr12	133037563	133037913	1502	133037913	-	133037913	133037913	0	0	,	,
chr13	19782309	19783148	1503	19782309	+	19782309	19782309	0	0	,	,
chr13	19959938	19960249	1504	19960249	-	19960249	19960249	0	0	,	,
chr13	20567090	20567487	1505	20567487	-	20567487	20567487	0	0	,	,
chr13	20773318	20774114	1506	20773318	+	20773318	20773318	0	0	,	,
chr13	20902145	20902830	1507	20902145	+	20902145	20902145	0	0	,	,
chr13	21176940	21177145	1508	21177145	-	21177145	21177145	0	0	,	,
chr13	21458575	21459313	1509	21458575	+	21458575	21458575	0	0	,	,
chr13	21567942	21568544	1510	21567942	+	21567942	21567942	0	0	,	,
chr13	21603912	21604927	1511	21603912	+	21603912	21603912	0	0	,	,
chr13	23866597	23867048	1512	23866597	+	23866597	23866597	0	0	,	,
chr13	25299937	25301925	1513	25301925	-	25301925	25301925	0	0	,	,
chr13	27137815	27139334	1514	27137815	+	27137815	27137815	0	0	,	,
chr13	28138053	28139274	1515	28139274	-	28139274	28139274	0	0	,	,
chr13	29594545	29594976	1516	29594545	+	29594545	29594545	0	0	,	,
chr13	29594952	29597712	1517	29594952	+	29594952	29594952	0	0	,	,
chr13	30229238	30229629	1518	30229238	+	30229238	30229238	0	0	,	,
chr13	31161012	31161757	1519	31161012	+	31161012	31161012	0	0	,	,
chr13	31200259	31200516	1520	31200516	-	31200516	31200516	0	0	,	,
chr13	31200630	31200854	1521	31200854	-	31200854	31200854	0	0	,	,
chr13	32315313	32315872	1522	32315872	-	32315872	32315872	0	0	,	,
chr13	32471722	32472078	1523	32471722	+	32471722	32471722	0	0	,	,
chr13	39039860	39040093	1524	39040093	-	39040093	39040093	0	0	,	,
chr13	39655948	39656238	1525	39656238	-	39656238	39656238	0	0	,	,
chr13	40789277	40789741	1526	40789741	-	40789741	40789741	0	0	,	,
chr13	41007233	41008584	1527	41007233	+	41007233	41007233	0	0	,	,
chr13	41061245	41061759	1528	41061759	-	41061759	41061759	0	0	,	,
chr13	41193497	41193857	1529	41193497	+	41193497	41193497	0	0	,	,
chr13	42049074	42049601	1530	42049601	-	42049601	42049601	0	0	,	,
chr13	42272007	42272641	1531	42272641	-	42272641	42272641	0	0	,	,
chr13	42274407	42274605	1532	42274605	-	42274605	42274605	0	0	,	,
chr13	45341969	45342372	1533	45342372	-	45342372	45342372	0	0	,	,
chr13	46796671	46797287	1534	46796671	+	46796671	46796671	0	0	,	,
chr13	49445750	49445914	1535	49445914	-	49445914	49445914	0	0	,	,
chr13	49791977	49792799	1536	49791977	+	49791977	49791977	0	0	,	,
chr13	51974706	51975227	1537	51974706	+	51974706	51974706	0	0	,	,
chr13	60163400	60163856	1538	60163400	+	60163400	60163400	0	0	,	,
chr13	72727258	72727979	1539	72727258	+	72727258	72727258	0	0	,	,
chr13	72781611	72781953	1540	72781611	+	72781611	72781611	0	0	,	,
chr13	75480893	75481722	1541	75480893	+	75480893	75480893	0	0	,	,
chr13	75549319	75550431	1542	75550431	-	75550431	75550431	0	0	,	,
chr13	94595780	94596037	1543	94595780	+	94595780	94595780	0	0	,	,
chr13	95208004	95208439	1544	95208004	+	95208004	95208004	0	0	,	,
chr13	95243474	95244492	1545	95243474	+	95243474	95243474	0	0	,	,
chr13	95271364	95272244	1546	95271364	+	95271364	95271364	0	0	,	,
chr13	95273958	95275081	1547	95273958	+	95273958	95273958	0	0	,	,
chr13	95300810	95301662	1548	95300810	+	95300810	95300810	0	0	,	,
chr13	96052802	96053485	1549	96052802	+	96052802	96052802	0	0	,	,
chr13	97255214	97259957	1550	97259957	-	97259957	97259957	0	0	,	,
chr13	98484647	98486399	1551	98484647	+	98484647	98484647	0	0	,	,
chr13	98509749	98510918	1552	98509749	+	98509749	98509749	0	0	,	,
chr13	99200693	99201531	1553	99201531	-	99201531	99201531	0	0	,	,
chr13	100674041	100675163	1554	100674041	+	100674041	100674041	0	0	,	,
chr13	102773104	102773961	1555	102773104	+	102773104	102773104	0	0	,	,
chr13	108768706	108769531	1556	108769531	-	108769531	108769531	0	0	,	,
chr13	110502540	110504207	1557	110504207	-	110504207	110504207	0	0	,	,
chr13	110508169	110510294	1558	110510294	-	110510294	110510294	0	0	,	,
chr13	110560860	110561113	1559	110560860	+	110560860	110560860	0	0	,	,
chr13	110980693	110981489	1560	110981489	-	110981489	110981489	0	0	,	,
chr13	111153598	111154140	1561	111154140	-	111154140	111154140	0	0	,	,
chr13	112587557	112588302	1562	112587557	+	112587557	112587557	0	0	,	,
chr13	112690561	112690857	1563	112690857	-	112690857	112690857	0	0	,	,
chr13	112700509	112701235	1564	112701235	-	112701235	112701235	0	0	,	,
chr13	112711294	112711873	1565	112711873	-	112711873	112711873	0	0	,	,
chr13	113209410	113210254	1566	113210254	-	113210254	113210254	0	0	,	,
chr13	113219096	113219694	1567	113219694	-	113219694	113219694	0	0	,	,
chr13	113219644	113220313	1568	113220313	-	113220313	113220313	0	0	,	,
chr13	113221445	113221674	1569	113221674	-	113221674	113221674	0	0	,	,
chr13	113491481	113491782	1570	113491782	-	113491782	113491782	0	0	,	,
chr13	113492730	113493476	1571	113493476	-	113493476	113493476	0	0	,	,
chr13	113505623	113506087	1572	113506087	-	113506087	113506087	0	0	,	,
chr13	113862575	113862850	1573	113862575	+	113862575	113862575	0	0	,	,
chr13	113863277	113864081	1574	113863277	+	113863277	113863277	0	0	,	,
chr13	114005097	114005771	1575	114005097	+	114005097	114005097	0	0	,	,
chr13	114064302	114065180	1576	114064302	+	114064302	114064302	0	0	,	,
chr13	114065204	114065585	1577	114065204	+	114065204	114065204	0	0	,	,
chr13	114065539	114066291	1578	114065539	+	114065539	114065539	0	0	,	,
chr13	114127017	114127275	1579	114127017	+	114127017	114127017	0	0	,	,
chr13	114129157	114129931	1580	114129157	+	114129157	114129157	0	0	,	,
chr13	114131487	114132041	1581	114131487	+	114131487	114131487	0	0	,	,
chr13	114234747	114235321	1582	114235321	-	114235321	114235321	0	0	,	,
chr13	114251034	114251778	1583	114251778	-	114251778	114251778	0	0	,	,
chr13	114314350	114314761	1584	114314761	-	114314761	114314761	0	0	,	,
chr14	20413189	20413478	1585	20413189	+	20413189	20413189	0	0	,	,
chr14	20801901	20802840	1586	20801901	+	20801901	20801901	0	0	,	,
chr14	21027128	21028193	1587	21027128	+	21027128	21027128	0	0	,	,
chr14	21102719	21103055	1588	21102719	+	21102719	21102719	0	0	,	,
chr14	21383569	21383935	1589	21383569	+	21383569	21383569	0	0	,	,
chr14	22829703	22830264	1590	22830264	-	22830264	22830264	0	0	,	,
chr14	22871597	22872654	1591	22872654	-	22872654	22872654	0	0	,	,
chr14	23005474	23005652	1592	23005474	+	23005474	23005474	0	0	,	,
chr14	23006766	23007418	1593	23006766	+	23006766	23006766	0	0	,	,
chr14	23007332	23008048	1594	23007332	+	23007332	23007332	0	0	,	,
chr14	23056370	23056791	1595	23056370	+	23056370	23056370	0	0	,	,
chr14	23129378	23130924	1596	23129378	+	23129378	23129378	0	0	,	,
chr14	24093895	24095593	1597	24095593	-	24095593	24095593	0	0	,	,
chr14	24188372	24190898	1598	24188372	+	24188372	24188372	0	0	,	,
chr14	24298886	24299876	1599	24298886	+	24298886	24298886	0	0	,	,
chr14	24430128	24430580	1600	24430580	-	24430580	24430580	0	0	,	,
chr14	28766953	28768138	1601	28768138	-	28768138	28768138	0	0	,	,
chr14	31037789	31038639	1602	31038639	-	31038639	31038639	0	0	,	,
chr14	31038535	31039066	1603	31039066	-	31039066	31039066	0	0	,	,
chr14	31058664	31059687	1604	31059687	-	31059687	31059687	0	0	,	,
chr14	31200443	31200645	1605	31200443	+	31200443	31200443	0	0	,	,
chr14	31205853	31206098	1606	31205853	+	31205853	31205853	0	0	,	,
chr14	31456923	31457275	1607	31456923	+	31456923	31456923	0	0	,	,
chr14	33938508	33939086	1608	33938508	+	33938508	33938508	0	0	,	,
chr14	34843199	34843474	1609	34843199	+	34843199	34843199	0	0	,	,
chr14	34873513	34877405	1610	34873513	+	34873513	34873513	0	0	,	,
chr14	35046122	35046891	1611	35046891	-	35046891	35046891	0	0	,	,
chr14	36976715	36977554	1612	36976715	+	36976715	36976715	0	0	,	,
chr14	37172099	37175957	1613	37172099	+	37172099	37172099	0	0	,	,
chr14	39267009	39267763	1614	39267763	-	39267763	39267763	0	0	,	,
chr14	45252498	45252778	1615	45252498	+	45252498	45252498	0	0	,	,
chr14	49620314	49620868	1616	49620314	+	49620314	49620314	0	0	,	,
chr14	49634038	49635544	1617	49634038	+	49634038	49634038	0	0	,	,
chr14	49687603	49687986	1618	49687603	+	49687603	49687603	0	0	,	,
chr14	49892881	49893541	1619	49893541	-	49893541	49893541	0	0	,	,
chr14	50943629	50944679	1620	50943629	+	50943629	50943629	0	0	,	,
chr14	52548453	52548740	1621	52548453	+	52548453	52548453	0	0	,	,
chr14	52694938	52695122	1622	52694938	+	52694938	52694938	0	0	,	,
chr14	54440989	54442328	1623	54440989	+	54440989	54440989	0	0	,	,
chr14	54721928	54729303	1624	54729303	-	54729303	54729303	0	0	,	,
chr14	54729206	54730568	1625	54730568	-	54730568	54730568	0	0	,	,
chr14	54754661	54755332	1626	54755332	-	54755332	54755332	0	0	,	,
chr14	54765399	54766645	1627	54766645	-	54766645	54766645	0	0	,	,
chr14	54770684	54773319	1628	54773319	-	54773319	54773319	0	0	,	,
chr14	55384042	55385387	1629	55384042	+	55384042	55384042	0	0	,	,
chr14	57391286	57391532	1630	57391532	-	57391532	57391532	0	0	,	,
chr14	60989040	60989720	1631	60989720	-	60989720	60989720	0	0	,	,
chr14	64841997	64842910	1632	64841997	+	64841997	64841997	0	0	,	,
chr14	64845262	64845888	1633	64845262	+	64845262	64845262	0	0	,	,
chr14	64879334	64879737	1634	64879334	+	64879334	64879334	0	0	,	,
chr14	65042209	65043150	1635	65043150	-	65043150	65043150	0	0	,	,
chr14	65437264	65438403	1636	65438403	-	65438403	65438403	0	0	,	,
chr14	66506881	66507896	1637	66507896	-	66507896	66507896	0	0	,	,
chr14	67674295	67675026	1638	67674295	+	67674295	67674295	0	0	,	,
chr14	67680378	67680987	1639	67680378	+	67680378	67680378	0	0	,	,
chr14	67681165	67681695	1640	67681165	+	67681165	67681165	0	0	,	,
chr14	68792910	68793471	1641	68792910	+	68792910	68792910	0	0	,	,
chr14	68795178	68797243	1642	68795178	+	68795178	68795178	0	0	,	,
chr14	69151804	69153190	1643	69151804	+	69151804	69151804	0	0	,	,
chr14	69653204	69653507	1644	69653507	-	69653507	69653507	0	0	,	,
chr14	69695835	69696967	1645	69696967	-	69696967	69696967	0	0	,	,
chr14	69701162	69702073	1646	69702073	-	69702073	69702073	0	0	,	,
chr14	71320489	71321070	1647	71321070	-	71321070	71321070	0	0	,	,
chr14	71361092	71361495	1648	71361495	-	71361495	71361495	0	0	,	,
chr14	71361754	71362469	1649	71362469	-	71362469	71362469	0	0	,	,
chr14	72926445	72927093	1650	72927093	-	72927093	72927093	0	0	,	,
chr14	73058647	73059192	1651	73059192	-	73059192	73059192	0	0	,	,
chr14	73457699	73458972	1652	73457699	+	73457699	73457699	0	0	,	,
chr14	73741782	73743069	1653	73741782	+	73741782	73741782	0	0	,	,
chr14	73753703	73754952	1654	73753703	+	73753703	73753703	0	0	,	,
chr14	73755655	73756351	1655	73755655	+	73755655	73755655	0	0	,	,
chr14	73785763	73786164	1656	73785763	+	73785763	73785763	0	0	,	,
chr14	73786095	73787228	1657	73786095	+	73786095	73786095	0	0	,	,
chr14	73852366	73852725	1658	73852725	-	73852725	73852725	0	0	,	,
chr14	74018252	74018587	1659	74018252	+	74018252	74018252	0	0	,	,
chr14	74302263	74302460	1660	74302263	+	74302263	74302263	0	0	,	,
chr14	75063680	75064303	1661	75063680	+	75063680	75063680	0	0	,	,
chr14	75176216	75177825	1662	75176216	+	75176216	75176216	0	0	,	,
chr14	75830927	75831590	1663	75831590	-	75831590	75831590	0	0	,	,
chr14	75934559	75935397	1664	75935397	-	75935397	75935397	0	0	,	,
chr14	76810856	76811530	1665	76810856	+	76810856	76810856	0	0	,	,
chr14	77027370	77027987	1666	77027370	+	77027370	77027370	0	0	,	,
chr14	77457891	77458518	1667	77458518	-	77458518	77458518	0	0	,	,
chr14	77605864	77606243	1668	77605864	+	77605864	77605864	0	0	,	,
chr14	77615765	77616305	1669	77615765	+	77615765	77615765	0	0	,	,
chr14	77799366	77800339	1670	77800339	-	77800339	77800339	0	0	,	,
chr14	77821680	77822870	1671	77822870	-	77822870	77822870	0	0	,	,
chr14	77892530	77893010	1672	77893010	-	77893010	77893010	0	0	,	,
chr14	77913265	77914184	1673	77914184	-	77914184	77914184	0	0	,	,
chr14	77917738	77918601	1674	77918601	-	77918601	77918601	0	0	,	,
chr14	77923031	77923710	1675	77923710	-	77923710	77923710	0	0	,	,
chr14	81304422	81304932	1676	81304422	+	81304422	81304422	0	0	,	,
chr14	81423857	81424521	1677	81423857	+	81423857	81423857	0	0	,	,
chr14	81429982	81430772	1678	81429982	+	81429982	81429982	0	0	,	,
chr14	81434355	81435662	1679	81434355	+	81434355	81434355	0	0	,	,
chr14	81435514	81436334	1680	81435514	+	81435514	81435514	0	0	,	,
chr14	87992396	87993375	1681	87992396	+	87992396	87992396	0	0	,	,
chr14	90758577	90759126	1682	90758577	+	90758577	90758577	0	0	,	,
chr14	90800817	90801239	1683	90800817	+	90800817	90800817	0	0	,	,
chr14	90801507	90801915	1684	90801507	+	90801507	90801507	0	0	,	,
chr14	90802102	90803126	1685	90802102	+	90802102	90802102	0	0	,	,
chr14	90803965	90804245	1686	90803965	+	90803965	90803965	0	0	,	,
chr14	90804385	90805774	1687	90804385	+	90804385	90804385	0	0	,	,
chr14	91114224	91115288	1688	91115288	-	91115288	91115288	0	0	,	,
chr14	91201280	91202378	1689	91202378	-	91202378	91202378	0	0	,	,
chr14	91382440	91383632	1690	91382440	+	91382440	91382440	0	0	,	,
chr14	91416407	91416567	1691	91416407	+	91416407	91416407	0	0	,	,
chr14	92039428	92040240	1692	92039428	+	92039428	92039428	0	0	,	,
chr14	92105939	92106213	1693	92105939	+	92105939	92105939	0	0	,	,
chr14	92122027	92123009	1694	92123009	-	92123009	92123009	0	0	,	,
chr14	92994326	92994642	1695	92994326	+	92994326	92994326	0	0	,	,
chr14	94080623	94080807	1696	94080623	+	94080623	94080623	0	0	,	,
chr14	96830705	96831034	1697	96831034	-	96831034	96831034	0	0	,	,
chr14	99479811	99479971	1698	99479811	+	99479811	99479811	0	0	,	,
chr14	100067839	100068635	1699	100068635	-	100068635	100068635	0	0	,	,
chr14	100140433	100142687	1700	100142687	-	100142687	100142687	0	0	,	,
chr14	101899259	101899453	1701	101899453	-	101899453	101899453	0	0	,	,
chr14	101964896	101965331	1702	101965331	-	101965331	101965331	0	0	,	,
chr14	102139609	102140552	1703	102140552	-	102140552	102140552	0	0	,	,
chr14	102318422	102320397	1704	102320397	-	102320397	102320397	0	0	,	,
chr14	102508602	102510125	1705	102508602	+	102508602	102508602	0	0	,	,
chr14	102644136	102645963	1706	102645963	-	102645963	102645963	0	0	,	,
chr14	103011127	103011385	1707	103011127	+	103011127	103011127	0	0	,	,
chr14	103056736	103059273	1708	103056736	+	103056736	103056736	0	0	,	,
chr14	103123599	103123959	1709	103123959	-	103123959	103123959	0	0	,	,
chr14	103136332	103137144	1710	103137144	-	103137144	103137144	0	0	,	,
chr14	103426036	103427498	1711	103427498	-	103427498	103427498	0	0	,	,
chr14	103629068	103629946	1712	103629946	-	103629946	103629946	0	0	,	,
chr14	103715024	103715903	1713	103715024	+	103715024	103715024	0	0	,	,
chr14	103716034	103716369	1714	103716369	-	103716369	103716369	0	0	,	,
chr14	104804300	104805416	1715	104805416	-	104805416	104805416	0	0	,	,
chr14	105020599	105020984	1716	105020599	+	105020599	105020599	0	0	,	,
chr14	105167963	105168480	1717	105167963	+	105167963	105167963	0	0	,	,
chr14	105491298	105491722	1718	105491722	-	105491722	105491722	0	0	,	,
chr15	23038874	23039087	1719	23038874	+	23038874	23038874	0	0	,	,
chr15	23039147	23039760	1720	23039147	+	23039147	23039147	0	0	,	,
chr15	23565485	23566174	1721	23566174	-	23566174	23566174	0	0	,	,
chr15	27086044	27086304	1722	27086304	-	27086304	27086304	0	0	,	,
chr15	27087464	27088213	1723	27088213	-	27088213	27088213	0	0	,	,
chr15	27088197	27089080	1724	27089080	-	27089080	27089080	0	0	,	,
chr15	27119316	27119898	1725	27119898	-	27119898	27119898	0	0	,	,
chr15	27127384	27127881	1726	27127881	-	27127881	27127881	0	0	,	,
chr15	27179640	27179945	1727	27179945	-	27179945	27179945	0	0	,	,
chr15	28904170	28904663	1728	28904663	-	28904663	28904663	0	0	,	,
chr15	28907136	28908067	1729	28908067	-	28908067	28908067	0	0	,	,
chr15	28913811	28914804	1730	28914804	-	28914804	28914804	0	0	,	,
chr15	28967718	28968814	1731	28968814	-	28968814	28968814	0	0	,	,
chr15	30991105	30991344	1732	30991105	+	30991105	30991105	0	0	,	,
chr15	34038687	34039158	1733	34038687	+	34038687	34038687	0	0	,	,
chr15	34437066	34437556	1734	34437066	+	34437066	34437066	0	0	,	,
chr15	35545599	35546052	1735	35545599	+	35545599	35545599	0	0	,	,
chr15	37099059	37099607	1736	37099059	+	37099059	37099059	0	0	,	,
chr15	40468758	40471794	1737	40471794	-	40471794	40471794	0	0	,	,
chr15	40564666	40565336	1738	40564666	+	40564666	40564666	0	0	,	,
chr15	40569646	40569954	1739	40569954	-	40569954	40569954	0	0	,	,
chr15	40695632	40695938	1740	40695938	-	40695938	40695938	0	0	,	,
chr15	40789349	40789593	1741	40789349	+	40789349	40789349	0	0	,	,
chr15	40894223	40895001	1742	40895001	-	40895001	40895001	0	0	,	,
chr15	41115313	41116427	1743	41115313	+	41115313	41115313	0	0	,	,
chr15	41283732	41284663	1744	41284663	-	41284663	41284663	0	0	,	,
chr15	41285051	41285343	1745	41285343	-	41285343	41285343	0	0	,	,
chr15	41438124	41438361	1746	41438361	-	41438361	41438361	0	0	,	,
chr15	41658238	41660671	1747	41660671	-	41660671	41660671	0	0	,	,
chr15	41660878	41661910	1748	41661910	-	41661910	41661910	0	0	,	,
chr15	41971667	41971905	1749	41971667	+	41971667	41971667	0	0	,	,
chr15	42498653	42499295	1750	42499295	-	42499295	42499295	0	0	,	,
chr15	42499644	42500095	1751	42500095	-	42500095	42500095	0	0	,	,
chr15	42548825	42549274	1752	42549274	-	42549274	42549274	0	0	,	,
chr15	43133744	43134545	1753	43134545	-	43134545	43134545	0	0	,	,
chr15	43330309	43330735	1754	43330309	+	43330309	43330309	0	0	,	,
chr15	43370939	43371632	1755	43371632	-	43371632	43371632	0	0	,	,
chr15	43509233	43509682	1756	43509233	+	43509233	43509233	0	0	,	,
chr15	44662740	44663289	1757	44662740	+	44662740	44662740	0	0	,	,
chr15	44663176	44664781	1758	44663176	+	44663176	44663176	0	0	,	,
chr15	45048183	45048820	1759	45048820	-	45048820	45048820	0	0	,	,
chr15	45048700	45049305	1760	45049305	-	45049305	45049305	0	0	,	,
chr15	45402224	45403669	1761	45403669	-	45403669	45403669	0	0	,	,
chr15	50259952	50260248	1762	50259952	+	50259952	50259952	0	0	,	,
chr15	50260746	50261403	1763	50260746	+	50260746	50260746	0	0	,	,
chr15	50261271	50261933	1764	50261271	+	50261271	50261271	0	0	,	,
chr15	50353742	50354034	1765	50353742	+	50353742	50353742	0	0	,	,
chr15	50354086	50354967	1766	50354086	+	50354086	50354086	0	0	,	,
chr15	50593980	50594383	1767	50593980	+	50593980	50593980	0	0	,	,
chr15	50686125	50686951	1768	50686125	+	50686125	50686125	0	0	,	,
chr15	50763924	50764231	1769	50763924	+	50763924	50763924	0	0	,	,
chr15	50908891	50909137	1770	50909137	-	50909137	50909137	0	0	,	,
chr15	51621974	51623193	1771	51621974	+	51621974	51621974	0	0	,	,
chr15	51737131	51739191	1772	51737131	+	51737131	51737131	0	0	,	,
chr15	52019020	52019514	1773	52019514	-	52019514	52019514	0	0	,	,
chr15	55196169	55197136	1774	55196169	+	55196169	55196169	0	0	,	,
chr15	55279898	55280620	1775	55279898	+	55279898	55279898	0	0	,	,
chr15	55282496	55283399	1776	55282496	+	55282496	55282496	0	0	,	,
chr15	55403829	55404889	1777	55403829	+	55403829	55403829	0	0	,	,
chr15	55405457	55406519	1778	55405457	+	55405457	55405457	0	0	,	,
chr15	55407129	55408109	1779	55407129	+	55407129	55407129	0	0	,	,
chr15	56245369	56246063	1780	56246063	-	56246063	56246063	0	0	,	,
chr15	56732788	56733293	1781	56732788	+	56732788	56732788	0	0	,	,
chr15	56733270	56733529	1782	56733270	+	56733270	56733270	0	0	,	,
chr15	58065013	58065909	1783	58065013	+	58065013	58065013	0	0	,	,
chr15	58180008	58180924	1784	58180008	+	58180008	58180008	0	0	,	,
chr15	58669465	58669678	1785	58669465	+	58669465	58669465	0	0	,	,
chr15	58770936	58772058	1786	58772058	-	58772058	58772058	0	0	,	,
chr15	58933609	58934009	1787	58934009	-	58934009	58934009	0	0	,	,
chr15	59104979	59105616	1788	59105616	-	59105616	59105616	0	0	,	,
chr15	62059851	62060974	1789	62059851	+	62059851	62059851	0	0	,	,
chr15	63050510	63051456	1790	63051456	-	63051456	63051456	0	0	,	,
chr15	63192237	63192476	1791	63192476	-	63192476	63192476	0	0	,	,
chr15	63504363	63505730	1792	63505730	-	63505730	63505730	0	0	,	,
chr15	63523672	63524491	1793	63524491	-	63524491	63524491	0	0	,	,
chr15	63793579	63793780	1794	63793579	+	63793579	63793579	0	0	,	,
chr15	63833477	63834147	1795	63833477	+	63833477	63833477	0	0	,	,
chr15	64093203	64094140	1796	64093203	+	64093203	64093203	0	0	,	,
chr15	64096128	64096572	1797	64096572	-	64096572	64096572	0	0	,	,
chr15	64152008	64154741	1798	64154741	-	64154741	64154741	0	0	,	,
chr15	64563647	64564069	1799	64564069	-	64564069	64564069	0	0	,	,
chr15	65132950	65133560	1800	65132950	+	65132950	65132950	0	0	,	,
chr15	65869987	65870632	1801	65870632	-	65870632	65870632	0	0	,	,
chr15	65870859	65871058	1802	65871058	-	65871058	65871058	0	0	,	,
chr15	66387094	66387534	1803	66387534	-	66387534	66387534	0	0	,	,
chr15	67066791	67067249	1804	67067249	-	67067249	67067249	0	0	,	,
chr15	67067748	67068099	1805	67068099	-	67068099	67068099	0	0	,	,
chr15	67254410	67254891	1806	67254410	+	67254410	67254410	0	0	,	,
chr15	67542896	67543578	1807	67543578	-	67543578	67543578	0	0	,	,
chr15	68228983	68229601	1808	68228983	+	68228983	68228983	0	0	,	,
chr15	68277580	68278318	1809	68278318	-	68278318	68278318	0	0	,	,
chr15	68278194	68278591	1810	68278591	-	68278591	68278591	0	0	,	,
chr15	68278661	68278933	1811	68278933	-	68278933	68278933	0	0	,	,
chr15	70092161	70092467	1812	70092161	+	70092161	70092161	0	0	,	,
chr15	72226960	72227291	1813	72226960	+	72226960	72226960	0	0	,	,
chr15	72230549	72230990	1814	72230549	+	72230549	72230549	0	0	,	,
chr15	72375630	72376183	1815	72375630	+	72375630	72375630	0	0	,	,
chr15	73632482	73633632	1816	73632482	+	73632482	73632482	0	0	,	,
chr15	74424161	74425192	1817	74424161	+	74424161	74424161	0	0	,	,
chr15	74541726	74541970	1818	74541970	-	74541970	74541970	0	0	,	,
chr15	74906018	74906805	1819	74906018	+	74906018	74906018	0	0	,	,
chr15	74937572	74938183	1820	74937572	+	74937572	74937572	0	0	,	,
chr15	74954761	74955361	1821	74954761	+	74954761	74954761	0	0	,	,
chr15	74956338	74957832	1822	74956338	+	74956338	74956338	0	0	,	,
chr15	75042420	75043682	1823	75043682	-	75043682	75043682	0	0	,	,
chr15	75046802	75047226	1824	75047226	-	75047226	75047226	0	0	,	,
chr15	75202397	75202827	1825	75202827	-	75202827	75202827	0	0	,	,
chr15	75452706	75454447	1826	75452706	+	75452706	75452706	0	0	,	,
chr15	75578048	75578242	1827	75578048	+	75578048	75578048	0	0	,	,
chr15	75651122	75651426	1828	75651426	-	75651426	75651426	0	0	,	,
chr15	75843828	75844474	1829	75844474	-	75844474	75844474	0	0	,	,
chr15	75903746	75904481	1830	75904481	-	75904481	75904481	0	0	,	,
chr15	76310845	76311111	1831	76310845	+	76310845	76310845	0	0	,	,
chr15	76337941	76338448	1832	76338448	-	76338448	76338448	0	0	,	,
chr15	76931409	76932158	1833	76932158	-	76932158	76932158	0	0	,	,
chr15	77070627	77072339	1834	77070627	+	77070627	77070627	0	0	,	,
chr15	78437973	78439034	1835	78439034	-	78439034	78439034	0	0	,	,
chr15	78564196	78565797	1836	78565797	-	78565797	78565797	0	0	,	,
chr15	78930632	78936905	1837	78930632	+	78930632	78930632	0	0	,	,
chr15	79896762	79897205	1838	79896762	+	79896762	79896762	0	0	,	,
chr15	80154151	80155678	1839	80155678	-	80155678	80155678	0	0	,	,
chr15	80159203	80160732	1840	80160732	-	80160732	80160732	0	0	,	,
chr15	81001015	81001536	1841	81001536	-	81001536	81001536	0	0	,	,
chr15	81166639	81167380	1842	81167380	-	81167380	81167380	0	0	,	,
chr15	82045565	82046085	1843	82045565	+	82045565	82045565	0	0	,	,
chr15	82644128	82644675	1844	82644128	+	82644128	82644128	0	0	,	,
chr15	82646533	82652229	1845	82646533	+	82646533	82646533	0	0	,	,
chr15	82808245	82810393	1846	82810393	-	82810393	82810393	0	0	,	,
chr15	83011056	83011828	1847	83011056	+	83011056	83011056	0	0	,	,
chr15	83066536	83066785	1848	83066536	+	83066536	83066536	0	0	,	,
chr15	83463441	83463754	1849	83463754	-	83463754	83463754	0	0	,	,
chr15	84569986	84570225	1850	84569986	+	84569986	84569986	0	0	,	,
chr15	84570269	84570961	1851	84570269	+	84570269	84570269	0	0	,	,
chr15	84631187	84632805	1852	84632805	-	84632805	84632805	0	0	,	,
chr15	84653477	84658587	1853	84653477	+	84653477	84653477	0	0	,	,
chr15	84749093	84749352	1854	84749352	-	84749352	84749352	0	0	,	,
chr15	84784992	84785213	1855	84785213	-	84785213	84785213	0	0	,	,
chr15	85117585	85118243	1856	85118243	-	85118243	85118243	0	0	,	,
chr15	88536911	88537308	1857	88536911	+	88536911	88536911	0	0	,	,
chr15	88541573	88542325	1858	88541573	+	88541573	88541573	0	0	,	,
chr15	88542468	88543789	1859	88542468	+	88542468	88542468	0	0	,	,
chr15	88620475	88621762	1860	88621762	-	88621762	88621762	0	0	,	,
chr15	88621623	88622309	1861	88622309	-	88622309	88622309	0	0	,	,
chr15	88622787	88623197	1862	88623197	-	88623197	88623197	0	0	,	,
chr15	88911978	88912655	1863	88911978	+	88911978	88911978	0	0	,	,
chr15	89892772	89892960	1864	89892772	+	89892772	89892772	0	0	,	,
chr15	89893088	89893633	1865	89893088	+	89893088	89893088	0	0	,	,
chr15	90059514	90059888	1866	90059888	-	90059888	90059888	0	0	,	,
chr15	90061399	90062092	1867	90062092	-	90062092	90062092	0	0	,	,
chr15	90101770	90102719	1868	90101770	+	90101770	90101770	0	0	,	,
chr15	90265543	90265914	1869	90265914	-	90265914	90265914	0	0	,	,
chr15	90266335	90266650	1870	90266650	-	90266650	90266650	0	0	,	,
chr15	90388406	90388694	1871	90388694	-	90388694	90388694	0	0	,	,
chr15	90530053	90530877	1872	90530877	-	90530877	90530877	0	0	,	,
chr15	90570606	90571168	1873	90571168	-	90571168	90571168	0	0	,	,
chr15	90872936	90874310	1874	90874310	-	90874310	90874310	0	0	,	,
chr15	90901031	90903343	1875	90903343	-	90903343	90903343	0	0	,	,
chr15	90928997	90930218	1876	90928997	+	90928997	90928997	0	0	,	,
chr15	90931900	90933845	1877	90931900	+	90931900	90931900	0	0	,	,
chr15	95169594	95170737	1878	95170737	-	95170737	95170737	0	0	,	,
chr15	95683002	95684754	1879	95684754	-	95684754	95684754	0	0	,	,
chr15	95709292	95710162	1880	95710162	-	95710162	95710162	0	0	,	,
chr15	96264571	96265351	1881	96264571	+	96264571	96264571	0	0	,	,
chr15	96273977	96275011	1882	96273977	+	96273977	96273977	0	0	,	,
chr15	96317342	96317810	1883	96317342	+	96317342	96317342	0	0	,	,
chr15	96330859	96331642	1884	96331642	-	96331642	96331642	0	0	,	,
chr15	97960177	97961564	1885	97961564	-	97961564	97961564	0	0	,	,
chr15	101446417	101448082	1886	101446417	+	101446417	101446417	0	0	,	,
chr15	101451601	101452349	1887	101451601	+	101451601	101451601	0	0	,	,
chr15	101456329	101457113	1888	101456329	+	101456329	101456329	0	0	,	,
chr15	101724159	101724545	1889	101724159	+	101724159	101724159	0	0	,	,
chr16	105211	106232	1890	105211	+	105211	105211	0	0	,	,
chr16	107252	107609	1891	107252	+	107252	107252	0	0	,	,
chr16	113738	114972	1892	113738	+	113738	113738	0	0	,	,
chr16	120203	121428	1893	120203	+	120203	120203	0	0	,	,
chr16	137344	138529	1894	137344	+	137344	137344	0	0	,	,
chr16	153998	155077	1895	155077	-	155077	155077	0	0	,	,
chr16	234803	235644	1896	235644	-	235644	235644	0	0	,	,
chr16	324660	326371	1897	324660	+	324660	324660	0	0	,	,
chr16	381053	381834	1898	381053	+	381053	381053	0	0	,	,
chr16	622631	623095	1899	623095	-	623095	623095	0	0	,	,
chr16	1307010	1310105	1900	1310105	-	1310105	1310105	0	0	,	,
chr16	1471067	1471379	1901	1471067	+	1471067	1471067	0	0	,	,
chr16	1610425	1611834	1902	1610425	+	1610425	1610425	0	0	,	,
chr16	1645413	1646046	1903	1646046	-	1646046	1646046	0	0	,	,
chr16	1678638	1679024	1904	1679024	-	1679024	1679024	0	0	,	,
chr16	1679667	1679959	1905	1679959	-	1679959	1679959	0	0	,	,
chr16	1708107	1708963	1906	1708963	-	1708963	1708963	0	0	,	,
chr16	1942210	1943170	1907	1942210	+	1942210	1942210	0	0	,	,
chr16	1972127	1972619	1908	1972619	-	1972619	1972619	0	0	,	,
chr16	1990212	1992162	1909	1992162	-	1992162	1992162	0	0	,	,
chr16	1992162	1992787	1910	1992787	-	1992787	1992787	0	0	,	,
chr16	2033204	2033775	1911	2033775	-	2033775	2033775	0	0	,	,
chr16	2038545	2041599	1912	2038545	+	2038545	2038545	0	0	,	,
chr16	2155393	2156690	1913	2156690	-	2156690	2156690	0	0	,	,
chr16	2223260	2224904	1914	2224904	-	2224904	2224904	0	0	,	,
chr16	2224955	2225369	1915	2225369	-	2225369	2225369	0	0	,	,
chr16	2250994	2251892	1916	2250994	+	2250994	2250994	0	0	,	,
chr16	2268278	2269109	1917	2269109	-	2269109	2269109	0	0	,	,
chr16	2339891	2346983	1918	2339891	+	2339891	2339891	0	0	,	,
chr16	2478995	2479592	1919	2479592	-	2479592	2479592	0	0	,	,
chr16	2484378	2485197	1920	2485197	-	2485197	2485197	0	0	,	,
chr16	2520578	2520925	1921	2520925	-	2520925	2520925	0	0	,	,
chr16	2521018	2521355	1922	2521355	-	2521355	2521355	0	0	,	,
chr16	2603231	2603898	1923	2603898	-	2603898	2603898	0	0	,	,
chr16	2912180	2912649	1924	2912649	-	2912649	2912649	0	0	,	,
chr16	3134091	3134393	1925	3134091	+	3134091	3134091	0	0	,	,
chr16	3263393	3264508	1926	3264508	-	3264508	3264508	0	0	,	,
chr16	3388540	3389181	1927	3388540	+	3388540	3388540	0	0	,	,
chr16	3458787	3459211	1928	3459211	-	3459211	3459211	0	0	,	,
chr16	3610595	3610827	1929	3610595	+	3610595	3610595	0	0	,	,
chr16	3612949	3613144	1930	3613144	-	3613144	3613144	0	0	,	,
chr16	3716961	3717723	1931	3716961	+	3716961	3716961	0	0	,	,
chr16	3862023	3862264	1932	3862023	+	3862023	3862023	0	0	,	,
chr16	4271367	4272542	1933	4271367	+	4271367	4271367	0	0	,	,
chr16	4371129	4371514	1934	4371129	+	4371129	4371129	0	0	,	,
chr16	4474210	4474793	1935	4474210	+	4474210	4474210	0	0	,	,
chr16	4625048	4625678	1936	4625678	-	4625678	4625678	0	0	,	,
chr16	4802401	4804314	1937	4802401	+	4802401	4802401	0	0	,	,
chr16	4847200	4848127	1938	4848127	-	4848127	4848127	0	0	,	,
chr16	8797615	8798242	1939	8798242	-	8798242	8798242	0	0	,	,
chr16	9091469	9092696	1940	9092696	-	9092696	9092696	0	0	,	,
chr16	10384802	10386363	1941	10386363	-	10386363	10386363	0	0	,	,
chr16	10743422	10744098	1942	10744098	-	10744098	10744098	0	0	,	,
chr16	11104085	11104977	1943	11104977	-	11104977	11104977	0	0	,	,
chr16	11345312	11345825	1944	11345825	-	11345825	11345825	0	0	,	,
chr16	11742273	11742997	1945	11742273	+	11742273	11742273	0	0	,	,
chr16	11914811	11916086	1946	11914811	+	11914811	11914811	0	0	,	,
chr16	12793442	12794091	1947	12793442	+	12793442	12793442	0	0	,	,
chr16	12794901	12795873	1948	12794901	+	12794901	12794901	0	0	,	,
chr16	12802577	12802950	1949	12802577	+	12802577	12802577	0	0	,	,
chr16	14486782	14487232	1950	14486782	+	14486782	14486782	0	0	,	,
chr16	14632708	14634077	1951	14634077	-	14634077	14634077	0	0	,	,
chr16	15879647	15880036	1952	15879647	+	15879647	15879647	0	0	,	,
chr16	15885900	15887177	1953	15885900	+	15885900	15885900	0	0	,	,
chr16	15987207	15988431	1954	15988431	-	15988431	15988431	0	0	,	,
chr16	16021367	16022126	1955	16022126	-	16022126	16022126	0	0	,	,
chr16	16021996	16022838	1956	16022838	-	16022838	16022838	0	0	,	,
chr16	19521069	19521810	1957	19521069	+	19521069	19521069	0	0	,	,
chr16	19554749	19556325	1958	19556325	-	19556325	19556325	0	0	,	,
chr16	19718100	19718813	1959	19718813	-	19718813	19718813	0	0	,	,
chr16	19721688	19722359	1960	19722359	-	19722359	19722359	0	0	,	,
chr16	20739871	20743068	1961	20739871	+	20739871	20739871	0	0	,	,
chr16	20805776	20806034	1962	20805776	+	20805776	20805776	0	0	,	,
chr16	20915284	20915936	1963	20915936	-	20915936	20915936	0	0	,	,
chr16	21599714	21600648	1964	21600648	-	21600648	21600648	0	0	,	,
chr16	22206424	22206943	1965	22206943	-	22206943	22206943	0	0	,	,
chr16	22215479	22216308	1966	22216308	-	22216308	22216308	0	0	,	,
chr16	22217604	22218076	1967	22218076	-	22218076	22218076	0	0	,	,
chr16	22286337	22286862	1968	22286862	-	22286862	22286862	0	0	,	,
chr16	23557928	23558278	1969	23558278	-	23558278	23558278	0	0	,	,
chr16	23595671	23595985	1970	23595671	+	23595671	23595671	0	0	,	,
chr16	23640332	23640798	1971	23640332	+	23640332	23640332	0	0	,	,
chr16	23641219	23641916	1972	23641916	-	23641916	23641916	0	0	,	,
chr16	23835948	23836699	1973	23836699	-	23836699	23836699	0	0	,	,
chr16	23900014	23901405	1974	23901405	-	23901405	23901405	0	0	,	,
chr16	23901336	23902703	1975	23902703	-	23902703	23902703	0	0	,	,
chr16	23902899	23903257	1976	23903257	-	23903257	23903257	0	0	,	,
chr16	23906518	23907601	1977	23907601	-	23907601	23907601	0	0	,	,
chr16	23909814	23910141	1978	23910141	-	23910141	23910141	0	0	,	,
chr16	23951589	23952483	1979	23952483	-	23952483	23952483	0	0	,	,
chr16	25177746	25177906	1980	25177906	-	25177906	25177906	0	0	,	,
chr16	27235437	27239240	1981	27235437	+	27235437	27235437	0	0	,	,
chr16	27566363	27566538	1982	27566538	-	27566538	27566538	0	0	,	,
chr16	27748755	27749027	1983	27749027	-	27749027	27749027	0	0	,	,
chr16	28211214	28212160	1984	28211214	+	28211214	28211214	0	0	,	,
chr16	29663035	29663530	1985	29663530	-	29663530	29663530	0	0	,	,
chr16	29663384	29664825	1986	29664825	-	29664825	29664825	0	0	,	,
chr16	29665186	29665494	1987	29665494	-	29665494	29665494	0	0	,	,
chr16	29665872	29666737	1988	29666737	-	29666737	29666737	0	0	,	,
chr16	29678419	29679702	1989	29679702	-	29679702	29679702	0	0	,	,
chr16	29792303	29792653	1990	29792653	-	29792653	29792653	0	0	,	,
chr16	30183578	30188545	1991	30188545	-	30188545	30188545	0	0	,	,
chr16	30377865	30378557	1992	30377865	+	30377865	30377865	0	0	,	,
chr16	30395255	30396214	1993	30396214	-	30396214	30396214	0	0	,	,
chr16	30398735	30400677	1994	30400677	-	30400677	30400677	0	0	,	,
chr16	30445537	30446941	1995	30445537	+	30445537	30445537	0	0	,	,
chr16	30534847	30535841	1996	30535841	-	30535841	30535841	0	0	,	,
chr16	30650492	30651450	1997	30651450	-	30651450	30651450	0	0	,	,
[truncated: 3,637 more rows]
