# Supplementary material for: High-sensitive nascent transcript sequencing reveals BRD4-specific control of widespread enhancer and target gene transcription
Source: Nat Commun. 2023 Aug 17;14:4971. doi: 10.1038/s41467-023-40633-y (PMC10435483; doi:10.1038/s41467-023-40633-y)
Supplement: Supplementary file 7 — Supplementary Data 4 [file 41467_2023_40633_MOESM7_ESM.xlsx]

## Sheet: Supplementary Data 4
Supplementary Data 4: Genomic DNA sequences of putative enhancers tested in the enhancer reporter assay.
The file contains the tested constructs, their genomic location and size (bp: base pairs). The positive control enhancer ‘HS2 minimal’ sequence was obtained from Ney et al. [18].
Construct	Location	Size	Sequence
HS2 minimal enhancer	chr11:5280741-5280786	46 bp	5'-CTCAAGCACAGCAATGCTGAGTCATGATGAGTCATGCTGAGGCTTA-3'
Enhancer #1	chr19:40464709-40464990	282 bp	5'-GGGGAGAGTTATGGACCTAGAGAAGAACTTTCAGAGTCCCTCCAAGGGAGACAGCAGAGTGGGGTCCTGTTGGCCTCCACCCTTTTGGGGCACGCAGATAGTCAATATCTTCAGCGTCCCCAAGGCCTGCAAGGGTGGGGCCCCATATCTGGAAGTCCCAGGCCCAGCTGGGAGTTGGTCAAGTCTGGGCTGTGGGGGCAGGGAGTGCTGGGGGATGGTTATCCCCTTTTCTGCCCTCTCTCCTGGGGCAACTCCAAATTTTCAGCCCTCATTGACTTTCCC-3'
Enhancer #2	chr1:244970941-244971645	705 bp	5'-CGTAGCTGTCCAGGCTGTGGGCCCCGGGGGGTGGCCTGGGTGAGGAGGAGTTCTGGCCGCCTGAATCTGACGGGATCCTCTGTTTGCGCCGAAACCCCGCGCTGGCGCAGCCTGATGGCGTTCGCGGCCACCATTTTGCCTCCTTAATGAGGACGCAGGAGGACGGTCTGGAGGTCACAGCCGCTGCCTCCGAGCTTCCCGGTCCTCCGAAATGCCTGCCCCGCCGCCGGCTAGCGCCGCGCAATTGGCCTAGTGTCTTGTCTTAAAAAAAAAAAAAGACACACACCCAAACAGCAATTTTAATAACGACGAAAAACCAAAACCTGGTTGAGATCTTGGAACCGCTGTGCGCCGGCCGGGCCTCTCCCAGGGGACCACCCAGCCCCGCGCGGTGGC…
Enhancer #3	chr21:46325282-46325509	228 bp	5'-ACAGGGGACGCGGGGCTAGGCCGGGGAAGGGCTGAGGCGGGCAGGAGGGGAAGGGGAGCCCGGAGCCTGCAGGGAGCTGCGAACAGGAGCAGAGCTCCCAggagggtggaggggggagggagggaCAAGACGCCGCCTGTAGGGCGACGCAGGCCGCAGACCAGGTCTGTGCTATATCCCGACATGGATAGGTGTGGTGGAGGAGGACATGAAAATAAACGACATGAG-3'
Enhancer #4	chr19:48872999-48873182	184 bp	5'-ttggatctaaggcagaactaggggctcagactcctggctattgagagataagAACAGAGCCAAGGGACAGAGATGGGCGTGGCCGAGATCAGAAAGGAATTTGGGACTCTCGCGTTGCTATTTACAATAGTTGTGTTACTATTTCCGTTGCTATGACTCATAGTCACGCCCGGATGCCATCCTC-3'
Enhancer #5	chr19:46786236-46786920	685 bp	5'-ATGTGTTTGTCGAGATGCTACAGCCTCAGCTGAGTGTCTGCGTGAATGTGTCCAGCTGTATGTCATTTGGTTATAAGCCTGTGTGGCAGGCCAAGTGTGAGCTACAGCTGTTTTGGCACGCAGGGGAGGCCTGTGCTCATAAACAGCCTCGGAGTGGGTGTGCCTGCCTGAAGGTCCGCCTGTACCACCCAGGCCCAGGCTGGGCCAGGACCCAGCTAATCTCCCCCAGCCAGAAGGTGCTCCCAGGCTTCAACTCGGGACACCAAGCCTGCCCCAGTCTCGCATCTCAGCCTGCACTGACGCCCCAGAGGCTGGAGAACCCTGTTCCGTGACTCATCATTTCCTTCCCCCAACTTCCAGGAAGTCCCCAACGTGGAGACACTGAATGAGCAAGCC…
Enhancer #6	chr1:42958018-42958389	372 bp	5'-CCTGGAGAAAAGTGCCCTCCCCTCGGCCTCGGCCTCGTCACCGCGGGGGACTGGCGGGAGGAGTAGGGGAGGCCGGTGGGACACCTCGCACCAGGCCGCCCACCTACAGGGGCGTCCGGGCTAGGGGAGCAGACGGAGAGCGGGGGCGGCTCCTGACTCCTCCGCGCgccggggccggggccgggccgggggctcggccCGCTCAGCCAATGGGCGCCGCGCTCGGGCCCCCTCCCCCGCACCGGGAGGGGCCGAGGCTGGGCTGCTGCTGCCGAGGTCGTGTGCGACGTGCCGCTCCCGGGCCCTGTGTCCCCAGCCCCAGCAGGGCCGCGTGGACGGCGCGGCGCCCCCGGAAGGAGGCCATGTGCTCAG-3'
Enhancer #7	chr17:51121344-51122474	1131 bp	5'-cAATTACCCAGATTGAGAATTCCGGGCTCCGAAAAAAACTGGAAACAGAAAGGGAGGGAAAAAAAACCATAACCAGGGTCTGCCCAAGTGGAAAGGTGGTCTCGAATAGAATAGAACTGTTTTGTGCTATGGAAGAGCAAGGGTGAGATGaggggaaatgggagtgactgctaataggtatgggatttcgttttgggataataaaaatgttctaaaaaatgtattatagtgatgaatacacaactctaaatatgctaaaagacattcaactttacacgttaagtgagtgaatcatatggcgtgtgaattatatctcaagttattaaaaaaTAAACAGGAAGGGTGATAGCATTCTGGAGAAGGGTGAAACTGGAACGTTACATGTGGCACTTTCCC…
Enhancer #8	chr19:43754969-43756655	1687 bp	5'-GCCGGGCTGAGCGTGCGTGGATGGAGGCGGTCGGCTTCAGCACGCATGCGGGTTCCGGAGCGGGAGGCGGGAGGACGCCGCGGCTCTGACTCAATGCGCGTGCGCGCGGTTGGGGGGTTGAGGGTGGGGAGATGAGTAGGGAAATGGATACGCCGAGGAGCCGGCAGGAGGGAGAGCGGCCCGGATCTGGGGTTCGAGTTGTGCCTCTTCGGTGATGTTGGCGGGATGCAGTGGGGTGGGACGACAGGGAGGAATTTCACTGTTCTGGGCTGAGTGCCAAGAACACATGAATGAATCAGACTTGGCGTGCGCCCTGGAAGACACCCCGGCCTGTGGAGAGACTGCCAGGGCCTCAAATCACTTAGGAAAGGGCGCGGGTCCGGTTGGACCTTGAAG…
Enhancer #9	chr17:74875718-74876890	1173 bp	5'-TCTCAAGGCCATTTCTAAGCTGCTAATGCATTTCCAAGGAGCAGCAATAACATATAGCAAAGCAGTGGGCTGGGGAGCCGCCAAGCCTGCCTCGTGCCAAGAGGGCTGCCTGGATCCAAAACTCCACTCtatcagtcaaccttctagcaagaaacagatggcacactcaaaaggcgtgattgaggacagtttaatgaaggagtttgtatacagaggtgtgagcagggtgaagggaatggagaagcaccccaggctagcaacagctggaaaccactaccaccgcaagcctggagggagctgtttcagaactagtgagagtctgtagctatggaaaagggtgtctaaaggaactgcggtctttggtaaaggaaGGTGTGGTGGAGATGAATGGAGAGT…
Enhancer #10	chr6:28895115-28896348	1234 bp	5'-GTTCCacatggaaagaacccaagatatattaagtgaaaaatgtcatagcatgactacatttctgttaaaaaaaaaaaacaaaatgttatatatatatgcgaatgcagagaaaaaagaaatgtaaaaaatacaataaatttttcacggtgattacatttgCGAGAGGAACGTACAGCTTTCATATTTCATTCAATGGTTAAAATGGTACTCAATTTTGACTGACAAAACGGTAATGATCAGATGCCAAAACGAGTGTGAATGTGCATAATTTACGAAAGACATTTTTGAGAACTGGTTACATGAGTTTTGAAAATAGGAGAGCAGAGGACCTGTGTAAGATTTTTAAAGAGACTGCACTGTCACGAGCCACAGCGTTGTGAGATTGGTAGGAAAGTG…
