# Supplementary material for: High-sensitive nascent transcript sequencing reveals BRD4-specific control of widespread enhancer and target gene transcription
Source: Nat Commun. 2023 Aug 17;14:4971. doi: 10.1038/s41467-023-40633-y (PMC10435483; doi:10.1038/s41467-023-40633-y)
Supplement: Supplementary file 8 — Supplementary Data 5 [file 41467_2023_40633_MOESM8_ESM.xlsx]

## Sheet: Supplementary Data 5
Supplementary Data 5: Significant BRD4 interactors.
Proteins were significantly enriched by native BRD4 immunoprecipitation and identified by mass spectrometry for the K562 dTAG-BRD4 cell line. Isotype-matched normal IgG was used to estimate the specificity of the enrichment. Only protein groups identified by ≥2 peptides in ≥70% of the replicates were considered. Significance was determined by a two-tailed Student's T-test. Imputed values are not …
Gene names	Protein names	Majority protein IDs	-log T-test p-value	-log T-test FDR-adjusted p-value	fold-change log2 LFQ in-tensity	Unique pep-tides	Unique se-quence cov-erage [%]	MS/MS count	log2 LFQ in-ten-sity BRD4 IP 1	log2 LFQ in-ten-sity BRD4 IP 2	log2 LFQ in-ten-sity BRD4 IP 3	log2 LFQ in-ten-sity BRD4 IP 4	log2 LFQ in-ten-sity BRD4 IP 5	log2 LFQ in-ten-sity con-trol 1	log2 LFQ in-ten-sity con-trol 2	log2 LFQ in-ten-sity con-trol 3	log2 LFQ in-ten-sity con-trol 4	log2 LFQ in-ten-sity con-trol 5
FAM21A	WASH complex subunit FAM21A	Q641Q2;F8W7U3;E7ESD2;A0A087WYF6	10.571	7.58606	5.56843	15	15.3	418	23.4463	23.1769	23.1531	23.3013	23.1563	NaN	NaN	NaN	NaN	NaN
PSIP1	PC4 and SFRS1-interacting protein	O75475	10.1849	7.501	4.60786	18	31.3	106	22.4935	22.5246	22.5016	22.5612	22.6405	17.9216	18.1271	NaN	NaN	NaN
ACIN1	Apoptotic chromatin condensation inducer in the nucleus	S4R3H4;E7EQT4;Q9UKV3	9.08521	6.60784	3.54657	33	26	422	24.2061	24.0984	24.1742	24.1034	24.2238	20.8297	20.7431	20.3838	20.7802	20.3361
DIAPH1	Protein diaphanous homolog 1	O60610;A0A0G2JH68;A0A140T8Z0;H9KV28;A0A2R8Y5N1	8.83931	6.60784	6.17611	70	50.9	369	24.4408	24.5452	23.9255	24.4354	24.0636	NaN	NaN	NaN	NaN	NaN
ZZZ3	ZZ-type zinc finger-containing protein 3	Q8IYH5	8.82375	6.60784	2.65612	25	26.7	107	20.6825	20.8124	20.9188	20.9401	21.1104	NaN	NaN	NaN	NaN	NaN
MGA	MAX gene-associated protein	Q8IWI9	8.75056	6.60784	3.26901	30	14	108	21.5753	21.2152	21.1942	21.1608	21.1884	NaN	NaN	NaN	NaN	NaN
TAF9B	Transcription initiation factor TFIID subunit 9B	Q9HBM6	8.70482	6.60784	4.90793	14	72.5	98	23.1994	23.1829	22.9398	22.7838	23.0616	NaN	NaN	NaN	NaN	NaN
MED14	Mediator of RNA polymerase II transcription subunit 14	O60244;H7C3E5	8.62153	6.60784	4.259	14	14.7	63	22.8658	22.9434	22.4336	22.5241	22.6285	NaN	NaN	NaN	NaN	NaN
PPHLN1	Periphilin-1	Q8NEY8;F8VWU8;F8VPY7	8.60936	6.60784	5.67621	0	0	18	23.7037	23.4775	24.2133	24.3218	24.038	NaN	NaN	NaN	NaN	NaN
CBX8	Chromobox protein homolog 8	Q9HC52	8.58434	6.60784	2.80681	11	44	41	20.8927	20.8558	20.838	20.8622	20.7948	NaN	NaN	NaN	NaN	NaN
NUP35	Nucleoporin NUP53	Q8NFH5	8.53155	6.60784	4.36942	9	48.5	52	22.0799	21.9127	22.5129	22.6553	22.2283	NaN	NaN	NaN	NaN	NaN
THRAP3	Thyroid hormone receptor-associated protein 3	A0A3B3ITZ9;Q9Y2W1	8.51364	6.60784	4.05424	34	32.6	235	24.0781	24.1476	23.995	23.9852	24.0324	20.4582	19.9902	19.8307	20.0906	19.5972
TAF8	Transcription initiation factor TFIID subunit 8	Q7Z7C8;A0A0A0MRR3;C9J7M8;B4DZU5	8.46527	6.59424	5.65952	13	54.8	50	24.1447	23.5095	23.4008	23.0949	23.9689	NaN	NaN	NaN	NaN	NaN
MED19	Mediator of RNA polymerase II transcription subunit 19	J3KR33;A0JLT2	8.31585	6.56115	5.10019	11	48	94	23.6576	23.1625	23.3204	23.2745	23.3374	NaN	NaN	NaN	NaN	NaN
INO80B;INO80B-WBP1	INO80 complex subunit B	Q9C086;J3KQ70;F8WCL7	8.30542	6.56115	3.90732	10	44.7	70	22.2772	22.4067	22.3278	21.8927	22.2685	NaN	NaN	NaN	NaN	NaN
TAF10	Transcription initiation factor TFIID subunit 10	Q12962;A0A087WWP5	8.30324	6.56115	5.00538	14	63.8	118	23.8993	23.687	23.8725	23.4595	23.7962	19.3629	18.3299	NaN	NaN	18.8133
BRD2	Bromodomain-containing protein 2	P25440;H0Y6K2;A0A140T9E9;A0A0G2JK44;U3KQA6;A0A0G2JHL0;A0A140T9V2;A0A0G2JHN8;A0A140T9F7	8.30057	6.56115	5.89791	18	32.5	98	24.3095	24.1104	23.8235	24.0142	23.944	NaN	NaN	NaN	NaN	NaN
CAPZB	F-actin-capping protein subunit beta	B1AK87;P47756;B1AK88;B1AK85	8.19926	6.49303	3.93605	6	25.8	29	21.7473	22.0093	22.3185	22.0384	22.2877	NaN	NaN	NaN	NaN	NaN
ZC3H14	Zinc finger CCCH domain-containing protein 14	Q6PJT7;G3V411	8.16292	6.47897	3.68455	0	0	146	21.7188	21.4446	21.8302	21.9423	22.0774	NaN	NaN	17.7702	NaN	18.3376
WHSC1L1	Histone-lysine N-methyltransferase NSD3	Q9BZ95	8.10707	6.44431	4.90088	23	16.1	84	22.7934	22.7202	22.6707	22.4726	22.8403	NaN	NaN	NaN	NaN	NaN
EHMT2	Histone-lysine N-methyltransferase EHMT2	A0A0G2JIS2;Q96KQ7;A2ABF8;A0A0G2JIR1;A2ABF9;A0A0G2JK64	8.07258	6.43003	3.77937	15	17.8	51	21.596	21.6529	22.0537	21.9907	22.2671	NaN	NaN	NaN	NaN	NaN
CWC15	Spliceosome-associated protein CWC15 homolog	Q9P013	7.95375	6.3305	4.24156	14	40.2	57	22.2876	22.1509	22.0493	22.2475	22.1686	NaN	NaN	NaN	NaN	NaN
ZNF592	Zinc finger protein 592	Q92610;H0YM74	7.86053	6.26775	5.52127	39	38.4	220	23.8076	23.7303	23.6384	23.3028	23.6267	18.8506	17.8523	NaN	18.3725	NaN
SNRPB2	U2 small nuclear ribonucleoprotein B	P08579	7.85479	6.26775	3.00828	7	38.7	43	21.0741	20.6233	20.9735	21.0354	20.9119	NaN	NaN	NaN	NaN	NaN
GATAD2A	Transcriptional repressor p66-alpha	Q86YP4	7.81907	6.26078	3.52258	47	74.6	448	24.3714	24.1164	24.2005	23.966	24.2789	21.1656	20.5617	20.316	20.6091	20.6679
ZNF638	Zinc finger protein 638	Q14966	7.8022	6.26078	4.88406	58	29.7	275	22.901	22.7479	22.9552	23.2333	22.4099	17.9576	NaN	NaN	NaN	17.6937
ZRANB2	Zinc finger Ran-binding domain-containing protein 2	O95218	7.77312	6.26078	4.08132	5	20.9	21	22.1979	22.1963	21.9937	21.6788	22.5871	NaN	NaN	NaN	NaN	NaN
TADA3	Transcriptional adapter 3	O75528	7.7671	6.26078	2.0843	9	38	35	19.915	19.9496	19.8401	19.7058	19.7985	NaN	NaN	NaN	NaN	NaN
EBNA1BP2	Probable rRNA-processing protein EBP2	Q99848;H7C2Q8	7.76257	6.26078	3.12921	7	39.9	18	21.1646	21.7134	21.3131	21.5608	21.3772	NaN	NaN	NaN	NaN	NaN
MBD3	Methyl-CpG-binding domain protein 3	O95983;K7EIE8;A0A0A0MTS6	7.74244	6.26078	3.34146	17	59.1	106	23.2939	23.3488	23.0765	22.7683	22.6985	19.8284	19.6745	19.4573	19.6599	19.8586
MED13L	Mediator of RNA polymerase II transcription subunit 13-like	H0YHC1;A0A3B3IRX3;Q71F56;A0A3B3IS46;F8VRB8	7.74061	6.26078	3.9004	19	21.6	67	21.9868	22.0437	21.9446	21.7195	21.9034	NaN	NaN	NaN	NaN	NaN
HSPA8	Heat shock cognate 71 kDa protein	P11142;E9PKE3;E9PN89;E9PNE6	7.66521	6.19875	3.08635	28	32.5	833	25.7832	26.0683	25.9564	26.0532	26.0456	23.0109	23.2995	22.5038	22.9021	22.7587
FAAP20;C1orf86	Fanconi anemia-associated protein of 20 kDa	Q6NZ36;H7C2E6;H7C361;H7C3A6	7.50857	6.05507	2.38282	6	58.3	34	20.7604	20.4175	20.3885	20.3903	20.4309	NaN	NaN	NaN	NaN	NaN
FAM208A	Protein FAM208A	Q9UK61;A0A087X0F1	7.46373	6.02282	3.35398	30	20.2	107	21.5034	21.6581	21.4178	21.4881	21.263	NaN	NaN	NaN	NaN	NaN
XRCC1	DNA repair protein XRCC1	F5H8D7;P18887;M0R1U8;M0QYS5;M0QZ96;M0R0D2	7.39749	5.98166	1.94758	8	23.6	30	20.1363	20.2228	20.2005	20.3759	20.4509	NaN	NaN	NaN	NaN	NaN
NELFA	Negative elongation factor A	A0A0C4DFX9;Q9H3P2;H0Y3X6;C9JHL4;C9JEM7;H7C2C7	7.38646	5.98166	3.7367	19	39.7	55	22.0112	21.7341	21.8356	21.7664	21.6806	NaN	NaN	NaN	NaN	NaN
NIPBL	Nipped-B-like protein	A0A590UJS4;Q6KC79	7.37557	5.98166	2.80038	19	11.2	39	20.7995	20.6064	20.4085	20.5901	20.3817	NaN	NaN	NaN	NaN	NaN
HEMGN	Hemogen	Q9BXL5	7.34876	5.96585	7.85707	48	75.2	576	25.846	25.5682	26.1228	26.4607	26.0788	18.6559	17.7886	19.2582	NaN	17.9753
BCL7A	B-cell CLL/lymphoma 7 protein family member A	Q4VC05	7.28621	5.91402	5.64243	3	11.4	32	24.1123	23.9886	23.9592	23.4178	24.1978	NaN	NaN	NaN	NaN	NaN
BCLAF1	Bcl-2-associated transcription factor 1	Q9NYF8	7.22521	5.87095	5.17098	3	3.4	218	23.3831	23.0026	23.2455	23.2221	23.2175	NaN	NaN	NaN	NaN	NaN
SMARCA2	Probable global transcription activator SNF2L2	P51531;F6VDE0;A0A0U1RQZ9	7.21727	5.87095	2.64363	16	12.3	68	20.8562	20.8545	20.6165	20.8054	20.7825	NaN	NaN	NaN	NaN	NaN
YTHDC1	YTH domain-containing protein 1	J3QR07;Q96MU7	7.21248	5.87095	3.58553	9	21.5	22	21.5719	21.4163	21.6349	21.8475	21.7324	NaN	NaN	NaN	NaN	NaN
TAF13	Transcription initiation factor TFIID subunit 13	Q15543	7.2019	5.87013	4.20669	6	51.6	49	22.4241	22.3351	22.1062	21.7447	22.0434	NaN	NaN	NaN	NaN	NaN
NPM1	Nucleophosmin	A0A7I2YQC0;P06748;A0A7I2V5J8;E5RI98;A0A7I2V5S2;A0A7I2V4G8	7.16599	5.84378	2.87435	18	65.9	197	24.498	24.3992	24.7828	25.0832	24.8878	21.9762	21.814	21.86	22.0751	21.554
DHX38	Pre-mRNA-splicing factor ATP-dependent RNA helicase PRP16	Q92620	7.1503	5.83742	2.67917	9	15.7	32	20.858	20.5201	21.0823	21.0674	20.8447	NaN	NaN	NaN	NaN	NaN
RPS12	40S ribosomal protein S12	P25398	7.13245	5.8362	5.27581	10	68.9	44	22.9408	22.818	23.2607	23.4634	23.5064	NaN	NaN	NaN	NaN	NaN
TAF4	Transcription initiation factor TFIID subunit 4	O00268;A0A0G2JRY5	7.13098	5.8362	4.42391	50	50	413	25.1979	24.9759	24.7497	24.5525	24.9109	21.276	20.1089	20.1887	20.4353	20.2585
YEATS2	YEATS domain-containing protein 2	Q9ULM3	7.0805	5.79955	3.23912	29	34	105	21.1624	21.0889	21.1929	21.2734	21.0927	NaN	NaN	NaN	NaN	NaN
SLTM	SAFB-like transcription modulator	Q9NWH9;H7C3F4	7.07696	5.79955	3.52906	38	30.9	222	23.7725	23.7011	23.5493	23.7175	23.7397	20.7619	20.3964	20.1304	19.7601	19.7861
INTS7	Integrator complex subunit 7	Q9NVH2	7.06616	5.79718	3.37434	14	19	54	21.329	21.5067	21.2421	21.0323	21.3963	NaN	NaN	NaN	NaN	NaN
CAPZA2	F-actin-capping protein subunit alpha-2	P47755;C9JUG7;F8W9N7	7.05706	5.79636	3.7945	4	16.1	19	22.1398	22.045	21.941	22.1722	21.8642	NaN	NaN	NaN	NaN	NaN
RNF2	E3 ubiquitin-protein ligase RING2	Q99496;X6RFN3	7.00991	5.75733	2.74274	7	29.5	44	21.2217	21.0833	20.9181	21.1007	20.7899	NaN	NaN	NaN	NaN	NaN
CCDC53	WASH complex subunit CCDC53	F5GZ97;Q9Y3C0;F5GWI9;F5GXZ7;F5H0A7;F5GXZ4;F5H2P1	6.99358	5.74897	3.39722	5	48.7	28	21.8752	21.5775	21.2047	21.2745	20.9133	NaN	NaN	NaN	NaN	NaN
MED17	Mediator of RNA polymerase II transcription subunit 17	A0A1W2PNW7;Q9NVC6;A0A1W2PS69;E9PM72;A0A1W2PRX4;A0A1W2PS27;A0A1W2PRB8;A0A1W2PR99;A0A1W2PQ48;A0A1W2PPP8;A0A1W2PNF3;E9PKQ4	6.9631	5.73908	5.4501	16	35	55	23.037	23.4481	23.1092	23.0908	22.9163	NaN	NaN	NaN	NaN	NaN
SSX2	Protein SSX2	Q16385	6.96063	5.73908	3.74642	10	42.6	54	21.9906	21.9459	22.0749	22.0224	22.1951	NaN	NaN	NaN	NaN	NaN
CIRBP	Cold-inducible RNA-binding protein	Q14011;K7ENX8;K7EJV5;K7EJV1;K7EMY9;K7ER40;K7EQR7;D6W5Y5;K7ELV6;K7ELT6	6.93965	5.72553	3.45004	2	15.7	39	21.2887	21.5844	21.6231	21.5319	21.4856	NaN	NaN	NaN	NaN	NaN
YLPM1	YLP motif-containing protein 1	P49750;H0YIQ2;F8VU51	6.90049	5.69366	2.48755	37	22.6	154	22.449	22.4254	22.4318	22.8317	22.2753	20.2486	20.141	20.0786	19.8791	19.628
CETN2	Centrin-2	P41208	6.78363	5.58399	2.4586	3	30.2	13	20.2552	20.7067	20.623	20.9752	20.7063	NaN	NaN	NaN	NaN	NaN
ALYREF	THO complex subunit 4	Q86V81	6.755	5.57087	2.51044	2	6.2	285	25.8033	25.9575	26.398	26.341	26.3143	23.8677	23.3546	23.8376	23.5714	23.6306
HSPA1B;HSPA1A	Heat shock 70 kDa protein 1B;Heat shock 70 kDa protein 1A	A0A0G2JIW1;P0DMV9;P0DMV8;V9GZ37	6.74967	5.57087	2.40688	30	45.3	268	23.2559	23.8597	23.6384	23.4936	23.3994	21.2622	21.4462	20.906	21.0567	20.9416
SUPT6H	Transcription elongation factor SPT6	Q7KZ85	6.72631	5.55509	3.69274	17	15.2	56	21.7162	21.8567	21.8761	21.713	21.593	18.8234	NaN	NaN	NaN	NaN
TAF2	Transcription initiation factor TFIID subunit 2	Q6P1X5	6.72053	5.55509	5.29082	12	12.2	51	23.7623	23.7431	23.3182	23.2164	23.2196	NaN	NaN	NaN	NaN	NaN
MED13	Mediator of RNA polymerase II transcription subunit 13	Q9UHV7	6.71033	5.55252	3.77146	27	15.1	85	22.1359	22.1745	21.8561	21.5857	21.8899	NaN	NaN	NaN	NaN	NaN
TAF4B	Transcription initiation factor TFIID subunit 4B	Q92750;J3KTH2	6.70499	5.55252	3.68451	27	34.9	96	21.7034	21.6403	21.486	21.2852	21.4812	NaN	NaN	NaN	NaN	NaN
HSPH1	Heat shock protein 105 kDa	Q92598;A0A0A0MSM0;R4GN69	6.65229	5.5101	1.93741	7	11.9	18	20.1274	19.7013	20.0329	20.1987	19.6102	NaN	NaN	NaN	NaN	NaN
HP1BP3	Heterochromatin protein 1-binding protein 3	Q5SSJ5;B0QZK4;Q5SWC8	6.64998	5.5101	3.99581	5	14.3	28	21.5942	21.4378	21.6448	22.2084	21.8869	NaN	NaN	NaN	NaN	NaN
CCNT1	Cyclin-T1	O60563	6.63303	5.49932	3.5801	10	25.2	48	21.1696	21.2155	21.2375	21.444	21.1467	NaN	NaN	NaN	NaN	NaN
MED15	Mediator of RNA polymerase II transcription subunit 15	Q96RN5;G3V1P5	6.61573	5.48847	5.71542	18	30.3	141	24.052	23.6128	23.6825	22.9745	23.9704	NaN	18.0135	NaN	NaN	16.8205
KMT2C	Histone-lysine N-methyltransferase 2C	Q8NEZ4;A0A7P0TAI3;A0A7P0T8F0;A0A7P0T9K8;H7BY37;A0A7P0TA60;A0A7P0Z448	6.60918	5.48847	4.02346	60	19.3	250	22.9966	22.7744	22.6289	22.273	22.6133	NaN	NaN	NaN	NaN	NaN
SAFB2	Scaffold attachment factor B2	Q14151	6.60422	5.48847	4.25352	42	38.4	335	24.0221	23.6887	24.0992	24.1697	24.2942	20.4342	19.8603	20.1228	18.9719	19.6172
NXF1	Nuclear RNA export factor 1	Q9UBU9;E9PIN3	6.57614	5.46622	3.11982	7	15.2	20	21.0578	20.9933	21.4274	21.5694	21.0748	NaN	NaN	NaN	NaN	NaN
THOC1	THO complex subunit 1	A0A087WWS1;Q96FV9;R4GMN4	6.5689	5.46473	2.48179	23	31.8	89	22.9391	23.1837	22.644	22.6987	22.9858	20.231	20.3926	20.7938	20.0824	20.5425
PPP1R10	Serine/threonine-protein phosphatase 1 regulatory subunit 10	Q96QC0	6.53466	5.44426	3.25045	26	25.4	84	21.762	21.5461	21.5345	21.6911	21.7016	NaN	NaN	NaN	NaN	NaN
ELL	RNA polymerase II elongation factor ELL	U3KQ90;P55199	6.5311	5.44426	2.87489	10	23.4	44	21.0286	20.7957	20.749	20.5406	21.0192	NaN	NaN	NaN	NaN	NaN
NCBP2	Nuclear cap-binding protein subunit 2	P52298;C9JQX9;B3KSB0	6.52615	5.44426	3.94419	13	68.6	63	21.7589	21.9523	21.5353	21.1871	21.6851	NaN	NaN	NaN	NaN	NaN
SRSF4	Serine/arginine-rich splicing factor 4	A0A0D9SEM4;Q08170	6.49184	5.41534	3.85206	9	16.9	28	22.2911	22.0314	22.0944	21.9546	22.3186	NaN	NaN	NaN	NaN	NaN
SYF2	Pre-mRNA-splicing factor SYF2	O95926	6.45716	5.386	3.10545	7	36.6	24	21.2625	21.3113	21.6938	21.3889	21.2164	NaN	NaN	NaN	NaN	NaN
RRS1	Ribosome biogenesis regulatory protein homolog	Q15050	6.45093	5.38503	2.1685	5	29	19	20.4096	20.3298	20.6961	20.533	20.494	NaN	NaN	NaN	NaN	NaN
CDK2AP1	Cyclin-dependent kinase 2-associated protein 1	O14519	6.43131	5.37433	3.81393	5	86.1	20	22.3872	21.9019	22.5595	21.4876	21.7786	NaN	NaN	NaN	NaN	NaN
POLR2A	DNA-directed RNA polymerase II subunit RPB1	A0A6Q8PGB0;P24928	6.42989	5.37433	4.72227	37	24.1	131	23.3144	23.2898	22.7533	22.6468	22.0013	17.8603	NaN	NaN	NaN	NaN
CCDC9	Coiled-coil domain-containing protein 9	Q9Y3X0;A0A2R8Y4Z8	6.39004	5.34081	2.43762	10	13.7	34	20.0668	20.1928	20.1777	20.3089	20.7368	NaN	NaN	NaN	NaN	NaN
GTF2F1	General transcription factor IIF subunit 1	P35269;M0QXD6	6.37591	5.33542	2.08318	18	35.6	47	20.4526	20.0944	20.3407	20.2066	20.4528	NaN	NaN	NaN	NaN	NaN
FKBP1A;FKBP12-Exip2	Peptidyl-prolyl cis-trans isomerase FKBP1A;Peptidyl-prolyl cis-trans isomerase	F6T7Q3;P62942;Q1JUQ5;A0A7I2V3S6	6.35666	5.326	4.37449	11	82.5	67	23.1599	22.827	22.2021	21.9475	21.8444	NaN	NaN	NaN	NaN	NaN
MED25	Mediator of RNA polymerase II transcription subunit 25	Q71SY5;M0QZQ2	6.35243	5.326	3.3512	7	15	38	21.4023	21.5465	21.0672	21.0564	21.1064	NaN	NaN	NaN	NaN	NaN
FAM21C	WASH complex subunit FAM21C	A0A096LPC5;Q9Y4E1;J3KP36	6.33258	5.326	3.72856	1	1.5	90	22.1452	21.9941	21.6988	21.7439	21.4127	NaN	NaN	NaN	NaN	NaN
MED12;TNRC11	Mediator of RNA polymerase II transcription subunit 12	Q93074;Q7Z3Z5	6.33227	5.326	4.17689	41	26.4	183	22.3961	22.5436	22.1593	22.251	22.1584	NaN	NaN	NaN	NaN	NaN
PHF3	PHD finger protein 3	Q92576	6.32808	5.326	2.45676	15	12	65	20.427	20.3057	20.4408	20.3821	20.5075	NaN	NaN	NaN	NaN	NaN
ADNP	Activity-dependent neuroprotector homeobox protein	Q9H2P0;A0A669KBJ7;A0A2R8Y6X0	6.32695	5.326	4.50744	35	42.3	152	22.0771	22.8376	23.0136	23.0696	23.0193	NaN	NaN	18.3346	NaN	NaN
UHRF1	E3 ubiquitin-protein ligase UHRF1	A0A087WVR3;A0A087WTW0;Q96T88;A0A087WWG9	6.32639	5.326	3.06706	11	23.4	27	20.9635	20.9102	20.985	21.3071	20.7447	NaN	NaN	NaN	NaN	NaN
POLE3	DNA polymerase epsilon subunit 3	Q9NRF9	6.3242	5.326	3.47346	5	49	20	20.8372	20.7471	21.2433	21.5207	21.6822	NaN	NaN	NaN	NaN	NaN
SS18	Protein SSXT	J3KRP6;J3QS72;X6R3J2;J3QQM2;J3KT74;J3QQW2;Q15532;J3QSB3;F5GWN1;J3QSG1;J3QQW6;J3QLJ7;J3QQX5;J3KT22;B4DLD3	6.31056	5.31941	4.21276	4	72.4	14	22.2822	22.5975	22.2818	22.14	23.1172	NaN	NaN	NaN	NaN	NaN
VWA9	von Willebrand factor A domain-containing protein 9	B4DVT3;B4DJL6;Q96SY0;H3BRY6	6.30438	5.31941	4.00704	13	52.1	56	22.3552	22.331	22.0261	21.6224	22.0797	NaN	NaN	NaN	NaN	NaN
SMARCD1	SWI/SNF-related matrix-associated actin-dependent regulator of chromatin subfamily D member 1	Q96GM5;F8VRQ4;H0YHV1	6.30018	5.31941	3.91512	20	44.5	114	22.4297	22.4882	22.2937	21.8775	22.1417	NaN	NaN	NaN	NaN	NaN
FKBP15	FK506-binding protein 15	Q5T1M5	6.30006	5.31941	5.20877	47	47.5	208	24.2046	23.495	23.1476	22.9701	22.8224	18.5436	18.931	NaN	17.6973	17.613
NUP62	Nuclear pore glycoprotein p62	M0QXN5;P37198	6.26982	5.29768	2.48756	5	20.2	24	20.4884	20.3317	20.761	20.6433	20.82	NaN	NaN	NaN	NaN	NaN
HDAC2	Histone deacetylase 2	Q92769	6.23329	5.26534	5.27605	9	26.6	52	23.9296	23.2578	23.534	23.0754	23.2171	NaN	NaN	NaN	NaN	NaN
TPX2	Targeting protein for Xklp2	Q9ULW0	6.22305	5.25926	4.7304	49	53.5	255	21.918	21.9255	22.1331	22.2842	22.2939	17.3156	17.1641	17.5739	16.4244	NaN
SAFB	Scaffold attachment factor B1	Q15424	6.21049	5.25082	3.3583	47	36.5	626	25.6502	25.3698	25.8125	26.0261	25.9161	22.976	22.634	22.0755	22.5036	21.7941
MED4	Mediator of RNA polymerase II transcription subunit 4	Q9NPJ6;Q5T911	6.1975	5.24578	3.68195	11	44.8	57	22.73	22.3984	21.9821	21.5807	21.8459	NaN	NaN	NaN	NaN	NaN
NUP98	Nuclear pore complex protein Nup98-Nup96;Nuclear pore complex protein Nup98;Nuclear pore complex protein Nup96	P52948;A0A3B3ITD8	6.19733	5.24578	2.98532	19	16.8	68	21.2306	21.1167	21.2887	21.3677	21.0585	NaN	NaN	NaN	NaN	NaN
HNRNPA2B1	Heterogeneous nuclear ribonucleoproteins A2/B1	P22626;A0A7I2V4I6;A0A087WUI2	6.18246	5.23491	1.60729	4	3.7	384	25.5502	25.5778	25.6669	25.8357	25.6264	24.0825	23.8385	24.1527	23.7943	24.3526
BAG2	BAG family molecular chaperone regulator 2	O95816	6.17491	5.23133	4.72775	14	75.8	68	22.9184	23.261	23.2216	22.5806	22.8972	NaN	NaN	NaN	NaN	NaN
SMARCB1	SWI/SNF-related matrix-associated actin-dependent regulator of chromatin subfamily B member 1	G5E975;Q12824;A0A0G2JSE9;C9JTA6;A0A2R8Y5N5;A0A2R8YEE8;A0A0G2JRV3	6.15547	5.21582	2.36142	10	28.9	31	20.2628	20.5947	20.4153	20.0331	20.4477	NaN	NaN	NaN	NaN	NaN
MED26	Mediator of RNA polymerase II transcription subunit 26	O95402	6.13289	5.19713	4.47478	23	47	125	22.6409	22.3646	22.4839	22.5854	22.7462	NaN	NaN	NaN	NaN	NaN
ANKHD1	Ankyrin repeat and KH domain-containing protein 1	Q8IWZ3;E9PDP5	6.12091	5.19251	4.73934	29	17.6	160	22.7813	22.6548	23.0697	23.2148	23.2727	NaN	NaN	NaN	NaN	NaN
SCAF1	Splicing factor. arginine/serine-rich 19	Q9H7N4	6.12058	5.19251	1.57363	12	13.5	53	19.6007	19.5782	19.8169	19.6647	19.7278	NaN	NaN	NaN	NaN	NaN
RBM25	RNA-binding protein 25	P49756	6.09291	5.16863	2.56202	8	13.8	26	20.3138	20.385	20.2831	20.7287	20.0164	NaN	NaN	NaN	NaN	NaN
NCOA5	Nuclear receptor coactivator 5	Q9HCD5	6.06492	5.14441	3.26767	15	46.8	115	23.2914	23.1295	23.4289	23.6737	23.4145	20.6988	19.3835	19.9804	20.0847	20.4523
MED9	Mediator of RNA polymerase II transcription subunit 9	Q9NWA0	6.05798	5.14184	4.36699	8	51.4	40	22.4983	22.3896	22.2625	22.1498	22.4272	NaN	NaN	NaN	NaN	NaN
ZC3H4	Zinc finger CCCH domain-containing protein 4	Q9UPT8;M0QY97	6.05494	5.14184	2.45918	18	24.9	71	20.5724	20.1291	20.7289	20.8939	20.9093	NaN	NaN	NaN	NaN	NaN
KHDRBS1	KH domain-containing. RNA-binding. signal transduction-associated protein 1	Q07666	6.04956	5.14013	3.83531	17	33	86	22.8971	22.6357	22.4469	23.3489	23.3507	19.4048	18.7347	18.8148	18.7344	19.8142
RPL6	60S ribosomal protein L6	Q02878	6.02405	5.12351	2.55111	6	22.9	33	20.3369	20.856	20.7913	20.8605	20.8406	NaN	NaN	NaN	NaN	NaN
CHAF1A	Chromatin assembly factor 1 subunit A	Q13111	6.0237	5.12351	3.17342	21	29.7	97	20.747	20.7647	20.936	20.9332	21.0007	NaN	NaN	NaN	NaN	NaN
BRD9	Bromodomain-containing protein 9	Q9H8M2	6.01294	5.12351	3.46036	23	56.6	94	21.5746	21.9043	21.0454	21.0973	20.7276	NaN	NaN	NaN	NaN	NaN
CHD8	Chromodomain-helicase-DNA-binding protein 8	Q9HCK8;A0A2R8Y840;A0A2R8Y808;A0A2R8Y4P3	6.01228	5.12351	2.39548	21	12.7	69	20.7611	20.6865	20.4926	20.3258	20.2632	NaN	NaN	NaN	NaN	NaN
INIP	SOSS complex subunit C	Q9NRY2;X6R8P6	6.00834	5.12351	3.20187	4	45.2	28	21.5268	21.3469	21.2292	21.2112	21.8487	NaN	NaN	NaN	NaN	NaN
RPLP1	60S acidic ribosomal protein P1	P05386	6.00757	5.12351	3.56919	4	84.2	25	21.2183	21.4119	21.6617	21.8913	22.0759	NaN	NaN	NaN	NaN	NaN
CCDC86	Coiled-coil domain-containing protein 86	Q9H6F5	6.00532	5.12351	3.37563	12	39.7	53	21.4044	20.9416	21.5654	21.9591	22.0536	NaN	NaN	NaN	NaN	NaN
GATAD2B	Transcriptional repressor p66-beta	Q8WXI9;A0A0U1RRM1	6.00185	5.12351	3.75872	27	62.7	135	21.7197	20.8955	21.7653	21.1886	21.7973	17.4623	17.0027	NaN	NaN	NaN
NUPL2	Nucleoporin-like protein 2	O15504;C9JYA1	6.00127	5.12351	2.80947	5	12.8	23	20.2409	20.2265	20.782	20.6947	20.9245	NaN	NaN	NaN	NaN	NaN
SMARCA4	Transcription activator BRG1	A0A2R8Y4P4;A0A2R8Y7S2;P51532;A0A0A0MT49;Q9HBD4;A0A2R8YGG3;A0A2R8Y440;A0A2R8YG32;A0A2R8Y4C5;A0A2R8YGP5;A0A2R8Y7F3;A0A2R8Y6N0;A0A2R8YF58;A0A2R8YDA1;A0A2R8Y526;A0A2R8YF80	5.99667	5.12228	5.98672	28	18.4	164	23.1046	23.1736	22.6005	22.5431	22.319	18.1037	15.9945	15.7471	16.893	17.0689
MED31	Mediator of RNA polymerase II transcription subunit 31	Q9Y3C7;I3L2J1	5.9841	5.11306	2.84574	4	38.2	20	21.0864	20.8366	20.9536	20.3153	21.021	NaN	NaN	NaN	NaN	NaN
INTS12	Integrator complex subunit 12	Q96CB8;A0A087WXN4;C9J0M6;E9PGI3	5.95439	5.0893	2.67494	6	19.7	25	20.9807	20.9984	20.7218	20.4628	20.5849	NaN	NaN	NaN	NaN	NaN
NUP107	Nuclear pore complex protein Nup107	G3V1T4;P57740	5.9537	5.0893	3.29502	8	70.9	35	21.0288	21.1456	21.8097	21.7911	21.6577	NaN	NaN	NaN	NaN	NaN
TAF9	Transcription initiation factor TFIID subunit 9	Q16594;D6RIE8;D6RGK3;D6RIV9;D6RHW1;D6RIY1	5.9255	5.0674	4.06613	15	67.4	228	24.3631	24.3372	24.1241	23.7946	24.0905	21.0311	19.224	19.7678	20.1395	20.2164
HNRNPC		B4DY08;B2R5W2;G3V4C1;G3V4W0;G3V251;G3V5X6;G3V3K6;B4DSU6;G3V4M8	5.92527	5.0674	0.817579	5	14.9	388	24.4893	24.4717	24.6716	24.6701	24.6635	23.8501	23.7141	23.7582	23.661	23.8949
PELP1	Proline-. glutamic acid- and leucine-rich protein 1	Q8IZL8;C9JFV4;I3L445	5.88818	5.0348	3.27751	11	13.5	29	20.8164	21.6263	21.394	21.3807	20.9657	NaN	NaN	NaN	NaN	NaN
ZC3H18	Zinc finger CCCH domain-containing protein 18	Q86VM9	5.88624	5.0348	2.27428	1	1.5	52	20.5802	20.5414	20.4067	20.4402	20.0889	NaN	NaN	NaN	NaN	NaN
IWS1	Protein IWS1 homolog	Q96ST2	5.8741	5.02585	2.18134	16	22.6	43	20.6921	20.6138	20.6454	20.5166	20.7554	NaN	NaN	NaN	NaN	NaN
RBM3	RNA-binding protein 3	P98179	5.86276	5.01766	4.13366	6	62.4	48	22.0973	22.0814	22.4472	22.7461	22.4561	NaN	NaN	NaN	NaN	NaN
SENP3	Sentrin-specific protease 3	Q9H4L4	5.8185	4.97802	2.51167	6	12.7	31	20.6603	20.8419	20.8867	20.745	20.6023	NaN	NaN	NaN	NaN	NaN
SUPT5H	Transcription elongation factor SPT5	O00267	5.81687	4.97802	2.87924	19	24.9	70	21.1389	21.1507	20.7743	20.7215	20.8585	NaN	NaN	NaN	NaN	NaN
AKAP8	A-kinase anchor protein 8	A0A7P0T893;O43823;M0QX51;A0A7P0TBC8	5.80766	4.97497	2.46974	4	12.5	18	19.5535	20.2905	20.2999	20.6276	20.3354	NaN	NaN	NaN	NaN	NaN
NCOR1	Nuclear receptor corepressor 1	O75376;A0A088AWL3	5.77497	4.94533	1.93319	26	18.2	90	19.9831	19.9072	20.2269	20.5044	20.3808	NaN	NaN	18.5771	NaN	NaN
BRD4	Bromodomain-containing protein 4	O60885;M0QZD9	5.76606	4.93944	6.9046	52	35.9	602	25.3781	25.4062	24.8036	24.4651	24.7184	19.8344	17.0726	18.1266	16.8984	18.3165
MPHOSPH8	M-phase phosphoprotein 8	Q99549;A0A0A0MT47	5.75066	4.92998	4.04244	24	36.7	148	22.4847	22.6984	22.6951	23.4786	22.6568	18.8558	19.4583	NaN	19.2283	NaN
SARNP	SAP domain-containing ribonucleoprotein	P82979;H0YHG0;F8VZQ9	5.75061	4.92998	4.91321	17	52.4	93	22.373	22.684	23.0966	22.9375	23.3407	17.8535	19.3133	17.7097	NaN	NaN
ARID1B	AT-rich interactive domain-containing protein 1B	Q8NFD5;A0A6Q8NVI4;A0A3F2YNW7;H0Y7H8;A0A1B0GVK1;A0A1B0GTJ8;A0A1B0GWJ2;A0A1B0GV63	5.73019	4.91253	2.19183	15	13.2	50	19.8856	19.8739	19.9465	19.9898	19.844	NaN	NaN	NaN	NaN	NaN
TAF3	Transcription initiation factor TFIID subunit 3	Q5VWG9	5.71822	4.90351	4.36388	26	35.2	101	22.8239	22.5484	22.6056	22.329	22.6654	NaN	NaN	NaN	NaN	NaN
SAP130	Histone deacetylase complex subunit SAP130	H7BXF5;A0A2R8YDB8;Q9H0E3	5.6985	4.88671	2.22762	11	18.5	41	20.153	19.9818	20.233	19.7939	20.2363	NaN	NaN	NaN	NaN	NaN
MFAP1	Microfibrillar-associated protein 1	P55081	5.673	4.86412	3.67479	30	59.5	134	22.3727	22.3005	22.4183	22.5177	22.5084	19.384	19.5564	NaN	18.2136	18.0917
TAF1	Transcription initiation factor TFIID subunit 1	P21675	5.6633	4.8573	5.72429	62	35.9	291	23.2843	23.2295	22.7894	21.9393	22.5253	15.9455	NaN	NaN	16.8515	16.5877
INTS1	Integrator complex subunit 1	Q8N201	5.65218	4.84905	2.99416	9	4.7	36	21.1401	21.1847	20.977	20.9833	20.9833	NaN	NaN	NaN	NaN	NaN
CDC73	Parafibromin	A0A2R8YHB3;A0A3B3IRP5;Q6P1J9;A0A1B0GUB2	5.64409	4.84381	3.23025	10	24.4	40	21.2492	21.1606	20.8435	21.442	21.1201	18.7139	NaN	NaN	NaN	NaN
EXOSC8	Exosome complex component RRP43	Q96B26	5.63492	4.84043	1.58126	6	16.3	14	19.0229	19.0274	19.1471	19.5157	19.2853	NaN	NaN	NaN	NaN	NaN
PHC2	Polyhomeotic-like protein 2	B3KPJ4;A0A0A0MSI2;Q8IXK0	5.63414	4.84043	2.24644	5	17.9	21	20.2523	20.8466	20.7917	20.8677	20.232	NaN	NaN	NaN	NaN	NaN
CBLL1	E3 ubiquitin-protein ligase Hakai	Q75N03	5.61618	4.83121	2.78593	5	15.9	25	20.6847	20.6428	20.8601	21.0093	20.9933	NaN	NaN	NaN	NaN	NaN
RPL4	60S ribosomal protein L4	P36578;H3BTP7;H3BU31	5.61554	4.83121	3.20655	8	27.4	26	20.7394	21.2145	21.0183	21.6002	21.0273	NaN	NaN	NaN	NaN	NaN
STAG2	Cohesin subunit SA-2	Q8N3U4	5.61479	4.83121	3.47321	8	11.1	29	20.7796	20.8634	21.5827	21.6439	21.3465	NaN	NaN	NaN	NaN	NaN
SUPT4H1	Transcription elongation factor SPT4	P63272;J3KSQ6;D3DTZ5;J3QSB9	5.59792	4.81706	3.29502	4	35.9	25	21.2998	21.649	21.0205	20.8767	21.1449	NaN	NaN	NaN	NaN	NaN
SRP9;DKFZp564M2223	Signal recognition particle 9 kDa protein	P49458;Q6P2S0;Q659G3;E9PE20	5.57972	4.80157	3.24454	8	61.6	45	21.5415	21.681	20.9917	20.9967	20.7891	NaN	NaN	NaN	NaN	NaN
FNBP4	Formin-binding protein 4	Q8N3X1	5.54166	4.76859	1.97919	8	8.4	26	20.4716	19.9194	20.2228	20.1593	20.265	NaN	NaN	NaN	NaN	NaN
RING1	E3 ubiquitin-protein ligase RING1	Q06587	5.54138	4.76859	2.91793	9	40.1	62	21.4095	21.1958	21.433	21.491	21.3384	NaN	NaN	NaN	NaN	NaN
DONSON	Protein downstream neighbor of Son	C9J4K5;Q9NYP3;C9JSP0;F8W8A5;F8WD19;H7C1C1	5.52472	4.75458	3.46712	3	6.5	35	21.0263	21.2487	21.5914	22.1907	21.9458	NaN	NaN	NaN	NaN	NaN
ALKBH5	RNA demethylase ALKBH5	Q6P6C2	5.51659	4.7491	2.43055	9	25.6	24	20.5438	20.3486	20.8929	20.7633	20.916	NaN	NaN	NaN	NaN	NaN
SNRNP70	U1 small nuclear ribonucleoprotein 70 kDa	P08621	5.49976	4.73653	3.31651	22	44.6	84	21.9383	22.2665	21.597	21.2769	20.9496	NaN	NaN	NaN	NaN	NaN
TAF7	Transcription initiation factor TFIID subunit 7	Q15545	5.49842	4.73653	2.94466	28	75.6	128	21.6738	21.3514	20.9815	20.7331	21.0257	NaN	NaN	NaN	NaN	NaN
SRSF3	Serine/arginine-rich splicing factor 3	A0A087X2D0;P84103	5.4962	4.73653	2.25979	8	72.6	103	24.4153	24.8631	24.6041	24.2807	24.1022	22.5649	22.3071	21.7072	22.028	22.3595
GLTSCR1	Glioma tumor suppressor candidate region gene 1 protein	A0A087WWH3;Q9NZM4	5.48876	4.73243	4.13137	34	31.6	227	22.8346	22.6798	22.469	22.0929	22.4513	NaN	NaN	NaN	NaN	NaN
SMC1A	Structural maintenance of chromosomes protein;Structural maintenance of chromosomes protein 1A	G8JLG1;Q14683;A0A6Q8PHC3	5.48696	4.73243	3.04283	14	19	29	20.9862	21.062	20.6879	21.024	20.7685	NaN	NaN	NaN	NaN	NaN
SUDS3	Sin3 histone deacetylase corepressor complex component SDS3	Q9H7L9	5.48033	4.72913	2.15093	4	17.4	16	19.7531	20.3085	20.1061	19.7757	20.1395	NaN	NaN	NaN	NaN	NaN
MED24	Mediator of RNA polymerase II transcription subunit 24	O75448;A0A0B4J1W0;F5GY88;F5H5K2;B4DDR8	5.46905	4.72212	3.139	30	38.9	110	21.7515	22.0494	21.5595	21.4353	21.4308	NaN	NaN	NaN	NaN	NaN
DDX3X;DDX3Y	ATP-dependent RNA helicase DDX3X;ATP-dependent RNA helicase DDX3Y	A0A2R8YFS5;O00571;A0A0D9SF53;A0A0D9SG12;A0A2R8YF78;A0A0D9SFB3;A0A2R8Y4A4;A0A2R8Y5G6;A0A2U3TZJ9;A0A2R8YFR4;A0A2R8YCW1;A0A2R8Y645;A0A2R8Y7T2;A0A2R8YDT5;F6S8Q4;A0A2R8YDH3;O15523	5.44765	4.70323	1.83013	25	44.9	106	22.9532	22.9537	22.5636	23.0304	22.4509	20.7923	21.279	20.6306	21.0469	21.0525
SRSF1	Serine/arginine-rich splicing factor 1	J3KTL2;Q07955	5.43702	4.69508	3.61753	25	62.8	216	24.027	24.3926	23.57	23.2935	23.2227	20.1245	20.1648	19.3494	20.8143	19.9651
RPLP0;RPLP0P6	60S acidic ribosomal protein P0;60S acidic ribosomal protein P0-like	P05388;F8VU65;F8VWS0;F8VPE8;G3V210;Q8NHW5;F8VW21;F8VQY6;F8VRK7;F8VZS0	5.42295	4.68436	4.40269	13	41	49	22.0001	22.5584	22.6472	22.5795	22.5863	NaN	NaN	18.7734	NaN	NaN
CBFA2T3	Protein CBFA2T3	O75081	5.41966	4.68436	1.85068	5	11.8	14	20.0587	19.629	19.4796	20.0366	19.6841	NaN	NaN	NaN	NaN	NaN
RPL19	60S ribosomal protein L19;Ribosomal protein L19	A0A7I2V4U6;A0A7I2V2L0;A0A7I2V512;P84098;A0A7I2V638;J3QR09;J3KTE4;A0A7I2YQG2	5.41737	4.68436	2.74501	5	36.8	26	20.5979	20.7388	20.924	21.0823	20.7915	NaN	NaN	NaN	NaN	NaN
DDX39B	Spliceosome RNA helicase DDX39B	Q13838;Q5STU3;A0A0G2JJZ9;A0A140T9X3;F6WLT2;A0A0A0MT12;F6TRA5	5.41648	4.68436	1.97182	15	41.1	177	24.2397	24.521	24.2784	24.3977	24.3414	22.5508	22.7662	21.8923	22.0692	22.6406
ZC3H11A	Zinc finger CCCH domain-containing protein 11A	O75152;E9PQ61;E9PBY7	5.40867	4.67897	3.21389	39	52.6	173	22.5968	22.4718	22.2303	22.4339	22.2942	19.9002	19.4183	18.5389	19.5864	18.5136
ASXL2	Putative Polycomb group protein ASXL2	Q76L83;E7EWD6;A0A5F9ZHN2	5.38521	4.65791	3.08102	37	37.3	119	21.5358	21.2839	20.0587	20.7709	21.0463	17.7777	17.9193	NaN	17.9127	NaN
TAF6	Transcription initiation factor TFIID subunit 6	J3KR72;P49848;C9JTY6	5.36369	4.63878	5.79803	48	58.4	284	23.2823	23.7478	23.0526	22.4752	22.641	18.6541	16.4613	16.8581	16.1692	18.0662
WASH3P;WASH2P;WASH6P;WASH1	Putative WAS protein family homolog 3;WAS protein family homolog 2;WAS protein family homolog 6;WAS protein family homolog 1	C4AMC7;Q6VEQ5;A0A7I2YQU6;Q9NQA3;A8K0Z3	5.3584	4.63588	2.82781	20	43.4	68	21.334	21.2823	20.8193	20.8612	20.7829	NaN	NaN	NaN	NaN	NaN
INTS4	Integrator complex subunit 4	Q96HW7	5.35566	4.6355	2.21075	16	20.5	48	20.9062	20.3111	20.5206	20.394	20.9323	NaN	NaN	NaN	NaN	NaN
RPL22	60S ribosomal protein L22	P35268;K7ERI7;K7ELC4;K7EMH1	5.34353	4.62573	3.24128	12	75	50	21.2738	21.7044	21.4892	21.119	21.5335	NaN	NaN	NaN	NaN	NaN
ZMYM2	Zinc finger MYM-type protein 2	Q9UBW7;A0A087X151	5.34044	4.62498	2.33116	12	18.3	47	20.2256	20.4599	20.6548	20.999	20.5278	NaN	NaN	NaN	NaN	NaN
CHAMP1	Chromosome alignment-maintaining phosphoprotein 1	Q96JM3	5.33259	4.61946	2.45155	21	34.9	89	20.4483	20.3652	20.5294	20.7519	20.7494	NaN	NaN	NaN	NaN	NaN
SRSF5	Serine/arginine-rich splicing factor 5	Q13243;B4DJK0;B4DUA4	5.32784	4.61832	3.02268	8	31.2	36	20.8289	21.1026	20.5268	21.1746	20.789	NaN	NaN	NaN	NaN	NaN
NPM3	Nucleoplasmin-3	O75607	5.32684	4.61832	3.26267	6	47.8	32	21.2437	21.0096	21.5449	21.4215	21.7191	NaN	NaN	NaN	NaN	NaN
EPC2	Enhancer of polycomb homolog 2	Q52LR7	5.31081	4.60459	2.09138	10	15.5	37	20.2961	20.1457	19.4755	19.6213	19.6104	NaN	NaN	NaN	NaN	NaN
ZCCHC8	Zinc finger CCHC domain-containing protein 8	Q6NZY4;F5H6J5;F5GX80	5.30506	4.60111	2.15663	20	32.8	92	21.4848	21.3076	21.5529	21.2772	21.2473	19.4633	18.9028	NaN	19.6999	19.3664
EIF4B	Eukaryotic translation initiation factor 4B	E7EX17;P23588;F8VX11	5.29343	4.59176	2.19324	6	14.1	13	19.9549	20.1734	20.1224	20.4717	20.354	NaN	NaN	NaN	NaN	NaN
RCOR3	REST corepressor 3	Q9P2K3;H0YF22	5.28189	4.58247	1.86458	5	19	21	20.2055	20.2518	20.1078	19.9178	19.9883	NaN	NaN	NaN	NaN	NaN
NELFE	Negative elongation factor E	P18615;A0A0A0MT02;A0A0A0MSN9;A0A0G2JI50;E9PD43;A2ABK4	5.26546	4.57052	3.3482	14	47.9	57	21.4938	21.4592	21.5872	21.6026	21.7818	NaN	NaN	NaN	NaN	NaN
PDHX	Pyruvate dehydrogenase protein X component. mitochondrial	O00330;H0YD97	5.25896	4.56624	4.64639	25	40.1	138	21.8384	21.6648	23.4481	23.3378	23.5933	NaN	NaN	NaN	NaN	NaN
KDM5C	Lysine-specific demethylase 5C	P41229	5.25116	4.56128	2.72484	22	16.5	75	21.5039	21.3183	21.0439	20.6286	20.976	NaN	NaN	NaN	NaN	NaN
TAF12	Transcription initiation factor TFIID subunit 12	Q16514	5.24959	4.56128	3.90716	8	29.2	48	22.498	22.5293	22.0354	21.6083	21.9986	NaN	NaN	NaN	NaN	NaN
CDK8	Cyclin-dependent kinase 8	P49336	5.24065	4.55453	3.08209	5	22	44	21.0852	21.1145	21.2515	21.1293	21.4925	NaN	NaN	NaN	NaN	NaN
ZNF451	Zinc finger protein 451	Q9Y4E5;E9PH99;D6RIA1	5.23841	4.55446	2.0567	11	14.1	30	20.4707	20.5386	20.505	20.2633	20.0446	NaN	NaN	NaN	NaN	NaN
HNRNPA3	Heterogeneous nuclear ribonucleoprotein A3	A0A7I2V2R3;A0A7I2V5D8;P51991;A0A7I2V4G0;A0A7I2V402;A0A7I2V4J6	5.22264	4.54086	1.16084	24	58.9	206	25.3047	25.5076	25.3713	25.4165	25.2303	24.157	24.5055	24.2515	24.2318	23.8805
SRSF7	Serine/arginine-rich splicing factor 7	A0A0B4J1Z1;C9JAB2;Q16629	5.21575	4.53735	3.19438	10	71.5	54	21.3275	21.9257	20.9751	20.7485	20.6198	NaN	NaN	NaN	NaN	NaN
SMARCD2	SWI/SNF-related matrix-associated actin-dependent regulator of chromatin subfamily D member 2	J3KMX2;B9EGA3;Q92925	5.21483	4.53735	1.46636	5	12.5	20	19.5851	19.9515	19.6815	19.5196	19.4058	NaN	NaN	NaN	NaN	NaN
SCAF11	Protein SCAF11	F8VXG7;Q99590	5.21253	4.53719	3.1686	16	13.2	56	20.8087	20.5459	20.9705	20.8244	20.9345	NaN	NaN	NaN	NaN	NaN
SRRM2	Serine/arginine repetitive matrix protein 2	Q9UQ35	5.20303	4.52981	2.22931	50	21.4	321	23.6404	23.5103	23.6668	24.0648	23.8281	22.2326	21.151	21.4138	21.5296	21.2368
WTAP	Pre-mRNA-splicing regulator WTAP	Q15007;A0A087X1R4	5.18896	4.51785	3.76354	18	47.7	78	21.6965	21.8737	21.5287	21.1148	21.6055	18.4877	18.0432	16.9324	17.0515	18.4867
TOP2A	DNA topoisomerase 2-alpha	P11388	5.1744	4.5054	3.17334	17	11.6	83	21.2072	21.1877	21.1384	21.2367	21.0832	NaN	NaN	NaN	NaN	NaN
TAF15	TATA-binding protein-associated factor 2N	Q92804;A0A075B7D9;A0A075B7F4	5.17006	4.50314	3.42017	7	12.7	46	21.8003	21.8956	21.5377	21.535	21.1974	NaN	NaN	NaN	NaN	19.086
ZNF687	Zinc finger protein 687	Q8N1G0;F8WCX2	5.16557	4.50104	4.88309	34	29.1	163	22.629	22.3473	22.2481	21.9595	22.1793	16.8209	NaN	NaN	16.0738	NaN
GTF3C4	General transcription factor 3C polypeptide 4	Q9UKN8;F2Z356	5.16379	4.50104	2.05443	9	21.4	26	20.192	20.0653	20.1875	20.5852	20.3039	NaN	NaN	NaN	NaN	NaN
RBBP6	E3 ubiquitin-protein ligase RBBP6	Q7Z6E9;A0A2R8Y880;H3BSK8	5.15965	4.501	2.78251	28	18.6	129	20.8542	20.9674	20.7658	20.7628	20.5854	NaN	NaN	NaN	NaN	NaN
BRIX1	Ribosome biogenesis protein BRX1 homolog	Q8TDN6	5.15964	4.501	2.83072	3	16.7	16	20.5144	20.9391	20.8799	21.0857	20.5355	NaN	NaN	NaN	NaN	NaN
ASUN	Protein asunder homolog	Q9NVM9;H0YH12	5.12648	4.47247	3.29169	24	32.6	98	21.8984	22.0868	21.3842	20.475	20.812	NaN	NaN	NaN	NaN	17.9685
CWC27	Peptidyl-prolyl cis-trans isomerase CWC27 homolog	Q6UX04	5.12268	4.47247	2.54754	12	38.6	51	20.2103	20.4457	20.6044	20.5716	20.5232	NaN	NaN	NaN	NaN	NaN
U2SURP	U2 snRNP-associated SURP motif-containing protein	E7ET15;O15042;E7EW00;H0Y8D9;C9J5L1	5.12213	4.47247	1.12103	9	12.6	56	21.9991	22.0015	21.9222	21.8972	21.5955	20.6383	21.0273	20.8766	20.6408	20.6273
RBM8A	RNA-binding protein 8A	Q9Y5S9	5.12154	4.47247	1.81693	6	47.7	67	23.1844	23.4035	22.8968	22.9	22.6105	21.1051	20.964	21.4835	20.9275	21.4304
CHAF1B	Chromatin assembly factor 1 subunit B	Q13112	5.11819	4.47247	2.33114	6	13.4	23	20.4627	20.3182	20.465	20.4628	20.5527	NaN	NaN	NaN	NaN	NaN
SPEN	Msx2-interacting protein	Q96T58	5.11755	4.47247	2.92546	49	20.2	180	20.9871	20.6941	20.7614	21.3781	21.325	17.3985	NaN	NaN	17.8972	NaN
C17orf85	Uncharacterized protein C17orf85	Q53F19	5.117	4.47247	3.16074	16	33.2	81	21.0574	21.0219	21.0916	21.2624	21.3834	NaN	NaN	NaN	NaN	NaN
INTS10	Integrator complex subunit 10	Q9NVR2	5.11342	4.47087	2.34354	16	20	40	20.9739	20.7668	20.5895	20.54	20.8229	NaN	NaN	NaN	NaN	NaN
DPF2	Zinc finger protein ubi-d4	Q92785;J3KMZ8	5.10807	4.46748	2.66826	15	35.8	64	22.0817	21.5711	22.1195	22.2031	22.2626	19.6341	19.662	NaN	NaN	19.9283
GTF2H1	General transcription factor IIH subunit 1	P32780;E9PM51;E9PI26	5.10042	4.4618	2.50228	8	25.5	31	20.1859	19.8898	19.9549	19.6014	19.7852	NaN	NaN	NaN	NaN	NaN
ZMYM3	Zinc finger MYM-type protein 3	A6NHN7;A6NHB5;Q14202	5.08426	4.44953	2.36672	13	11.1	44	20.1857	20.0898	20.2377	20.1791	19.777	NaN	NaN	NaN	NaN	NaN
MBD2	Methyl-CpG-binding domain protein 2	Q9UBB5;X6RBL6	5.0725	4.43971	1.86198	10	23.6	31	19.7453	19.7155	19.4895	19.5833	19.5919	NaN	NaN	NaN	NaN	NaN
DNAJB1	DnaJ homolog subfamily B member 1	A0A7I2V3K7;P25685;M0R080;M0QXK0	5.0595	4.42864	2.05266	7	26.4	27	19.4589	19.3645	20.0943	19.8549	20.0973	NaN	NaN	NaN	NaN	NaN
BANF1	Barrier-to-autointegration factor;Barrier-to-autointegration factor. N-terminally processed	O75531	5.05523	4.42628	1.78208	3	60.7	12	19.9546	20.1417	20.6807	20.1584	20.2252	NaN	NaN	NaN	NaN	NaN
H2AFV;H2AFZ	Histone H2A.V;Histone H2A.Z;Histone H2A	Q71UI9;P0C0S5;C9J0D1;A0A494C189	5.03472	4.40847	3.01311	9	64.8	101	23.8842	24.2391	24.231	24.1958	23.8455	22.0579	21.0316	20.6707	20.336	21.2337
TCEA1	Transcription elongation factor A protein 1	P23193;A0A1W2PPZ5;B7Z4S1;A0A1W2PRL9;E5RJ93;E5RIS7	5.03361	4.40847	2.90435	13	36.5	47	20.9525	20.8752	21.0587	20.8056	21.1891	NaN	NaN	NaN	NaN	NaN
HNRNPH3	Heterogeneous nuclear ribonucleoprotein H3	P31942	5.01879	4.39554	2.46232	17	65	69	20.4922	20.7369	20.9625	21.2626	20.7125	NaN	NaN	NaN	NaN	NaN
CDK11B;CDK11A	Cyclin-dependent kinase 11A;Cyclin-dependent kinase 11B	A0A0D9SEI3;A0A0D9SER5;A0A0D9SEN2;Q5QPR3;Q9UQ88;P21127;Q5QPR4	5.00834	4.38697	2.10511	13	16.3	27	19.679	20.2264	19.8092	19.5843	19.4631	NaN	NaN	NaN	NaN	NaN
MED10	Mediator of RNA polymerase II transcription subunit 10	Q9BTT4	5.0061	4.38662	3.12456	11	79.3	74	21.466	21.7229	21.3381	20.8567	21.2465	NaN	NaN	NaN	NaN	NaN
CHRAC1	Chromatin accessibility complex protein 1	E5RGS9;Q9NRG0	4.99777	4.38015	1.62629	2	46.4	10	19.5475	19.6571	19.7064	19.4313	19.5091	NaN	NaN	NaN	NaN	NaN
ACTR8	Actin-related protein 8	Q9H981	4.97283	4.35707	3.28652	14	30.1	55	21.3383	21.4836	21.1234	20.455	21.0181	NaN	NaN	NaN	NaN	NaN
CBX5	Chromobox protein homolog 5	P45973;F8VNY3	4.96027	4.34636	3.04708	15	65.4	67	21.125	21.2598	20.5898	20.5025	20.6947	NaN	NaN	NaN	NaN	NaN
RPS19	40S ribosomal protein S19	P39019;M0R2L9;M0QYF7;M0R140	4.94773	4.33567	4.44907	14	61.4	95	22.5069	22.543	23.1702	23.3896	23.2687	NaN	NaN	19.9095	NaN	NaN
DR1	Protein Dr1	Q01658	4.93989	4.32966	3.26732	6	46.6	26	21.2592	20.9238	21.3384	21.3084	21.7109	NaN	NaN	NaN	NaN	NaN
SRSF6	Serine/arginine-rich splicing factor 6	Q13247;A0A590UJK4;A0A590UK01;A0A590UJP7;A0A590UK80	4.93549	4.32709	6.1306	10	23.3	100	25.2217	24.9756	24.9888	24.9682	25.0434	20.5616	20.3704	NaN	NaN	NaN
MED1	Mediator of RNA polymerase II transcription subunit 1	Q15648	4.925	4.31842	4.55979	44	39.9	183	23.5492	23.4694	23.1469	22.4047	22.9954	18.4725	NaN	20.2055	NaN	NaN
CDC40	Pre-mRNA-processing factor 17	Q5SRN1;O60508	4.9221	4.31733	1.77765	7	18	42	20.0915	20.2094	20.0738	20.422	19.8504	18.229	NaN	NaN	NaN	NaN
MBIP	MAP3K12-binding inhibitory protein 1	Q9NS73;S4R3N2;A0A087X1L0;S4R2X9;S4R3P6	4.91776	4.31527	2.31241	14	49.1	34	20.1474	20.3668	20.0638	20.4332	20.6318	NaN	NaN	NaN	NaN	NaN
C19orf43	Uncharacterized protein C19orf43	Q9BQ61	4.91643	4.31527	1.9476	7	53.4	36	19.6588	19.5395	19.9239	19.7471	20.12	NaN	NaN	NaN	NaN	NaN
MED6	Mediator of RNA polymerase II transcription subunit 6	A0A087WYL7;G3V4A5;O75586	4.90151	4.30214	2.83451	6	27.6	20	21.1035	20.9715	20.3521	20.4146	20.7446	NaN	NaN	NaN	NaN	NaN
EIF3J	Eukaryotic translation initiation factor 3 subunit J	O75822	4.89764	4.30006	4.6332	10	42.2	79	21.4205	21.525	23.0789	23.5511	22.9798	NaN	NaN	NaN	NaN	NaN
GTF3C5	General transcription factor 3C polypeptide 5	Q9Y5Q8;Q5T7U1;H7BY84	4.89007	4.29426	2.26003	10	19.5	15	20.1055	20.3405	20.4023	20.6056	20.1493	NaN	NaN	NaN	NaN	NaN
PARP1	Poly [ADP-ribose] polymerase 1	P09874;A0A7I2V3E1;A0A7I2V5E9;A0A7I2V625	4.8672	4.27561	2.45063	13	17.9	43	20.5011	20.8776	20.4464	20.4809	20.3289	NaN	NaN	NaN	NaN	NaN
ZMAT2	Zinc finger matrin-type protein 2	Q96NC0;R4GNG8	4.86614	4.27561	2.62792	4	17.6	18	20.501	20.0417	21.1961	20.7243	21.4007	NaN	NaN	NaN	NaN	NaN
PSME3	Proteasome activator complex subunit 3	P61289;K9J957;K7ESG5;B3KQ25;A0A087WTV2;K7ENH2	4.86152	4.27274	5.62302	24	72.8	139	23.2867	23.0531	24.2916	24.5321	24.5486	NaN	NaN	19.2576	NaN	18.9258
TOP2B	DNA topoisomerase 2-beta	Q02880	4.84984	4.2628	2.15733	8	4.7	39	20.5878	20.5123	20.6672	20.8106	20.6902	NaN	NaN	NaN	NaN	NaN
MED16	Mediator of RNA polymerase II transcription subunit 16	Q9Y2X0;K7EKS6;U3KQ43;B9TWZ6	4.84539	4.26009	1.71231	2	4.1	37	20.235	20.2072	19.7722	19.4227	19.6817	NaN	NaN	NaN	NaN	NaN
APITD1	Centromere protein S	Q8N2Z9	4.84335	4.25978	2.0932	9	54.3	28	20.2004	19.715	19.8527	20.1554	20.4115	NaN	NaN	NaN	NaN	NaN
SURF6	Surfeit locus protein 6	O75683	4.84057	4.25872	2.96766	6	18	26	20.8018	20.7796	21.3937	21.6123	21.458	NaN	NaN	NaN	NaN	NaN
MTA1	Metastasis-associated protein MTA1	E7ESY4;Q13330;H0Y4T7	4.83421	4.25545	2.44733	7	11.8	31	21.118	20.8551	20.2186	20.2486	20.1231	NaN	NaN	NaN	NaN	NaN
MRPL11	39S ribosomal protein L11. mitochondrial	Q9Y3B7	4.83361	4.25545	2.39089	11	78.1	36	20.4242	20.2002	20.7093	20.4634	20.3847	NaN	NaN	NaN	NaN	NaN
CDYL	Chromodomain Y-like protein	Q9Y232	4.82089	4.24584	2.45752	7	16.2	21	19.9801	20.5428	20.7813	20.5807	20.4159	NaN	NaN	NaN	NaN	NaN
SNW1	SNW domain-containing protein 1	Q13573;G3V3A4;G3V4X8	4.8036	4.23192	1.56259	43	60.4	287	23.1118	23.271	23.4233	23.4711	23.4356	21.971	21.7444	22.1891	21.2507	21.7447
CCNA2	Cyclin-A2	P20248	4.79956	4.2303	2.047	3	14.6	17	19.8162	20.0258	20.4074	20.175	20.6823	NaN	NaN	NaN	NaN	NaN
MED8	Mediator of RNA polymerase II transcription subunit 8	Q96G25	4.79863	4.2303	2.97929	8	42.2	28	21.4699	21.2515	20.9844	20.2632	20.7803	NaN	NaN	NaN	NaN	NaN
TRIM33	E3 ubiquitin-protein ligase TRIM33	Q9UPN9	4.78084	4.21582	2.28405	2	1.4	29	20.5723	20.0773	20.1841	20.3479	20.6914	NaN	NaN	NaN	NaN	NaN
KDM6A;UTY	Lysine-specific demethylase 6A	A0A6Q8PFK0;O15550;A0A087X0R0;A0A6Q8PHJ0;F5H5V6;A0A6Q8PG92;A0A6Q8PHB6;F8W8R6;F5H6S1;A0A6Q8PG32;A0A6Q8PGN0;A0A6Q8PFD0;H0Y6I7;A0A096LPD8;A0A087X2I9;F5H8B4;F5GWV3	4.77344	4.21234	2.18499	17	19.2	64	20.766	20.8297	20.1076	20.1191	19.8549	NaN	NaN	NaN	NaN	NaN
ZC3H13	Zinc finger CCCH domain-containing protein 13	Q5T200;A0A7I2V4I5	4.77243	4.21234	3.20551	24	18.3	100	21.2722	20.9491	21.326	21.1137	21.3097	NaN	18.9321	NaN	NaN	NaN
TRIM28	Transcription intermediary factor 1-beta	Q13263;M0R0K9	4.73814	4.18094	0.982996	40	54.1	272	23.0156	22.9657	23.2138	23.3074	23.261	22.0663	22.4023	21.9475	22.1022	22.3302
NCBP1	Nuclear cap-binding protein subunit 1	Q09161	4.73778	4.18094	2.61788	20	34.4	74	20.2933	21.4323	20.3229	20.4962	20.678	18.2288	18.4007	NaN	17.3851	NaN
NUP214	Nuclear pore complex protein Nup214	A0A494C1F2;P35658;A0A0A0MSW3	4.73362	4.17839	2.9879	30	21.5	115	21.1947	21.072	21.483	22.2472	21.5165	NaN	NaN	NaN	NaN	19.2991
TAF11	Transcription initiation factor TFIID subunit 11	Q15544;A0A3B3ITY8	4.73016	4.17654	2.25805	6	48.8	22	20.362	20.405	20.5667	19.6695	19.9634	NaN	NaN	NaN	NaN	NaN
PPWD1	Peptidylprolyl isomerase domain and WD repeat-containing protein 1	Q96BP3;D6RA12;D6RDA4;D6RB19;D6RHV0;F5H7P7	4.72368	4.17167	2.12342	4	9.1	10	20.4805	20.2757	20.1197	20.578	19.605	NaN	NaN	NaN	NaN	NaN
C8orf33	UPF0488 protein C8orf33	Q9H7E9;A0A3B3IRR6;A0A3B3IT54;A0A3B3ITA3	4.70202	4.15161	2.0729	4	24.5	11	20.3406	20.0772	20.6639	20.5047	20.2689	NaN	NaN	NaN	NaN	NaN
RANGAP1	Ran GTPase-activating protein 1	P46060	4.69241	4.1436	3.69349	23	43.1	105	22.3083	22.457	22.6251	22.6322	22.6678	18.9777	20.0519	NaN	18.9047	18.8155
IRF2	Interferon regulatory factor 2	P14316;D6R9N5;D6RB08;K4DIA5	4.6856	4.13838	1.55832	6	20.6	18	19.4003	19.2927	19.7298	19.6027	19.6676	NaN	NaN	NaN	NaN	NaN
RPS27A;UBB;UBC;UBA52	Ubiquitin-40S ribosomal protein S27a;Ubiquitin;40S ribosomal protein S27a;Ubiquitin-60S ribosomal protein L40;Ubiquitin;60S ribosomal protein L40;Polyubiquitin-B;Ubiquitin;Polyubiquitin-C;Ubiquitin	P62979;J3QSA3;F5GZ39;Q96C32;Q5PY61;J3QKN0;F5GXK7;F5H747;F5H388;B4DV12;F5H265;F5H2Z3;F5GYU3;F5H6Q2;J3QTR3;J3QS39;M0R1V7;P62987;P0CG47;P0CG48	4.68378	4.13814	1.87169	3	19.9	14	19.5977	19.9337	19.9697	20.2706	20.2964	NaN	NaN	NaN	NaN	NaN
INO80C	INO80 complex subunit C	Q6PI98;K7EIY8	4.66668	4.12419	3.83751	19	81.2	118	23.0345	22.7879	22.6696	22.0121	22.8202	19.0922	19.2724	18.9936	19.5089	NaN
BRD3	Bromodomain-containing protein 3	Q15059	4.63699	4.09605	2.2377	12	21.8	47	20.6696	20.5979	20.5359	19.8765	20.5459	NaN	NaN	NaN	NaN	NaN
SMARCC1	SWI/SNF complex subunit SMARCC1	Q92922	4.63086	4.09265	2.49998	23	29.2	193	22.9503	23.1361	22.495	21.8391	21.9419	20.2795	19.698	19.7428	20.2305	19.9118
SNRPA	U1 small nuclear ribonucleoprotein A	M0QZG7;M0R268;P09012	4.63047	4.09265	2.2757	2	16.3	13	19.7497	19.7655	20.3722	20.6764	20.3558	NaN	NaN	NaN	NaN	NaN
ZNF207	BUB3-interacting and GLEBS motif-containing protein ZNF207	J3KS31;J3QRS9;X6R4W8;O43670	4.62229	4.08602	2.25886	2	4.1	12	21.2029	21.408	20.5502	20.8595	20.1565	NaN	NaN	NaN	NaN	NaN
BOP1	Ribosome biogenesis protein BOP1	Q14137;A0A075B729	4.61518	4.08045	1.77876	11	23.3	31	19.6539	19.4163	19.6513	20.107	19.9567	NaN	NaN	NaN	NaN	NaN
RALY	RNA-binding protein Raly	Q9UKM9;Q5QPL9;Q5QPM1;Q5QPM0;Q5QPM2	4.61325	4.08006	2.84247	21	60.5	94	22.2891	22.3024	22.3753	22.4529	22.525	19.3407	19.2379	19.9088	NaN	20.5787
PNN	Pinin	Q9H307	4.60479	4.07313	3.91696	29	35.4	179	23.0685	22.9211	22.8407	22.9082	22.7944	20.2514	19.4654	18.9003	NaN	18.8273
BCL7C	B-cell CLL/lymphoma 7 protein family member C	Q8WUZ0;I3L1Q2	4.60242	4.07229	2.353	5	12.9	21	20.0085	20.1066	20.0475	20.2398	20.1592	NaN	NaN	NaN	NaN	NaN
SON	Protein SON	P18583	4.59898	4.07037	3.30979	19	9.6	185	22.2784	22.3234	23.5323	23.9954	23.6942	20.0247	19.5789	19.6008	20.2669	19.8036
NKTR	NK-tumor recognition protein;Putative peptidyl-prolyl cis-trans isomerase	P30414	4.59747	4.07037	1.80734	8	8	19	20.1682	20.1085	19.7387	19.8392	19.6372	NaN	NaN	NaN	NaN	NaN
WIZ	Protein Wiz	A0A669KBG4;A0A669KBH9;B9EGQ5;M0QXA7;A0A669KAV7;A0A2R8YFV2;O95785	4.59	4.06441	2.97023	17	28.4	81	20.7201	20.6741	20.001	20.9737	21.1193	17.4559	NaN	17.1858	NaN	NaN
GLTSCR1L	GLTSCR1-like protein	Q6AI39	4.58656	4.06248	2.14006	21	25.7	71	21.1717	20.9689	20.6371	20.4003	20.4187	NaN	NaN	NaN	NaN	NaN
HNRNPA0	Heterogeneous nuclear ribonucleoprotein A0	Q13151	4.58313	4.06056	2.26785	14	49.8	71	21.7484	21.6593	22.2526	22.3188	22.7071	20.5589	19.5176	19.824	19.7219	19.7243
CD3EAP	DNA-directed RNA polymerase I subunit RPA34	O15446	4.58158	4.06049	1.96277	5	17.1	16	19.6565	19.8563	20.388	20.7421	20.5385	NaN	NaN	NaN	NaN	NaN
MED20	Mediator of RNA polymerase II transcription subunit 20	Q9H944;B7ZBQ3	4.57769	4.05809	2.71029	5	25.9	22	21.1797	21.3793	20.9534	20.1851	20.8896	NaN	NaN	NaN	NaN	NaN
NFRKB	Nuclear factor related to kappa-B-binding protein	Q6P4R8	4.54724	4.03189	2.4782	51	48.3	217	22.9152	22.8433	22.5419	22.1732	22.2595	20.7512	19.443	19.7164	20.5571	19.8744
DDX17	Probable ATP-dependent RNA helicase DDX17	A0A1X7SBZ2;Q92841;A0A5H1ZRQ2	4.54714	4.03189	1.69254	33	44.6	189	22.6096	22.6459	22.45	22.5007	22.4384	21.3141	21.2626	20.7159	20.5629	20.3264
THOC7	THO complex subunit 7 homolog	Q6I9Y2	4.54705	4.03189	3.95995	11	55.9	79	22.2618	22.5845	22.5168	22.2071	22.6274	19.4678	19.6651	NaN	NaN	NaN
RBM15	Putative RNA-binding protein 15	A0A499FJY3;A0A087WWP4;Q96T37;A0A494C001	4.54513	4.03144	2.90555	30	38.1	139	22.3356	22.3683	22.2595	22.3023	22.3059	19.9801	19.6618	19.5329	NaN	19.7955
GTF2F2	General transcription factor IIF subunit 2	P13984	4.54119	4.02897	1.8597	2	15.7	8	20.0616	19.823	19.5635	19.7674	20.3307	NaN	NaN	NaN	NaN	NaN
UBL5	Ubiquitin-like protein 5	K7EQ43;Q9BZL1	4.53231	4.02154	2.18077	3	36.1	15	20.32	20.0709	20.0379	19.5046	20.5981	NaN	NaN	NaN	NaN	NaN
ZNF280D	Zinc finger protein 280D	Q6N043	4.51574	4.00644	2.09105	1	1.3	19	20.0211	19.8631	20.2977	20.4487	20.2268	NaN	NaN	NaN	NaN	NaN
YBX1	Nuclease-sensitive element-binding protein 1	P67809;H0Y449	4.51353	4.00567	1.44159	10	48.1	82	22.6141	22.2229	22.6799	22.8599	22.9473	21.4338	21.2771	20.845	21.4753	21.0849
TAF5	Transcription initiation factor TFIID subunit 5	Q15542	4.51001	4.00525	2.5126	15	24.1	46	21.3426	21.3886	20.5752	20.4791	20.4226	NaN	NaN	NaN	NaN	NaN
DLAT	Acetyltransferase component of pyruvate dehydrogenase complex;Dihydrolipoyllysine-residue acetyltransferase component of pyruvate dehydrogenase complex. mitochondrial	H0YDD4;E9PEJ4;A0A7P0TBK2;A0A7P0TAG1;A0A7P0TAX2;P10515;A0A7P0TA47;A0A7P0Z4G4;A0A7P0T997;A0A7P0TBE2	4.50913	4.00525	4.90665	23	31	111	23.2233	23.2904	25.1863	24.6047	25.0426	18.9769	19.59	20.4491	NaN	19.7437
PRRC2A	Protein PRRC2A	P48634	4.50878	4.00525	2.31168	11	9.6	41	19.7222	19.3893	20.4579	20.7013	20.6644	NaN	NaN	NaN	NaN	NaN
RBM10	RNA-binding protein 10	P98175	4.49272	3.99061	3.37813	17	21.1	79	21.6005	21.4306	21.7538	21.9842	21.2778	NaN	19.6855	NaN	NaN	NaN
TP53BP1	Tumor suppressor p53-binding protein 1	Q12888;A6NNK5	4.48844	3.98776	0.780502	27	23.2	119	21.5435	21.5168	21.3645	21.4912	21.308	20.7977	20.7617	20.5158	20.8237	20.4227
FOXK2	Forkhead box protein K2	Q01167	4.48102	3.98177	1.94111	9	20.3	21	20.4595	20.1468	20.1614	19.8269	20.4996	NaN	NaN	NaN	NaN	NaN
RSF1	Remodeling and spacing factor 1	Q96T23;H0YER1;H0YCN2	4.46224	3.96722	3.0935	22	18.9	79	21.0263	21.0411	20.8055	20.7522	20.708	NaN	NaN	NaN	NaN	NaN
XRN2	5-3 exoribonuclease 2	Q9H0D6	4.4603	3.96668	2.33295	12	15.8	57	21.2599	21.4463	21.2428	21.2021	21.2674	NaN	19.1894	19.7699	NaN	19.149
ZMYND8	Protein kinase C-binding protein 1	Q9ULU4	4.44247	3.95304	2.06183	5	5.6	22	20.2162	19.4291	19.8953	19.8057	19.8426	NaN	NaN	NaN	NaN	NaN
HNRNPA1;HNRNPA1L2	Heterogeneous nuclear ribonucleoprotein A1;Heterogeneous nuclear ribonucleoprotein A1. N-terminally processed;Heterogeneous nuclear ribonucleoprotein A1-like 2	P09651;A0A7I2V3R8;F8W6I7;A0A7I2V3W0;A0A7I2V2L6;F8VZ49;A0A7I2YQX9;Q32P51;A0A2R8Y4L2;H0YH80;F8VTQ5	4.43846	3.95041	1.41034	18	55.1	161	26.0173	25.9851	26.2897	25.6874	25.5556	24.2449	24.4944	24.6598	24.2588	24.8255
WDR18	WD repeat-containing protein 18	U3KQC1;A0A0A0MQU0;Q9BV38;K7EIR0	4.42865	3.94198	2.10387	10	16.5	35	19.8444	20.4573	20.5731	20.4848	20.7218	NaN	NaN	NaN	NaN	NaN
NUP153	Nuclear pore complex protein Nup153	P49790	4.42613	3.94084	1.93107	16	19.2	52	19.6695	19.7136	20.1529	20.1646	20.0173	NaN	NaN	NaN	NaN	NaN
C11orf58;SMAP	Small acidic protein	E9PM92;O00193;E9PQA1	4.42216	3.93824	2.22534	4	31.2	29	20.0794	19.593	19.9416	20.0687	20.4535	NaN	NaN	NaN	NaN	NaN
ZNF326	DBIRD complex subunit ZNF326	Q5BKZ1	4.41508	3.93253	1.03667	16	35.1	79	22.0618	21.7572	21.9805	22.2984	22.0914	21.0345	20.9285	20.899	20.8036	21.3403
PRCC	Proline-rich protein PRCC	Q92733	4.41301	3.93182	2.52836	12	40.5	57	20.3335	20.4061	20.912	20.9457	20.6232	NaN	NaN	NaN	NaN	NaN
RPL9	60S ribosomal protein L9	P32969;A0A2R8Y5Y7;H0Y9R4;H0Y9V9;D6RAN4	4.36458	3.88746	2.77536	6	49	21	20.023	20.6108	21.2326	21.2007	21.0292	NaN	NaN	NaN	NaN	NaN
SF3B2	Splicing factor 3B subunit 2	Q13435;E9PPJ0	4.35092	3.87515	0.925648	27	28.9	335	23.0468	23.1062	23.2453	23.2814	23.0009	22.5473	22.162	22.3132	21.959	22.0707
DDX50	ATP-dependent RNA helicase DDX50	Q9BQ39	4.3403	3.86587	1.47446	9	17.6	23	19.6344	19.8662	19.4173	19.6452	19.1055	NaN	NaN	NaN	NaN	NaN
RPRD2	Regulation of nuclear pre-mRNA domain-containing protein 2	Q5VT52	4.33634	3.86458	2.91795	22	25.8	72	20.8691	20.9987	21.1779	21.1799	21.0802	NaN	NaN	NaN	NaN	NaN
PHC3	Polyhomeotic-like protein 3	Q8NDX5;E7EX82	4.30845	3.83842	1.79809	3	4.7	10	19.1065	19.5777	19.5428	19.7511	19.8997	NaN	NaN	NaN	NaN	NaN
NCOA6	Nuclear receptor coactivator 6	Q14686	4.30753	3.83842	2.58166	15	14.7	71	21.3891	21.1374	20.9803	20.1912	21.0361	18.4455	18.58	NaN	NaN	19.1746
STRA13	Centromere protein X	A8MT69;J3QRS1	4.30384	3.83606	1.78811	3	32.1	8	20.3816	19.6769	19.6134	19.3479	20.0509	NaN	NaN	NaN	NaN	NaN
TFAM	Transcription factor A. mitochondrial	H7BYN3;Q00059	4.28993	3.82347	1.29973	8	35.6	24	19.4815	19.7677	19.4432	19.5432	19.3471	NaN	NaN	NaN	NaN	NaN
PDS5A	Sister chromatid cohesion protein PDS5 homolog A	Q29RF7	4.27874	3.8149	1.64499	14	17.7	44	19.672	19.5989	20.0893	20.3873	19.9855	NaN	NaN	NaN	NaN	NaN
DNAJC7	DnaJ homolog subfamily C member 7	Q99615;A0A6I8PU89;A0A6I8PU73;A0A6I8PUD4;A0A6I8PS32;A0A6I8PR89;A0A6I8PLE7;A0A6I8PIK4;K7EK03;K7EIH8;A0A6I8PRZ0;A0A6I8PUC2;K7EPP7;K7ER44;K7ESP1;K7ELJ8;K7EJE9;K7EJV7;K7EN19;K7EJL5	4.27294	3.8104	2.19446	10	22.7	31	19.9474	19.8474	20.7057	20.4938	20.7282	NaN	NaN	NaN	NaN	NaN
ENY2	Transcription and mRNA export factor ENY2	Q9NPA8	4.25717	3.79594	2.1454	5	52.5	22	20.6925	20.3318	20.7591	20.7409	21.0223	NaN	NaN	NaN	NaN	NaN
WBP11	WW domain-binding protein 11	Q9Y2W2	4.2467	3.78806	3.36393	23	34.6	131	22.1704	21.87	22.5151	22.4679	22.4062	18.3245	19.8509	NaN	NaN	19.9847
PRPF40A	Pre-mRNA-processing factor 40 homolog A	O75400	4.22445	3.7671	1.79487	3	2.2	80	22.1187	22.365	23.0692	23.0983	22.7391	21.1229	20.7936	20.9746	21.1166	20.4082
SF3A1	Splicing factor 3A subunit 1	Q15459	4.21954	3.76348	0.36959	27	28.5	189	22.6332	22.5982	22.7052	22.6974	22.5738	22.3707	22.3571	22.235	22.2423	22.1547
THOC5	THO complex subunit 5 homolog	Q13769;F8WCP5;C9JXG5;C9JCL9;H7C441	4.21527	3.76049	2.06354	10	20.4	37	20.978	20.9544	20.5304	20.645	20.4322	NaN	19.4974	NaN	NaN	NaN
DNAJC8	DnaJ homolog subfamily C member 8	O75937;S4R3J5	4.21144	3.75794	2.3166	3	19.4	10	20.511	20.0829	20.7096	20.6976	21.1454	NaN	NaN	NaN	NaN	NaN
POLR2E	DNA-directed RNA polymerases I. II. and III subunit RPABC1	P19388;A0A0A0MQR7;A0A087WVZ9;A0A087WWX0	4.20661	3.75439	2.12251	8	41	29	20.1521	20.1056	19.6991	19.7011	20.1335	NaN	NaN	NaN	NaN	NaN
EXOSC6	Exosome complex component MTR3	Q5RKV6	4.20527	3.75432	2.36033	6	40.1	24	19.9798	19.91	20.1697	20.1756	19.9658	NaN	NaN	NaN	NaN	NaN
CSNK1D	Casein kinase I isoform delta	P48730;H7BYT1;J3KRM8	4.19318	3.7435	1.47875	5	15.9	14	19.3478	19.0387	19.6279	19.2128	19.5538	NaN	NaN	NaN	NaN	NaN
ISY1	Pre-mRNA-splicing factor ISY1 homolog	Q9ULR0;D6RC18;A8MVI5	4.18999	3.74157	1.67055	6	25.6	19	20.2884	20.2616	19.9248	19.8501	19.6885	NaN	NaN	NaN	NaN	NaN
PHF2;PHF8	Lysine-specific demethylase PHF2	O75151;E7ET14;A0A087WW48;H0Y589	4.18647	3.73931	3.03551	2	1.9	15	21.1152	21.1263	21.1765	20.4959	21.6356	NaN	NaN	NaN	NaN	NaN
MED11	Mediator of RNA polymerase II transcription subunit 11	Q9P086	4.16517	3.72099	2.21628	7	67.5	35	20.8332	21.1668	21.2286	20.9433	21.0756	NaN	NaN	NaN	NaN	NaN
POGZ	Pogo transposable element with ZNF domain	Q7Z3K3	4.16438	3.72099	2.01371	13	16.7	41	19.9844	20.1107	20.056	20.0904	19.7488	NaN	NaN	NaN	NaN	NaN
NUP88	Nuclear pore complex protein Nup88	Q99567;J3KMX1	4.15735	3.71611	1.94808	8	14.7	22	19.6826	19.5282	19.8444	20.1425	19.4124	NaN	NaN	NaN	NaN	NaN
MED21	Mediator of RNA polymerase II transcription subunit 21	F5H872;Q13503	4.15702	3.71611	2.10162	2	10.1	7	20.5302	20.7597	20.1624	19.9102	20.2068	NaN	NaN	NaN	NaN	NaN
DIDO1	Death-inducer obliterator 1	Q9BTC0	4.15472	3.71505	2.08336	23	18.3	64	20.3539	20.1747	20.1523	20.1785	20.2994	NaN	NaN	NaN	NaN	NaN
SMARCA5	SWI/SNF-related matrix-associated actin-dependent regulator of chromatin subfamily A member 5	O60264	4.15105	3.71261	1.54325	22	21.6	60	19.8509	20.0048	19.5099	19.7862	19.3009	NaN	NaN	NaN	NaN	NaN
PQBP1	Polyglutamine-binding protein 1	O60828;A0A5H1ZRR1;H7C053	4.13452	3.69732	1.60831	8	51.7	74	22.8114	23.1461	23.5278	23.3193	23.3918	21.9108	21.5241	21.8759	20.9788	21.8653
INO80	DNA helicase INO80	Q9ULG1;H0YMN5	4.13046	3.69449	3.05742	24	18.1	80	22.0989	21.8755	21.6029	20.1509	21.0406	18.8387	NaN	18.5977	18.4833	NaN
RMI2	RecQ-mediated genome instability protein 2	Q96E14;A0A3B3ISX4	4.12355	3.6888	1.91202	5	40.1	17	20.2221	19.8423	19.7188	19.9441	20.1892	NaN	NaN	NaN	NaN	NaN
RBM7	RNA-binding protein 7	J3KPD3;Q9Y580;G3V1T9;I3L521;F5GXV8;F5GY08	4.10901	3.67549	1.99914	4	24.3	21	20.9234	20.7335	20.873	20.9222	20.8624	19.7186	NaN	NaN	NaN	NaN
MCRS1		F8W126;F8VP44;F8W0I9;F8VVA6	4.10601	3.67371	2.15144	1	6	26	21.0898	20.9959	20.3827	20.3052	20.8782	19.4039	NaN	NaN	NaN	NaN
PPIL2	Peptidyl-prolyl cis-trans isomerase-like 2	A0A7P0TAH4;A0A7P0Z4K4;A0A7P0TA15;Q13356;A0A7P0TB19;A0A7P0T8E8	4.09342	3.66354	2.29034	6	18.4	17	20.4179	20.1453	20.6634	20.6056	20.9986	NaN	NaN	NaN	NaN	NaN
CDCA5	Sororin	Q96FF9;B5MBX0	4.07857	3.64989	1.66815	6	25.8	20	19.1661	19.069	19.6817	19.9365	19.8758	NaN	NaN	NaN	NaN	NaN
KANSL1	KAT8 regulatory NSL complex subunit 1	A0A3B3IT55;A0A0G2JNT7;Q7Z3B3;A0A0G2JNB1;A0A0G2JQF4;A0A1W2PRB5;A0A0J9YVS1;A0A0G2JQF5;A0A1W2PPV8;I3L233	4.06423	3.63676	2.41571	42	52.5	134	21.7665	21.586	21.3606	20.9596	21.0724	19.8326	19.3657	NaN	18.7979	NaN
MED22		Q5T8T7	4.05965	3.63338	2.19475	1	18.7	33	20.8609	21.2103	20.5204	19.812	20.1927	NaN	NaN	NaN	NaN	NaN
GPKOW	G patch domain and KOW motifs-containing protein	Q92917	4.05521	3.63014	1.58264	6	27.7	16	19.2699	18.8449	19.711	19.67	19.7347	NaN	NaN	NaN	NaN	NaN
HNRNPDL	Heterogeneous nuclear ribonucleoprotein D-like	A0A087WUK2;O14979	4.05381	3.62993	2.85831	12	28.1	66	21.6	22.0953	22.3838	22.3187	22.1836	18.6896	19.9927	20.1965	19.1375	NaN
SIRT6	NAD-dependent protein deacetylase sirtuin-6	Q8N6T7	4.02747	3.60597	1.7482	5	22.5	16	19.9303	19.9094	19.8399	19.9934	20.4177	NaN	NaN	NaN	NaN	NaN
IXL;MED29	Mediator of RNA polymerase II transcription subunit 29	B4DUA7;Q9NX70	4.02447	3.60416	2.61718	9	43.9	28	21.0184	21.343	20.5565	20.6284	20.9704	NaN	NaN	NaN	NaN	NaN
HIST1H1B	Histone H1.5	P16401	4.01629	3.59717	2.28691	10	26.5	48	22.1659	22.4194	22.337	23.1479	22.5297	20.4999	20.3365	19.4686	19.8244	21.036
KDM1B	Lysine-specific histone demethylase 1B	H0Y6H0;Q8NB78	4.00197	3.58402	2.44523	12	15.3	33	20.9073	20.7946	20.3622	20.0838	20.3746	NaN	NaN	NaN	NaN	NaN
NUP133	Nuclear pore complex protein Nup133	Q8WUM0	3.99461	3.57784	1.80985	5	3.8	25	19.6338	19.8133	20.4694	20.6113	20.4726	NaN	NaN	NaN	NaN	NaN
RBM17	Splicing factor 45	Q96I25;Q5W011;Q5W010;Q5W012	3.99053	3.57493	1.07995	14	30.4	82	22.0587	21.9132	22.3568	22.2481	22.1973	21.3279	21.0461	21.1834	21.2341	20.5829
ARID1A	AT-rich interactive domain-containing protein 1A	O14497;H0Y488;A0A1B0GTU5	3.98702	3.57259	3.57409	32	26.1	127	21.6228	21.5751	21.6964	21.8376	20.8189	NaN	16.5229	NaN	NaN	NaN
TRA2A	Transformer-2 protein homolog alpha	Q13595	3.98383	3.57107	2.55358	19	50	111	24.8205	25.3005	24.1219	24.2487	24.2463	22.3015	22.3858	21.0638	22.5876	21.6313
XPC	DNA repair protein complementing XP-C cells	Q01831	3.98318	3.57107	1.54049	8	15.2	30	19.9577	19.5378	19.2142	19.4142	19.7041	NaN	NaN	NaN	NaN	NaN
SAP30BP	SAP30-binding protein	J3QQJ0;Q9UHR5;J3QLM2;J3KRR6;X6R3T8;J3QLH3	3.9782	3.56725	2.18611	6	22.2	17	20.1289	20.5439	20.341	20.683	20.6384	NaN	NaN	NaN	NaN	NaN
MECP2	Methyl-CpG-binding protein 2	P51608	3.97291	3.56312	1.25923	7	12.6	21	19.1407	19.1505	18.904	19.2182	19.0304	NaN	NaN	NaN	NaN	NaN
NUMA1	Nuclear mitotic apparatus protein 1	Q14980;A0A087WY61;H0YFY6	3.97147	3.56283	2.74137	22	15.6	60	20.2588	20.6476	20.4688	20.9758	20.4069	NaN	NaN	NaN	NaN	NaN
EIF5A;EIF5AL1;EIF5A2	Eukaryotic translation initiation factor 5A;Eukaryotic translation initiation factor 5A-1-like;Eukaryotic translation initiation factor 5A-1;Eukaryotic translation initiation factor 5A-2	I3L397;I3L504;Q6IS14;P63241;F8WCJ1;C9J7B5;C9J4W5;Q9GZV4	3.96752	3.56118	1.89172	4	38.4	26	19.3819	19.3514	19.8441	19.5453	20.0931	NaN	NaN	NaN	NaN	NaN
TOX4	TOX high mobility group box family member 4	O94842;A0A669KB71	3.95742	3.55442	3.62148	9	24.2	61	22.4821	22.2152	22.4485	22.515	22.4205	19.2735	19.3912	NaN	20.025	NaN
POLR2B	DNA-directed RNA polymerase;DNA-directed RNA polymerase II subunit RPB2	C9J4M6;C9J2Y9;P30876	3.95623	3.55442	1.97644	17	24	52	20.8058	20.9971	19.9011	20.0717	19.973	18.4198	NaN	NaN	NaN	NaN
REXO1	RNA exonuclease 1 homolog	Q8N1G1	3.9562	3.55442	1.25484	8	12	27	19.6835	19.4139	19.3759	19.2842	19.7863	NaN	NaN	NaN	NaN	NaN
CSRP2BP	Cysteine-rich protein 2-binding protein	Q9H8E8	3.94572	3.54507	1.62959	1	2.2	12	19.7102	19.2219	19.816	19.8375	19.7223	NaN	NaN	NaN	NaN	NaN
RBM12B	RNA-binding protein 12B	Q8IXT5;B9ZVT1	3.94185	3.54234	1.68807	10	11.3	26	19.9422	20.1442	19.4026	19.5956	19.1305	NaN	NaN	NaN	NaN	NaN
MORC3	MORC family CW-type zinc finger protein 3	Q14149	3.91606	3.51767	1.96495	5	6.4	25	20.2594	19.6896	20.065	20.076	20.3549	NaN	NaN	NaN	NaN	NaN
DMAP1	DNA methyltransferase 1-associated protein 1	Q9NPF5;Q5TG40;Q5TG39	3.91442	3.51715	2.21712	4	16.7	18	20.3868	20.6532	19.8152	19.7551	20.1185	NaN	NaN	NaN	NaN	NaN
NUP50	Nuclear pore complex protein Nup50	Q9UKX7;B0QY21	3.90621	3.51007	1.60872	5	21.6	18	19.742	19.7503	20.1673	19.7027	19.9056	NaN	NaN	NaN	NaN	NaN
CDK9	Cyclin-dependent kinase 9	P50750	3.88853	3.4935	1.51194	4	20.4	22	19.6212	19.8053	19.4517	19.3079	19.12	NaN	NaN	NaN	NaN	NaN
MTA2	Metastasis-associated protein MTA2	O94776	3.87446	3.48054	2.12873	40	55.8	255	23.6217	23.5264	22.985	22.983	22.8649	21.5308	21.732	20.2245	20.7754	21.0746
CHD4	Chromodomain-helicase-DNA-binding protein 4	A0A0C4DGG9;A0A2R8Y212;A0A2R8YFK9;Q14839;A0A2R8Y5J0;A0A2R8Y521;F5GWX5;A0A2R8YFD8;A0A2U3TZM0;A0A2R8YDJ9;A0A2R8Y425;A0A2R8YD40;A0A2R8Y4X2;A0A2R8YDW2;A0A2R8Y7I0;A0A2R8Y7M9;A0A2R8YER1;A0A2R8Y445;A0A2R8Y8C1	3.85989	3.4682	1.98183	55	35.6	294	25.3833	25.5065	24.7241	24.7101	24.3527	23.1719	23.0595	22.2091	23.2988	23.0282
NCL	Nucleolin	A0A7I2V5M5;A0A7I2V428;C9JLB1;H7BY16;P19338;A0A7I2V699;A0A7I2V2U7;A0A7I2V3F3;A0A7I2V349;A0A7I2V506	3.85357	3.46409	2.22738	10	26.2	37	20.4636	20.5342	20.1959	20.6918	20.0933	NaN	NaN	NaN	NaN	NaN
PDHA1	Pyruvate dehydrogenase E1 component subunit alpha. somatic form. mitochondrial	P08559	3.84773	3.45935	5.2879	37	73.3	201	21.275	20.4536	23.668	23.5199	23.5901	17.4472	15.7724	NaN	NaN	17.1926
SRSF2	Serine/arginine-rich splicing factor 2	J3QL05;J3KP15;Q01130	3.84295	3.45567	3.34522	6	46.9	43	22.4255	22.6655	21.9618	21.4783	21.3266	NaN	19.4104	19.371	NaN	NaN
CDC5L	Cell division cycle 5-like protein	Q99459	3.83647	3.45028	0.86532	36	51.2	199	22.1109	22.2557	22.1125	22.1154	21.8741	21.6647	21.1466	21.1368	21.0146	21.1793
TCOF1	Treacle protein	Q13428;E7ETY2;H0Y8Y7;A0A3B3IS06;A0A6I8PRA0	3.82874	3.44365	1.97925	10	13.2	50	19.9687	19.4895	20.0688	19.931	20.3571	NaN	NaN	NaN	NaN	NaN
PDHB	Pyruvate dehydrogenase E1 component subunit beta. mitochondrial	P11177;C9J634	3.82413	3.44013	4.22098	24	71.3	214	22.2808	21.9926	24.301	24.021	23.8808	19.0673	18.6191	19.0999	NaN	20.5143
FHL3	Four and a half LIM domains protein 3	Q13643	3.81485	3.43193	2.67378	7	38.6	60	21.9	21.6734	22.7572	22.3502	22.7601	20.6387	19.2812	20.0701	NaN	19.3472
MED27	Mediator of RNA polymerase II transcription subunit 27	Q6P2C8;A0A494C0K7;A0A494C0P0	3.8008	3.41897	1.5337	5	22.2	18	20.0323	20.1174	19.123	19.1639	19.5007	NaN	NaN	NaN	NaN	NaN
FXR1	Fragile X mental retardation syndrome-related protein 1	E7EU85;E9PFF5;B4DXZ6;P51114;C9JZE0;C9JY20	3.78416	3.40341	1.71786	5	15.9	18	19.2005	19.5084	19.5705	19.8624	19.7187	NaN	NaN	NaN	NaN	NaN
MDC1	Mediator of DNA damage checkpoint protein 1	Q14676	3.7828	3.40313	2.5125	26	33.9	96	20.1127	20.1416	20.51	21.1054	20.9644	NaN	NaN	NaN	NaN	NaN
RCC1	Regulator of chromosome condensation	P18754;C9JW69;C9JRH2;C9JMJ4;C9JQZ4;C9J3R0	3.77752	3.40038	3.20219	19	74.8	87	22.5819	22.3778	23.0538	23.3403	22.6263	20.1557	19.8412	NaN	20.2516	19.9067
SRRT	Serrate RNA effector molecule homolog	Q9BXP5;H7C3A1	3.77703	3.40038	2.23919	34	38.1	170	24.2859	24.3035	23.9422	23.9073	23.8376	22.3545	22.7428	21.0612	21.2106	21.7115
CIZ1	Cip1-interacting zinc finger protein	H0Y5D5;A0A494C0L7;Q9BTG3;Q5SYW2;F5H2X7;Q9ULV3	3.77651	3.40038	0.786493	8	15	25	18.9289	18.9014	19.0512	19.1088	19.4315	NaN	NaN	NaN	NaN	NaN
THYN1	Thymocyte nuclear protein 1	Q9P016	3.77577	3.40038	1.09936	11	50.7	31	19.1763	19.4988	19.2612	19.0832	19.3928	NaN	NaN	NaN	NaN	NaN
TCF20	Transcription factor 20	Q9UGU0;A0A6Q8PH68	3.76148	3.38716	2.12616	20	21.8	69	20.0994	20.0855	20.0729	20.2545	20.3752	NaN	NaN	NaN	NaN	NaN
LUC7L3	Luc7-like protein 3	J3KPP4;O95232;D6RDI2	3.74265	3.3694	1.94779	10	18.6	50	20.1724	20.0502	20.4421	20.2626	20.3634	18.6088	NaN	NaN	NaN	NaN
SRSF9	Serine/arginine-rich splicing factor 9	Q13242;S4R3G0	3.73964	3.36744	3.88832	22	74.7	147	23.1797	23.3592	23.0073	23.1979	22.3338	19.4289	20.7988	17.2758	18.8153	19.3175
CREBBP	CREB-binding protein	Q92793	3.72847	3.35733	1.57524	10	8.7	47	21.0591	20.2497	20.77	20.694	20.4821	19.5907	19.1358	19.1151	19.1814	18.3556
MPG	DNA-3-methyladenine glycosylase	P29372;A2IDA3	3.72498	3.3549	1.93773	7	38.6	22	19.609	19.6372	20.1806	20.1113	20.0379	NaN	NaN	NaN	NaN	NaN
SNRPA1	U2 small nuclear ribonucleoprotein A	P09661;H0YMA0;H0YLR3	3.7234	3.35438	3.0999	19	56.9	79	20.7485	20.6991	20.7219	20.7238	20.676	16.6654	17.2952	NaN	NaN	NaN
ELF1	ETS-related transcription factor Elf-1	A0A0U1RRL5;P32519	3.72098	3.353	2.22603	8	26.3	28	19.9454	19.6417	20.7184	20.7255	20.8479	NaN	NaN	NaN	NaN	NaN
FANCB	Fanconi anemia group B protein	Q8NB91	3.69923	3.3323	1.6834	4	4.9	16	19.9433	19.5898	19.5709	19.623	19.9301	NaN	NaN	NaN	NaN	NaN
SMNDC1	Survival of motor neuron-related-splicing factor 30	O75940	3.68763	3.32211	1.40369	3	15.5	29	21.9622	21.4351	22.0078	21.9184	21.9608	21.0259	20.5776	20.2302	19.8807	20.5513
SNRPB;SNRPN	Small nuclear ribonucleoprotein-associated proteins B and B;Small nuclear ribonucleoprotein-associated protein N	P14678;J3KRY3;S4R3P3;J3QLE5;P63162	3.68695	3.32211	2.28095	6	19.6	36	20.7656	21.2852	20.6868	20.4806	20.8955	NaN	NaN	NaN	19.5881	NaN
KDM2A	Lysine-specific demethylase 2A	Q9Y2K7;I3VM54	3.68414	3.32034	1.5161	4	5.2	18	19.3632	19.0718	19.3883	19.897	20	NaN	NaN	NaN	NaN	NaN
TRIM24	Transcription intermediary factor 1-alpha	O15164	3.68284	3.32008	1.72584	9	16.1	25	19.9919	19.8161	19.7643	20.2564	20.016	NaN	NaN	NaN	NaN	NaN
HNRNPU	Heterogeneous nuclear ribonucleoprotein U	Q00839;A0A1W2PPS1;A0A1W2PP35;A0A1X7SBS1;Q5RI18;A0A1W2PPL4;A0A1W2PPH7;A0A1W2PQL0;A0A1W2PP34;A0A1W2PRZ7;A0A1W2PQD4;A0A1W2PQ74	3.67875	3.31702	1.39387	39	44.6	341	24.909	25.0454	25.5177	25.9254	25.4265	23.9914	23.7655	24.431	23.7794	23.8875
HNRNPL	Heterogeneous nuclear ribonucleoprotein L	P14866;M0QXS5;M0QYT0	3.6766	3.31591	1.76237	2	11	117	22.1745	22.1292	22.2388	22.081	21.8597	19.4347	21.0383	20.2444	20.2745	20.6796
NUCKS1	Nuclear ubiquitous casein and cyclin-dependent kinase substrate 1	Q9H1E3	3.66733	3.30767	2.96324	6	26.7	29	20.5861	20.1833	20.5859	21.0297	21.0023	NaN	NaN	NaN	NaN	NaN
FUS	RNA-binding protein FUS	P35637;H3BPE7	3.66369	3.30505	1.86602	8	24.7	34	20.0194	20.7645	20.0479	19.9429	19.1797	NaN	NaN	NaN	NaN	NaN
DDX5	Probable ATP-dependent RNA helicase DDX5	J3KTA4;P17844;A0A0G2JLI4;A0A7I2V507;A0A7I2V2S0;A0A7I2V5F5	3.6616	3.30399	1.3954	40	48.4	298	22.6789	23.0506	22.2682	22.4559	22.0593	20.9429	21.0574	20.7152	21.4826	21.3379
HN1L	Hematological and neurological expressed 1-like protein	Q9H910;A6NGP5;H3BMV3;H3BU16;H3BMT0;H3BTV5	3.65648	3.29989	3.62309	6	43.7	65	21.1108	21.0431	21.8642	21.9977	21.9975	NaN	NaN	19.8233	NaN	NaN
ZNF428	Zinc finger protein 428	M0QXZ5;Q96B54	3.65452	3.29896	2.01042	4	20.6	21	20.7383	20.278	20.275	20.5861	20.6406	NaN	NaN	NaN	19.6189	NaN
PCNP	PEST proteolytic signal-containing nuclear protein	Q8WW12	3.64735	3.2928	1.84734	7	41.6	23	19.5205	19.4531	19.849	20.0842	19.8108	NaN	NaN	NaN	NaN	NaN
RBM33	RNA-binding protein 33	Q96EV2;H0Y3K4	3.62808	3.27454	2.13964	10	13.5	49	20.0197	20.0273	20.5415	20.4906	20.1081	NaN	NaN	NaN	NaN	NaN
NELFB	Negative elongation factor B	A0A5H1ZRP4;Q8WX92	3.61737	3.26485	1.53461	4	9.7	14	20.0655	19.5311	19.6056	18.8357	19.603	NaN	NaN	NaN	NaN	NaN
HMGA1	High mobility group protein HMG-I/HMG-Y	P17096	3.56614	3.21463	6.30882	4	41.1	62	25.1449	25.7608	25.9559	26.4684	26.094	21.4321	NaN	NaN	NaN	22.4505
PRR12	Proline-rich protein 12	Q9ULL5;A0A3Q5ADB5	3.55439	3.20389	1.61001	5	5.3	16	19.5745	18.763	19.1985	19.7882	19.656	NaN	NaN	NaN	NaN	NaN
XPO1	Exportin-1	A0A7I2V488;A0A7I2V6B9;A0A7I2V2S3;A0A7I2V2H0;A0A7I2V3W6;A0A7I2V2Y6;A0A7I2V461;O14980	3.55115	3.20165	1.57887	3	7.2	11	19.2127	19.8651	20.0791	19.9022	19.5355	NaN	NaN	NaN	NaN	NaN
GTF3C1	General transcription factor 3C polypeptide 1	Q12789	3.54546	3.19697	1.39704	21	16.6	73	19.6452	19.4505	19.591	19.8039	19.449	NaN	NaN	NaN	NaN	NaN
BPTF	Nucleosome-remodeling factor subunit BPTF	Q12830;E7ETD6;E9PE19;A0A2R8Y7Q1;F5GXF5	3.53861	3.19213	1.91469	17	9.3	60	19.7613	19.6345	19.6915	19.5922	19.6753	NaN	NaN	NaN	NaN	NaN
STUB1	E3 ubiquitin-protein ligase CHIP	Q9UNE7;H3BS86	3.5367	3.19121	2.18815	10	35.3	36	20.4505	20.1321	20.6591	20.5326	20.8869	NaN	NaN	19.4857	NaN	NaN
BUD13	BUD13 homolog	Q9BRD0	3.52743	3.18293	2.19505	11	17	45	20.3305	20.241	20.4897	20.4899	20.7885	NaN	NaN	NaN	NaN	NaN
HSPA4L	Heat shock 70 kDa protein 4L	O95757;D6RJ96;E9PDE8	3.50263	3.15913	1.29051	8	13.1	22	19.403	19.4827	19.8591	20.188	19.8154	NaN	NaN	NaN	NaN	NaN
NUP93	Nuclear pore complex protein Nup93	Q8N1F7;H3BVG0;H3BM93	3.49212	3.14961	1.68041	13	19.4	39	19.6988	19.537	20.2747	20.2642	20.1521	NaN	NaN	NaN	NaN	NaN
POLR2I	DNA-directed RNA polymerase II subunit RPB9	P36954;K7EKS1	3.46557	3.12504	1.92388	5	74.4	23	20.0587	19.2737	19.8868	19.4689	20.057	NaN	NaN	NaN	NaN	NaN
IK	Protein Red	Q13123;E7EQZ7	3.43611	3.09655	1.87572	26	45.6	193	22.9256	22.7549	22.9728	23.1226	22.6807	21.6096	21.3397	21.4807	19.9539	20.694
TUBB4B;TUBB4A	Tubulin beta-4B chain;Tubulin beta-4A chain	P68371;P04350	3.41236	3.07378	1.12206	2	7.9	19	19.3183	19.0814	18.9343	19.4018	19.0918	NaN	NaN	NaN	NaN	NaN
EWSR1	RNA-binding protein EWS	B0QYK0;Q01844;A0A0D9SFL3;C9JGE3	3.39036	3.05277	1.95568	2	7	20	19.9862	20.8538	19.7546	20.3626	19.7926	NaN	NaN	NaN	NaN	NaN
INTS6	Integrator complex subunit 6	Q9UL03;B3KQH5;G5E9X1	3.37867	3.04205	1.27425	9	11.6	24	19.1244	19.3282	18.3972	18.8431	18.8396	NaN	NaN	NaN	NaN	NaN
DDX46		A0A0C4DG89	3.37576	3.04038	0.978183	1	2.4	16	18.5273	18.7571	18.9583	18.9896	18.8647	NaN	NaN	NaN	NaN	NaN
LARP7	La-related protein 7	Q4G0J3;D6RFF0;H0YA82	3.37465	3.04038	0.995415	3	7	14	19.1968	18.6034	18.9619	19.2106	19.5704	NaN	NaN	NaN	NaN	NaN
TMEM209	Transmembrane protein 209	Q96SK2	3.37408	3.04038	1.13202	5	13.7	18	18.717	18.9514	19.0068	19.0407	18.9694	NaN	NaN	NaN	NaN	NaN
BMP2K	BMP-2-inducible protein kinase	H0Y9P1;Q9NSY1	3.36884	3.03708	1.36384	2	3	14	19.1361	19.0645	19.7226	19.5101	19.5299	NaN	NaN	NaN	NaN	NaN
DHX30	Putative ATP-dependent RNA helicase DHX30	H7BXY3;Q7L2E3	3.36685	3.03605	1.38076	4	3.8	15	19.0409	19.1125	19.1852	19.2702	19.2987	NaN	NaN	NaN	NaN	NaN
RBMX	RNA-binding motif protein. X chromosome;RNA-binding motif protein. X chromosome. N-terminally processed	P38159;H3BT71;H3BUY5	3.3609	3.03156	2.2504	7	16.9	340	24.1037	24.3034	23.1572	23.5074	22.6331	21.3782	22.0635	20.7152	20.8087	21.4871
TRRAP	Transformation/transcription domain-associated protein	F2Z2U4;H0Y4W2;Q9Y4A5	3.36043	3.03156	1.8887	5	1.4	14	20.8146	19.4302	19.6727	19.6734	19.6609	NaN	NaN	NaN	NaN	NaN
CPSF3L	Integrator complex subunit 11	Q5TA45;C9IYS7;A0A087WYI0;J3QRY6;C9J979	3.34658	3.01866	1.61054	8	16.8	29	20.3207	20.1391	19.5008	19.2024	19.6346	NaN	NaN	NaN	NaN	NaN
DLGAP5	Disks large-associated protein 5	Q15398	3.32349	2.99843	1.51707	12	19.5	34	19.068	19.3029	20.0596	20.0535	19.9982	NaN	NaN	NaN	NaN	NaN
TUFM	Elongation factor Tu. mitochondrial	P49411	3.32031	2.9962	1.02906	5	14.6	7	18.9385	19.0533	19.0355	19.4256	18.8743	NaN	NaN	NaN	NaN	NaN
MAX	Protein max	P61244;G3V5L1	3.3153	2.99213	2.99979	4	50	44	21.4108	21.0554	21.7919	21.1828	21.8285	NaN	20.1433	NaN	NaN	19.1153
PHF10	PHD finger protein 10	S5FZ81;Q8WUB8	3.28888	2.96761	0.791628	6	10.1	19	19.1641	19.2761	19.3023	19.2345	19.3103	NaN	NaN	NaN	NaN	NaN
C9orf78	Uncharacterized protein C9orf78	Q9NZ63	3.2804	2.96021	1.4791	5	26.6	22	19.2165	19.1868	19.2675	19.5886	19.2851	NaN	NaN	NaN	NaN	NaN
PAXIP1	PAX-interacting protein 1	Q6ZW49	3.27961	2.96021	2.09267	10	15.7	52	21.3928	21.1668	21.0639	20.9216	21.2199	20.0479	NaN	NaN	19.5465	19.2796
RPL11	60S ribosomal protein L11	P62913;Q5VVC8	3.26926	2.9508	3.39491	6	35.4	32	21.0636	21.4926	21.7352	22.1275	21.9829	20.4625	NaN	NaN	NaN	NaN
CBX3	Chromobox protein homolog 3	Q13185	3.26794	2.95041	3.4959	15	72.1	125	23.9562	24.2476	23.4243	23.3582	23.2792	20.5532	21.5641	NaN	20.4925	20.2437
RPS6	40S ribosomal protein S6	P62753;A2A3R7	3.23322	2.91663	1.18421	6	22.9	13	18.8429	19.1896	18.9841	19.8604	18.9136	NaN	NaN	NaN	NaN	NaN
SAP18	Histone deacetylase complex subunit SAP18	O00422;U3KPY7;H7BZW6	3.22788	2.91222	2.29502	11	70.6	49	21.6778	21.9029	20.9024	20.9166	20.6513	19.4673	19.7377	NaN	19.0626	NaN
POLR2M;GCOM1	DNA-directed RNA polymerase II subunit GRINL1A	P0CAP2;H8Y6P7	3.22333	2.90859	0.937646	5	17.9	13	19.1533	19.2361	19.345	19.2091	19.3667	NaN	NaN	NaN	NaN	NaN
NOSIP	Nitric oxide synthase-interacting protein	A0A075B6F9;Q9Y314;M0R3B2	3.19447	2.88067	1.919	6	33.2	21	19.7712	19.4921	19.8168	20.075	19.8138	NaN	NaN	NaN	NaN	NaN
HIST1H1E	Histone H1.4	P10412	3.16748	2.8546	1.15752	3	9.6	181	24.2434	24.312	24.3757	25.0972	24.8523	23.4067	23.1846	23.3155	23.2477	23.9387
LYAR	Cell growth-regulating nucleolar protein	Q9NX58;D6RDJ1	3.16459	2.85263	1.06286	4	14	11	18.9097	18.8471	19.5622	19.5677	19.5854	NaN	NaN	NaN	NaN	NaN
KIF22	Kinesin-like protein KIF22;Kinesin-like protein	Q14807;H3BRB3	3.13555	2.82544	1.14382	8	21.7	17	18.7144	19.0202	19.042	19.0328	18.8119	NaN	NaN	NaN	NaN	NaN
RSL1D1	Ribosomal L1 domain-containing protein 1	O76021;J3QSV6	3.13	2.8208	1.27358	7	13.1	14	19.0999	19.366	19.1334	19.3775	19.1312	NaN	NaN	NaN	NaN	NaN
LEO1	RNA polymerase-associated protein LEO1	Q8WVC0	3.11773	2.80945	1.67533	7	15.9	19	20.3471	19.7308	20.158	19.9346	20.3937	NaN	NaN	NaN	NaN	NaN
WBP4	WW domain-binding protein 4	O75554	3.11079	2.80342	1.24688	3	7.2	11	19.0045	18.9796	19.4232	19.0954	19.1549	NaN	NaN	NaN	NaN	NaN
PPP1R8	Nuclear inhibitor of protein phosphatase 1;Activator of RNA decay	A0A0A0MT09;Q12972	3.09856	2.7921	1.72432	5	25.4	15	19.0493	19.1964	19.8168	19.9066	19.0065	NaN	NaN	NaN	NaN	NaN
NUP205	Nuclear pore complex protein Nup205	Q92621	3.07909	2.77354	1.39589	8	3.9	37	19.7005	19.5823	19.7059	19.4537	19.594	NaN	NaN	NaN	NaN	NaN
RPL5	60S ribosomal protein L5	P46777;A0A2R8Y6J3	3.06984	2.76519	1.45247	10	34.7	17	19.6335	20.176	19.7816	19.7506	19.6505	NaN	NaN	NaN	NaN	NaN
TCEB3	Transcription elongation factor B polypeptide 3	A0A024RAC6;Q14241	3.03098	2.72724	1.36562	8	19.2	22	20.0493	19.5155	19.325	19.6311	19.2567	NaN	NaN	NaN	NaN	NaN
CCNB1	G2/mitotic-specific cyclin-B1	P14635;D6RHI0;E9PC90	3.02331	2.72048	0.750477	2	7.9	21	20.6193	20.9748	20.8383	21.2228	20.7026	20.2473	19.8444	20.1713	20.4041	19.9383
RBM22	Pre-mRNA-splicing factor RBM22	Q9NW64;E5RJW4;E5RHA8	2.99479	2.69376	1.53817	8	24.5	50	21.4886	21.5935	21.4561	21.5587	21.5509	19.9297	20.548	NaN	20.6574	19.872
MYEF2	Myelin expression factor 2	H0YKS1;A0A0C4DGV1;A0A087WUT0;A0A0A0MQW0;A0A0A0MR39;Q9P2K5	2.99045	2.69031	1.48469	1	7.9	6	19.6071	19.2007	20.0018	19.6757	20.2609	NaN	NaN	NaN	NaN	NaN
RTCB	tRNA-splicing ligase RtcB homolog	Q9Y3I0	2.98009	2.68085	1.27412	11	30.3	31	20.0571	20.3395	19.7049	19.6392	19.8668	NaN	19.1339	18.4765	NaN	NaN
SMARCE1	SWI/SNF-related matrix-associated actin-dependent regulator of chromatin subfamily E member 1	A0A2R8Y855;Q969G3;A0A2R8Y765;J3QKS7;A0A2R8Y7U4;A0A2U3TZQ7;A0A2R8Y7I9;A0A2R8Y4T4;A0A2R8YES3;B4DGM3;J3QR61	2.97549	2.67715	0.754103	12	45.2	70	21.9646	22.2254	22.1031	22.1669	21.8514	21.5089	21.3853	20.9901	21.0011	21.6556
SLU7	Pre-mRNA-splicing factor SLU7	O95391;E5RGM7;E5RK41	2.96411	2.66666	1.41025	8	15	22	19.5642	19.2771	19.6481	19.7688	19.5031	NaN	NaN	NaN	NaN	NaN
USP39	U4/U6.U5 tri-snRNP-associated protein 2	B9A018;Q53GS9;F8WC91	2.94726	2.6507	3.34437	3	5.8	10	21.6607	21.9417	22.3311	22.2151	22.2123	21.3214	NaN	NaN	NaN	NaN
EP300	Histone acetyltransferase p300	Q09472;A0A669KB12	2.94269	2.64702	1.71931	14	13.3	69	20.8577	20.3566	20.4884	20.3313	20.4954	19.2541	NaN	NaN	19.8585	NaN
CREM	cAMP-responsive element modulator	E9PAR2;G5E998;E9PB41;C9IYM9;C9K092;J3KR46;Q03060	2.93776	2.64298	1.70285	1	32.6	10	19.6341	19.8085	19.6999	19.3996	19.7119	NaN	NaN	NaN	NaN	NaN
HNRNPK	Heterogeneous nuclear ribonucleoprotein K	P61978;Q5T6W2	2.93639	2.64249	0.507108	36	69.5	312	22.9311	23.1699	23.0819	23.1653	22.8276	22.3017	22.7606	22.494	22.4582	22.6257
BRD8	Bromodomain-containing protein 8	B5MCW3;Q9H0E9;F8WBH2	2.92572	2.63271	2.40052	2	6	44	21.3473	21.0308	21.373	20.7113	21.2115	NaN	20.119	NaN	NaN	19.5027
DNAJC17	DnaJ homolog subfamily C member 17	Q9NVM6	2.92018	2.62805	1.1436	3	19.1	7	19.0402	18.6185	19.4915	18.9553	19.5769	NaN	NaN	NaN	NaN	NaN
INTS3	Integrator complex subunit 3	Q68E01	2.90948	2.61823	1.22113	12	13.9	38	19.5727	19.8292	19.5552	19.1708	19.3315	NaN	NaN	NaN	NaN	NaN
WDR33	pre-mRNA 3 end processing protein WDR33	Q9C0J8	2.90832	2.61795	2.51988	10	12.7	47	21.1552	20.8336	21.5563	21.4078	21.571	NaN	NaN	20.7079	NaN	NaN
INO80D	INO80 complex subunit D	Q53TQ3	2.90498	2.61628	1.3513	5	11.7	20	19.7344	19.7226	19.3922	19.4142	19.045	NaN	NaN	NaN	NaN	NaN
HNRNPUL2-BSCL2;HNRNPUL2	Heterogeneous nuclear ribonucleoprotein U-like protein 2	H3BQZ7;Q1KMD3	2.9049	2.61628	1.02092	16	38.1	63	21.6068	22.0876	21.6315	21.9252	21.0036	20.3911	20.413	20.8264	20.6695	20.8501
GATA1	Erythroid transcription factor	B7WNQ9;P15976	2.90005	2.61256	1.38587	6	18	30	19.6187	19.3971	19.7607	19.6999	19.6424	NaN	NaN	19.1008	NaN	NaN
FAM192A;NIP30	Protein FAM192A	Q9GZU8;H3BTI2;H3BTP8;H3BSY6;H3BP64;H3BUL4;H3BMX9;H3BQQ6;Q6P4H7;H3BSF0;H3BN22;H3BPF9	2.89944	2.61256	2.20951	10	33.1	26	19.2633	19.1313	20.6021	20.634	21.1326	NaN	NaN	NaN	NaN	NaN
PHIP	PH-interacting protein	Q8WWQ0	2.8937	2.60769	1.34366	8	6.1	14	19.0904	19.1823	18.6786	19.1878	18.8388	NaN	NaN	NaN	NaN	NaN
NOL9	Polynucleotide 5-hydroxyl-kinase NOL9	Q5SY16	2.88981	2.60468	1.39474	3	4.6	8	19.2415	19.5123	19.496	19.4899	19.6214	NaN	NaN	NaN	NaN	NaN
BYSL	Bystin	Q13895;F8WBL2	2.87821	2.59394	1.20847	3	13.7	11	19.1742	18.9131	19.2357	18.9558	18.9627	NaN	NaN	NaN	NaN	NaN
ABCF1	ATP-binding cassette sub-family F member 1	Q5STZ8;Q8NE71;H0YGW7	2.84756	2.56415	1.72053	14	22.1	40	19.6168	19.5781	19.684	19.7341	19.7416	NaN	NaN	NaN	NaN	NaN
JMJD1C	Probable JmjC domain-containing histone demethylation protein 2C	Q15652;A0A1W2PNZ9;H7BXU7	2.84541	2.56287	0.995924	3	1.9	10	19.0994	19.222	18.8151	19.1471	19.1108	NaN	NaN	NaN	NaN	NaN
TCEB2	Transcription elongation factor B polypeptide 2	A0A0B4J296;Q15370;B8ZZU8;I3L0M9	2.83192	2.55109	1.18265	3	62.1	12	19.2105	19.2108	19.3687	19.1401	19.8237	NaN	NaN	NaN	NaN	NaN
DEK	Protein DEK	H0Y993;A0A494C028;P35659;H0Y8X0;B4DFG0;D6RDA2	2.82969	2.54972	0.893738	9	27.6	22	18.6267	18.8306	18.489	18.9654	18.7567	NaN	NaN	NaN	NaN	NaN
KMT2B	Histone-lysine N-methyltransferase 2B	Q9UMN6;A0A669KBI7	2.82255	2.54344	0.790919	7	4.8	15	18.7738	19.1241	18.9948	19.0139	19.3022	NaN	NaN	NaN	NaN	NaN
AFF4	AF4/FMR2 family member 4	Q9UHB7;C9JCE0	2.81499	2.53709	1.29607	9	10.7	25	19.6439	19.5084	19.2968	18.4599	18.6369	NaN	NaN	NaN	NaN	NaN
SRPK1	SRSF protein kinase 1	H3BLV9;Q96SB4	2.81381	2.53709	1.16943	4	7.5	12	18.9738	NaN	19.3327	19.1777	19.0053	NaN	NaN	NaN	NaN	NaN
RPL12	60S ribosomal protein L12	P30050	2.81365	2.53709	1.43796	13	76.4	100	22.634	22.6862	23.5179	23.6647	23.8511	21.9644	21.3403	22.3423	21.8983	21.6187
CMTR1	Cap-specific mRNA (nucleoside-2-O-)-methyltransferase 1	Q8N1G2	2.81165	2.53618	0.535025	5	7.7	14	18.6952	18.7518	18.8204	18.8306	18.7523	NaN	NaN	NaN	NaN	NaN
EHMT1	Histone-lysine N-methyltransferase EHMT1	A0A1B0GV09;Q9H9B1;A0A1B0GVZ8;A0A1B0GUD1;A0A1B0GU48	2.81104	2.53618	0.843432	7	9.7	18	18.7064	19.0004	18.6624	19.2303	19.5459	NaN	NaN	NaN	NaN	NaN
EP400	E1A-binding protein p400	Q96L91	2.81007	2.53605	2.39797	46	24.8	198	21.8511	21.7577	21.6234	21.2843	21.4678	20.669	19.9326	17.8282	18.9864	18.5782
CMAS	N-acylneuraminate cytidylyltransferase	Q8NFW8	2.80467	2.53234	0.924197	8	28.3	38	22.8916	22.9292	22.7732	22.8032	22.8675	21.8737	22.3075	21.4405	21.585	22.437
AFF1	AF4/FMR2 family member 1	P51825;F5GXF9;A0A669KBI3	2.79303	2.52155	1.74431	6	8.4	20	20.203	20.1012	19.7822	19.2939	19.4575	NaN	NaN	NaN	NaN	NaN
ILF3	Interleukin enhancer-binding factor 3	Q12906	2.78556	2.51491	2.72694	15	31	55	21.4216	21.4088	20.9383	20.5391	20.7999	NaN	20.1104	NaN	NaN	NaN
ACTR5	Actin-related protein 5	Q9H9F9	2.76591	2.4961	1.21927	14	34.6	90	23.5793	23.3566	22.9592	22.3232	22.7105	22.2314	21.8595	21.6857	21.6756	21.3803
RPRD1B	Regulation of nuclear pre-mRNA domain-containing protein 1B	Q9NQG5;A2A2M0	2.75878	2.48981	1.00666	9	40.2	27	19.4645	19.6402	19.5078	19.4868	19.0281	NaN	NaN	NaN	NaN	NaN
SF3B1	Splicing factor 3B subunit 1	O75533	2.75515	2.48701	0.749586	40	38.6	205	22.3896	22.1255	22.4333	22.4578	21.9721	21.6772	21.6919	21.135	21.299	21.8273
INO80E	INO80 complex subunit E	Q8NBZ0;H3BNM4;J3KNE2	2.7481	2.48079	2.49827	8	41.4	31	21.4026	21.4596	20.7359	20.4686	20.285	19.5921	NaN	NaN	NaN	NaN
GPATCH1	G patch domain-containing protein 1	Q9BRR8	2.72607	2.45959	0.896311	3	6.2	8	18.9544	18.4544	18.8737	18.7258	NaN	NaN	NaN	NaN	NaN	NaN
SUPT16H	FACT complex subunit SPT16	Q9Y5B9	2.71834	2.45297	1.50844	5	6.4	13	20.1169	20.4392	19.2522	19.4931	19.0031	NaN	NaN	NaN	NaN	NaN
MAFF	Transcription factor MafF	Q9ULX9	2.71778	2.45297	1.21972	3	36	13	18.8413	18.8679	19.0106	18.9947	19.389	NaN	NaN	NaN	NaN	NaN
UBQLN1;UBQLN4	Ubiquilin-1;Ubiquilin-4	H0YDS0;Q9UMX0;Q9NRR5	2.6939	2.42991	1.04358	3	13.4	10	18.6822	19.4145	19.5764	19.8249	19.6907	NaN	NaN	NaN	NaN	NaN
RBM6	RNA-binding protein 6	P78332;E9PGM9;F8WCA5	2.68846	2.42529	1.31165	14	14.7	41	19.8775	19.5167	19.6846	19.9065	20.0607	NaN	NaN	NaN	NaN	NaN
EXOSC1	Exosome complex component CSL4	B1AMU7;B1AMU3;B1AMU4;Q9Y3B2;R4GNH9;R4GMQ7	2.68206	2.42053	1.3177	5	27.3	17	19.3926	19.2222	19.5746	19.6203	19.731	NaN	NaN	NaN	NaN	NaN
CCDC101	SAGA-associated factor 29 homolog	Q96ES7;H3BPL5	2.67675	2.41605	0.675975	4	16.7	11	19.0669	18.8148	19.0328	18.5206	18.8015	NaN	NaN	NaN	NaN	NaN
SERBP1	Plasminogen activator inhibitor 1 RNA-binding protein	Q8NC51	2.647	2.38712	1.36256	5	23	23	19.2684	19.1861	19.8459	20.074	19.8767	NaN	NaN	NaN	NaN	NaN
LSM5	U6 snRNA-associated Sm-like protein LSm5	Q9Y4Y9;B8ZZF8	2.64583	2.38676	2.64804	4	56	24	21.3725	21.4244	21.2116	20.6233	21.04	20.7351	NaN	NaN	NaN	NaN
PPIG	Peptidyl-prolyl cis-trans isomerase G;Peptidyl-prolyl cis-trans isomerase	A0A7I2V5Q5;Q13427;A0A7I2V629;E9PG73;C9JM79;C9JN15;A0A7I2V4F2	2.64233	2.38408	3.32064	13	16.5	68	22.8463	22.8641	22.8849	22.7557	22.8594	21.2634	20.8062	NaN	NaN	20.0196
ZMYM4	Zinc finger MYM-type protein 4	Q5VZL5;H7C1I7	2.63998	2.38325	1.2334	7	5.4	16	19.4417	19.7189	19.6509	19.5541	19.4371	NaN	NaN	NaN	NaN	NaN
PHF20	PHD finger protein 20	Q9BVI0	2.63988	2.38325	1.10055	5	8.3	13	19.3188	19.4316	19.6103	19.2355	19.5312	NaN	NaN	NaN	NaN	NaN
CXorf56	UPF0428 protein CXorf56	Q9H5V9	2.63742	2.38161	1.50446	3	16.7	11	19.2981	NaN	19.7307	19.4253	19.6277	NaN	NaN	NaN	NaN	NaN
SRSF10	Serine/arginine-rich splicing factor 10	Q5JRI1;O75494	2.63638	2.38138	1.35674	15	57	120	23.2193	23.7386	22.8671	23.2274	22.8072	22.2273	21.4166	21.7215	22.5677	21.1428
LSM4	U6 snRNA-associated Sm-like protein LSm4	V9GZ56;Q9Y4Z0;U3KQK1	2.61862	2.36442	1.69664	5	20.2	25	19.9923	19.8812	19.9495	19.7468	19.7513	NaN	NaN	NaN	NaN	NaN
TBRG1	Transforming growth factor beta regulator 1	Q3YBR2	2.61747	2.36409	1.32446	3	17.3	13	19.8699	19.5821	19.5107	18.864	19.0733	NaN	NaN	NaN	NaN	NaN
HIST1H1D	Histone H1.3	P16402	2.59936	2.34677	2.67366	3	9.5	18	20.573	20.8524	20.7413	21.6359	21.0304	20.5489	NaN	NaN	NaN	NaN
RREB1	Ras-responsive element-binding protein 1	Q92766;C9JU34	2.58805	2.33627	1.37021	11	9.8	25	19.9207	19.7288	19.5968	19.4363	19.9131	NaN	NaN	NaN	NaN	NaN
FANCA	Fanconi anemia group A protein	O15360;Q0VAP4;F5H8D5;H3BRX3;H3BQU6	2.5688	2.31783	1.46732	7	6.8	19	20.1033	19.97	19.3385	19.3948	19.3564	NaN	NaN	NaN	NaN	NaN
RAD21	Double-strand-break repair protein rad21 homolog	O60216	2.56672	2.31654	1.84535	16	21.4	66	20.6626	20.2213	20.9711	20.8614	20.9993	18.7795	19.4899	19.0156	NaN	19.7779
LIG3	DNA ligase 3	P49916	2.56408	2.31471	1.10292	2	2.9	14	19.3561	19.2509	19.4527	19.3946	19.2353	NaN	NaN	NaN	NaN	NaN
MEAF6	Chromatin modification-related protein MEAF6	Q9HAF1	2.55533	2.30755	1.87424	4	29.8	14	20.5864	20.7197	20.1505	19.5901	19.005	NaN	NaN	NaN	NaN	NaN
SYMPK	Symplekin	Q92797;M0R3C7;A0A087WUE9	2.54668	2.29969	0.964739	5	7.4	12	18.9957	18.5799	19.0754	19.1767	18.9238	NaN	NaN	NaN	NaN	NaN
SNRPD2	Small nuclear ribonucleoprotein Sm D2	P62316	2.53656	2.29037	1.35078	9	68.6	53	21.8103	21.783	22.3781	21.8597	21.2668	21.0579	20.7905	20.6108	19.4943	20.3905
GPALPP1	GPALPP motifs-containing protein 1	Q8IXQ4;A0A0A0MRI1	2.53439	2.28899	0.731952	4	16.2	20	18.7704	18.7683	18.9402	18.4053	18.535	NaN	NaN	NaN	NaN	NaN
DGCR14	Protein DGCR14	Q96DF8;F8WEF8	2.53322	2.2886	0.889722	6	20.4	19	19.4287	19.2995	19.4555	19.5441	19.4342	NaN	NaN	NaN	NaN	NaN
CACYBP	Calcyclin-binding protein	Q9HB71	2.52955	2.28621	2.20636	3	13.2	12	20.6865	NaN	20.6431	20.3855	20.9218	NaN	NaN	NaN	NaN	NaN
HMG20A	High mobility group protein 20A	Q9NP66	2.52925	2.28621	0.948075	8	21	22	19.1945	18.7938	19.3481	19.3132	19.2154	NaN	NaN	NaN	NaN	NaN
MYH9	Myosin-9	P35579	2.51994	2.27769	1.33218	3	3.9	14	19.502	19.8297	19.4305	18.8436	NaN	NaN	NaN	NaN	NaN	NaN
ATF7IP	Activating transcription factor 7-interacting protein 1	Q6VMQ6	2.51728	2.27589	1.15341	3	2.7	16	19.6343	19.6424	19.3501	19.4154	19.652	NaN	NaN	NaN	NaN	NaN
MED23	Mediator of RNA polymerase II transcription subunit 23	Q5JWT2;Q9ULK4	2.51657	2.27589	0.880134	11	10.8	30	19.3885	19.7175	19.2345	18.9622	19.2805	NaN	NaN	NaN	NaN	NaN
HNRNPAB		D6R9P3;D6RD18;D6RBZ0	2.51078	2.27088	1.96943	2	12.5	30	20.5422	21.0327	21.0703	20.6944	20.8788	19.6239	NaN	NaN	NaN	20.1929
TH1L;NELFCD	Negative elongation factor C/D	H0UI80;X6RLT1;Q8IXH7	2.49136	2.25224	1.08712	11	26	33	19.2275	19.8238	19.1559	18.9094	19.0644	NaN	NaN	NaN	NaN	NaN
CTCF	Transcriptional repressor CTCF	A0A2R8YFL0;P49711;A0A2R8Y595	2.48774	2.24939	3.77081	15	25	70	23.9071	23.3899	24.4653	24.2033	24.5587	21.792	21.9718	21.5093	NaN	NaN
HSPA5	78 kDa glucose-regulated protein	P11021;A0A7P0TB36;A0A7P0TAI0	2.48568	2.24889	2.24375	23	39.4	86	21.3936	21.9179	20.7374	20.2749	21.3132	19.2975	20.219	18.7229	NaN	18.8082
KAT5	Histone acetyltransferase KAT5	Q92993;H0YEP0	2.46245	2.22644	1.22641	7	14.2	25	19.627	19.4725	18.9623	18.9873	18.9531	NaN	NaN	NaN	NaN	NaN
DNMT3B	DNA (cytosine-5)-methyltransferase 3B	Q9UBC3	2.45978	2.22486	0.678913	4	4.7	5	18.8041	18.7222	18.7159	18.8937	18.7655	NaN	NaN	NaN	NaN	NaN
HNRNPR	Heterogeneous nuclear ribonucleoprotein R	O43390;A0A6Q8PEX7;B4DT28;A0A6Q8PH31;A0A6Q8PH35	2.45932	2.22486	2.45082	12	20.4	48	21.0348	21.6178	20.7146	20.4493	19.934	NaN	NaN	NaN	NaN	20.3644
JUN	Transcription factor AP-1	P05412	2.45444	2.22074	0.978508	4	25.4	10	19.0966	18.7068	19.3747	19.1296	18.8947	NaN	NaN	NaN	NaN	NaN
SNRPC	U1 small nuclear ribonucleoprotein C	P09234;A0A0A0MRR7	2.44863	2.2157	4.23863	5	26.4	46	24.4137	24.2347	24.7521	24.914	25.0185	22.3389	NaN	22.5645	NaN	21.3112
PBRM1	Protein polybromo-1	Q86U86	2.42898	2.19681	1.91241	7	7.2	10	20.3688	19.8381	19.6477	20.2537	NaN	NaN	NaN	NaN	NaN	NaN
KCTD9	BTB/POZ domain-containing protein KCTD9	Q7L273	2.42599	2.19459	1.29091	13	41.1	44	19.4793	19.6531	19.5239	19.4558	19.1817	NaN	NaN	NaN	NaN	NaN
RNPS1	RNA-binding protein with serine-rich domain 1	H3BV80;H3BMM9;H3BTC0;Q15287;H3BPG5;H3BMS0	2.42377	2.19314	2.6115	12	41.7	88	22.4633	22.7581	22.562	22.5991	22.6084	21.2372	20.7317	20.4187	NaN	20.015
TFIP11	Tuftelin-interacting protein 11	Q9UBB9	2.41654	2.18669	0.725449	5	6.7	13	19.1614	19.1135	18.9243	18.9222	18.8907	NaN	NaN	NaN	NaN	NaN
DDX42	ATP-dependent RNA helicase DDX42	Q86XP3;A0A0A0MSJ0	2.41566	2.18669	1.94712	9	16.4	30	20.5934	20.6394	20.9912	21.1306	21.0104	20.7828	NaN	NaN	NaN	NaN
BAP1	Ubiquitin carboxyl-terminal hydrolase;Ubiquitin carboxyl-terminal hydrolase BAP1	F8W6N3;Q92560	2.41503	2.18669	1.83593	8	16.5	31	20.9854	20.6569	20.5311	20.255	20.5368	NaN	20.5156	NaN	NaN	NaN
C2orf49	Ashwin	Q9BVC5;C9J4K0	2.40864	2.18106	1.06868	8	39.7	24	19.0037	18.843	19.1689	19.1412	19.1081	NaN	NaN	NaN	NaN	NaN
NHP2L1	NHP2-like protein 1;NHP2-like protein 1. N-terminally processed	P55769;B1AHD1;A0A3B3IUA2	2.38885	2.16202	1.45895	13	56.2	63	21.589	20.9043	21.7777	21.7403	21.5727	20.5952	20.2614	20.127	NaN	20.5269
ELAVL1	ELAV-like protein 1	Q15717	2.38181	2.15614	1.47983	3	8	16	19.2397	19.5997	19.4611	19.3714	19.4546	NaN	NaN	NaN	NaN	NaN
ACTC1;ACTA1	Actin. alpha cardiac muscle 1;Actin. alpha skeletal muscle	P68032;P68133;A6NL76	2.38145	2.15614	1.56166	2	8.8	15	20.0984	20.1131	20.3702	19.6158	19.2445	NaN	NaN	NaN	NaN	19.5389
KAT8	Histone acetyltransferase KAT8	Q9H7Z6	2.37649	2.15194	1.69843	2	7.4	12	20.4543	20.4214	20.2398	19.7149	NaN	NaN	NaN	NaN	NaN	NaN
PDLIM7	PDZ and LIM domain protein 7	D6RH06;Q9NR12;D6RF83;H7BYK4	2.36713	2.14333	0.701644	3	17.4	8	18.5079	18.5664	18.4577	18.5286	18.7787	NaN	NaN	NaN	NaN	NaN
CEBPB	CCAAT/enhancer-binding protein beta	P17676	2.34969	2.12777	0.748391	3	8.7	13	18.6658	18.4371	19.1724	18.9598	19.1486	NaN	NaN	NaN	NaN	NaN
SUGP1	SURP and G-patch domain-containing protein 1	Q8IWZ8;B4DVK3;V9GZ08	2.34932	2.12777	1.00785	6	12.2	16	19.4499	18.9191	19.5097	18.9945	19.3471	NaN	NaN	NaN	NaN	NaN
MRGBP	MRG/MORF4L-binding protein	Q9NV56	2.33958	2.11878	1.21208	4	17.2	12	19.2022	18.6072	19.3247	18.4766	19.8032	NaN	NaN	NaN	NaN	NaN
YY1;ZFP42	Transcriptional repressor protein YY1;Zinc finger protein 42 homolog	H0YJV7;P25490;Q96MM3;H0YJU4	2.32375	2.1037	2.11877	2	25.3	36	20.6665	20.6335	20.3337	19.8848	20.2197	20.2523	NaN	NaN	NaN	NaN
EXOSC3	Exosome complex component RRP40	Q9NQT5	2.30546	2.08615	2.91527	4	34.9	21	21.0035	21.0976	21.6103	21.6516	21.8473	NaN	NaN	NaN	21.4319	NaN
C1orf52	UPF0690 protein C1orf52	Q8N6N3	2.2991	2.08053	1.06436	2	13.2	12	18.6901	18.6873	19.5688	19.1659	19.2494	NaN	NaN	NaN	NaN	NaN
DDX23	Probable ATP-dependent RNA helicase DDX23	Q9BUQ8	2.29403	2.07621	1.03985	20	19.6	90	21.2909	21.6011	21.6761	21.5572	21.1283	21.1424	19.9936	20.3923	19.7564	20.7698
RPRD1A	Regulation of nuclear pre-mRNA domain-containing protein 1A	Q96P16;K7EP82;A0A0C4DGQ6	2.2904	2.07372	0.77655	3	17.6	11	18.4516	19.1537	18.7238	18.9982	18.8328	NaN	NaN	NaN	NaN	NaN
TMA16	Translation machinery-associated protein 16	H0Y9X1;Q96EY4;D6RA57	2.29005	2.07372	0.98865	6	26.9	13	18.8509	18.9404	18.8837	18.934	19.3615	NaN	NaN	NaN	NaN	NaN
ZNF830	Zinc finger protein 830	Q96NB3	2.27389	2.05829	1.10105	3	16.1	11	19.1296	19.0955	19.7075	19.6298	NaN	NaN	NaN	NaN	NaN	NaN
SNRNP27	U4/U6.U5 small nuclear ribonucleoprotein 27 kDa protein	Q8WVK2;H0YBW5	2.27301	2.05815	1.33586	3	18.7	11	19.6166	19.1183	19.4852	19.6949	19.8902	NaN	NaN	NaN	NaN	NaN
RPS20	40S ribosomal protein S20	P60866;E5RJX2;A0A7P0S5H5	2.26416	2.05004	3.33357	8	52.9	42	22.3988	22.5389	22.6217	23.1517	22.925	NaN	NaN	21.6553	NaN	21.3431
EIF4G1	Eukaryotic translation initiation factor 4 gamma 1	E7EX73;E9PGM1;E7EUU4;A0A7I2Y1C3;Q04637;H7C044	2.2478	2.03661	1.27258	4	5.1	14	18.209	18.2355	19.4205	19.813	19.0944	NaN	NaN	NaN	NaN	NaN
U2AF2	Splicing factor U2AF 65 kDa subunit	P26368;K7ENG2	2.23655	2.02682	2.11331	9	21.5	55	21.1644	21.6	21.5727	22.0566	21.0666	20.0696	NaN	20.6271	NaN	19.9315
ZC3H8	Zinc finger CCCH domain-containing protein 8	A0A0C4DGZ1;Q8N5P1	2.23655	2.02682	0.993317	3	21.5	12	19.1107	19.0397	19.4671	19.1165	19.0725	NaN	NaN	NaN	NaN	NaN
TCERG1	Transcription elongation regulator 1	O14776;A0A7P0T8N8;G3V220	2.22693	2.01793	2.2619	22	21.2	71	22.1638	22.619	22.0636	22.1744	22.2758	20.7078	21.6053	19.8893	19.8126	NaN
CENPF	Centromere protein F	P49454	2.22526	2.01698	1.05796	7	3.8	18	19.0114	18.9803	19.0195	19.5712	19.4742	NaN	NaN	NaN	NaN	NaN
ARL6IP4	ADP-ribosylation factor-like protein 6-interacting protein 4	A0A0C4DG62;F8WCT1;Q66PJ3;F5GYV5;H7BZV4;F8WEP2;A0A0C4DH18;F5H7X4	2.22317	2.01562	0.834148	4	26.1	19	19.1697	19.1464	19.0815	19.5175	19.0097	NaN	NaN	NaN	NaN	NaN
PLRG1	Pleiotropic regulator 1	O43660;D6RA26	2.22159	2.01476	2.37691	10	25.5	53	22.6075	22.3431	22.3104	23.1615	22.4481	21.3843	20.8744	20.7018	NaN	20.2002
NFATC2	Nuclear factor of activated T-cells. cytoplasmic 2	Q13469	2.21712	2.01101	1.20702	10	18.7	27	19.132	19.0647	19.4187	19.4249	19.3856	NaN	NaN	NaN	NaN	NaN
PHF5A	PHD finger-like domain-containing protein 5A	Q7RTV0	2.21285	2.00747	0.670595	7	70.9	74	23.0593	22.5309	23.4815	23.3159	23.4482	22.579	22.5443	22.5844	22.4287	22.3464
LACTB	Serine beta-lactamase-like protein LACTB. mitochondrial	P83111	2.2112	2.00684	1.70937	16	36.7	48	20.3013	20.386	19.3885	18.7893	19.2921	NaN	NaN	NaN	NaN	NaN
PKP3	Plakophilin-3	Q9Y446;E9PRW6;E9PKC4	2.21078	2.00684	1.45593	14	18.6	41	19.3527	19.3588	19.6877	19.9805	19.7825	NaN	NaN	19.5805	NaN	NaN
RAE1	mRNA export factor	P78406;E9PQ57;E9PPG9	2.20616	2.00294	1.02263	8	36.7	23	19.566	19.4175	19.055	19.0179	18.9618	NaN	NaN	NaN	NaN	NaN
KMT2A	Histone-lysine N-methyltransferase 2A;MLL cleavage product N320;MLL cleavage product C180	Q03164	2.17446	1.97196	0.9528	9	3.8	33	18.5918	18.7548	18.7834	19.2051	19.1641	NaN	NaN	NaN	NaN	NaN
EIF3D	Eukaryotic translation initiation factor 3 subunit D	O15371;B0QYA5	2.16864	1.96685	1.04127	7	23.5	16	18.3735	18.9116	19.476	19.8205	19.4942	NaN	NaN	NaN	NaN	NaN
UBR4	E3 ubiquitin-protein ligase UBR4	Q5T4S7	2.16233	1.96197	0.75558	10	3.6	28	19.2948	19.3209	18.8767	19.181	18.89	NaN	NaN	NaN	NaN	NaN
SRP14	Signal recognition particle 14 kDa protein	P37108;H0YLA2	2.15943	1.95978	4.11065	10	52.2	75	24.0038	23.9264	24.2531	24.1153	24.3998	22.7678	NaN	22.8397	NaN	NaN
LRWD1	Leucine-rich repeat and WD repeat-containing protein 1	Q9UFC0;H7C5S6	2.15535	1.95642	1.52164	6	12.5	24	19.9136	19.8214	20.2322	20.0403	20.2093	19.8103	NaN	NaN	NaN	NaN
BLM	Bloom syndrome protein	H0YNU5;P54132;A0A7P0TBM9;A0A3B3IT82;H0YLV8	2.14125	1.94315	1.58299	12	14.3	50	20.6252	20.5436	20.4901	20.8399	20.4203	NaN	NaN	20.1813	19.7883	NaN
RPSA	40S ribosomal protein SA	C9J9K3;A0A0C4DG17;P08865;F8WD59	2.14066	1.94315	0.666142	4	24.3	14	18.6959	18.9014	18.7566	19.0258	19.2975	NaN	NaN	NaN	NaN	NaN
MSH6	DNA mismatch repair protein Msh6	F8WAX8;P52701;F8W7G9;A0A087WWJ1	2.12959	1.93349	2.59408	5	48.1	15	21.3214	21.4299	NaN	21.9371	21.7404	NaN	NaN	NaN	NaN	NaN
CBX1	Chromobox protein homolog 1	K7ELA4;B5MD17;J3KS05;P83916;C9JWS9	2.11585	1.92095	2.00701	5	61.6	14	20.4798	20.9328	20.1823	20.057	NaN	NaN	NaN	NaN	NaN	NaN
HIST2H2BE;HIST1H2BB;HIST1H2BO;HIST1H2BJ;HIST3H2BB	Histone H2B type 2-E;Histone H2B type 1-B;Histone H2B type 1-O;Histone H2B type 1-J;Histone H2B type 3-B	Q16778;P33778;P23527;P06899;Q8N257	2.11564	1.92095	1.50546	5	11.9	16	19.8407	20.9918	18.783	19.8948	19.0042	NaN	NaN	NaN	NaN	NaN
HTATSF1	HIV Tat-specific factor 1	O43719	2.10747	1.91348	1.46433	5	15.5	23	19.644	19.4219	19.5524	19.8257	19.7212	NaN	NaN	NaN	NaN	NaN
VPS72	Vacuolar protein sorting-associated protein 72 homolog	Q15906;A0A1W2PPT2	2.10675	1.91347	1.35168	6	29.4	32	19.7735	19.8311	19.6787	19.5856	19.7003	19.4036	19.0837	NaN	NaN	NaN
SART1	U4/U6.U5 tri-snRNP-associated protein 1	O43290	2.09123	1.89865	0.634449	44	46.1	236	21.9718	22.1369	22.1586	22.2768	22.1166	21.9563	21.4364	21.6214	20.887	21.5874
WDR70	WD repeat-containing protein 70	Q9NW82;D6RIW8	2.08915	1.89727	0.837255	6	15.1	15	18.6908	18.8348	19.1495	19.1078	18.8257	NaN	NaN	NaN	NaN	NaN
DNMT1	DNA (cytosine-5)-methyltransferase 1	A0A7I2V5D0;P26358;A0A7I2YQA8;A0A7I2YQQ0;A0A7I2V490;A0A7I2V5F1;K7ENW7	2.06919	1.878	0.947216	10	7.9	17	19.1352	18.8543	19.1601	19.2122	19.2952	NaN	NaN	NaN	NaN	NaN
CHD2	Chromodomain-helicase-DNA-binding protein 2	O14647	2.06731	1.87682	0.989972	2	2.5	9	18.9193	19.081	19.3274	19.2515	18.6826	NaN	NaN	NaN	NaN	NaN
EXOSC10	Exosome component 10	Q01780	2.06428	1.87449	0.614222	5	9.2	12	18.557	18.0943	18.5008	18.6343	18.188	NaN	NaN	NaN	NaN	NaN
WAPAL	Wings apart-like protein homolog	Q7Z5K2	2.04473	1.85633	1.7212	9	13	25	18.7297	18.6239	20.1694	20.722	20.3204	NaN	NaN	NaN	NaN	NaN
KIAA0196	WASH complex subunit strumpellin	Q12768;E7EQI7	2.01114	1.82481	1.15387	22	23	53	19.414	19.5488	19.1667	18.7853	18.9815	NaN	NaN	NaN	NaN	NaN
TRA2B	Transformer-2 protein homolog beta	P62995;H7BXF3	2.01019	1.82456	2.53696	17	44.8	74	22.6693	23.52	21.6719	22.2734	21.1956	19.4393	20.9565	NaN	21.0655	19.6239
SUMO1	Small ubiquitin-related modifier 1;Small ubiquitin-related modifier	B8ZZN6;P63165;G2XKQ0;B8ZZJ0;B8ZZ67;B9A032	1.99797	1.81303	1.19574	4	20.5	16	19.1968	19.3486	19.208	19.0595	19.7657	NaN	NaN	NaN	NaN	NaN
ETV6	Transcription factor ETV6	P41212	1.98757	1.80331	1.0341	4	17	9	19.4454	18.9504	18.6608	18.7017	19.0729	NaN	NaN	NaN	NaN	NaN
ZNF512	Zinc finger protein 512	G3XAG1;Q96ME7	1.98401	1.80044	0.645996	2	7.4	10	18.6692	19.0266	18.8367	19.2544	18.7888	NaN	NaN	NaN	NaN	NaN
HIST1H2BC;HIST1H2BN;HIST1H2BM;HIST1H2BH;HIST2H2BF;HIST1H2BD;H2BFS;HIST1H2BK;HIST1H2BL	Histone H2B type 1-C/E/F/G/I;Histone H2B;Histone H2B type 1-M;Histone H2B type 1-N;Histone H2B type 1-H;Histone H2B type 2-F;Histone H2B type 1-D;Histone H2B type F-S;Histone H2B type 1-K;Histone H2B type 1-L	P62807;U3KQK0;Q99879;Q99877;Q93079;Q5QNW6;P58876;P57053;O60814;Q99880	1.96736	1.78447	0.698162	5	11.9	180	26.1329	26.4612	25.6466	26.049	25.3363	25.2001	25.4831	25.021	25.1336	25.2974
KPNB1	Importin subunit beta-1	Q14974;J3KTM9	1.95939	1.77719	1.43123	10	11.9	21	19.2868	20.023	19.7815	19.5389	NaN	NaN	NaN	NaN	NaN	NaN
ZNF280B	Zinc finger protein 280B	A0A0D9SEJ8;Q86YH2	1.95141	1.76989	0.874739	2	6.3	10	18.9072	18.664	18.9821	18.7454	19.1046	NaN	NaN	NaN	NaN	NaN
POLR1C	DNA-directed RNA polymerases I and III subunit RPAC1	A0A2R8Y8D6;E7EQB9;A0A2R8YEZ4;A0A2R8Y5D3;O15160;H0Y723	1.94142	1.76058	0.609332	2	12.6	5	18.7249	18.4101	NaN	18.6077	18.9027	NaN	NaN	NaN	NaN	NaN
U2AF1	Splicing factor U2AF 35 kDa subunit	P0DN76;Q01081	1.9387	1.75854	3.25267	5	24.6	44	23.0651	23.1015	23.4981	23.6117	23.4011	NaN	21.6292	22.2686	NaN	21.0756
PRPF3	U4/U6 small nuclear ribonucleoprotein Prp3	O43395	1.93393	1.75446	0.445227	25	38.2	147	22.0199	22.1804	22.0428	22.2675	21.8655	21.9549	21.6925	21.7299	21.2445	21.5282
EIF6	Eukaryotic translation initiation factor 6	B7ZBH1;P56537;F8WD20;A0A0B4J1Y7;F8WDS6	1.92661	1.74864	0.651374	2	22.2	10	18.8883	18.5409	18.7271	18.2686	18.686	NaN	NaN	NaN	NaN	NaN
RUVBL1	RuvB-like 1	Q9Y265;E7ETR0	1.92609	1.74864	1.427	43	81.8	260	22.9847	23.4203	22.3148	21.9991	22.6315	21.5714	22.3117	20.2756	21.4519	20.6049
TAL1	T-cell acute lymphocytic leukemia protein 1	P17542	1.91794	1.74117	1.42957	5	26	24	19.7292	19.7383	20.0246	19.9792	19.9584	19.9679	NaN	NaN	NaN	NaN
PHF6	PHD finger protein 6	Q8IWS0;A0A0D9SGE8;Q5JRC6	1.90859	1.7325	1.05309	7	26.8	24	19.4431	18.9351	19.7386	19.3096	19.5236	NaN	NaN	NaN	NaN	NaN
ADAR	Double-stranded RNA-specific adenosine deaminase	A0A7P0Z4F9;A0A3B3ISU1;A0A7P0Z4K3;P55265;A0A3B3ISX1;A0A3B3IRQ9;A0A3B3ITG9;A0A7P0TA14	1.90498	1.72956	0.676174	23	31	114	21.5997	21.8035	21.9264	21.9877	21.9574	21.1262	21.0536	21.4074	20.5553	21.7512
MDN1	Midasin	Q9NU22	1.89539	1.72065	1.08557	11	3.7	25	19.4375	19.5781	19.6861	19.2899	18.7941	NaN	NaN	NaN	NaN	NaN
MRE11A	Double-strand break repair protein MRE11A	P49959;F8W7U8	1.89089	1.71682	1.3317	9	18.4	32	19.392	19.7212	19.88	20.0568	19.8665	NaN	NaN	NaN	NaN	20.0254
YEATS4	YEATS domain-containing protein 4	F8W0J4;O95619	1.88885	1.71612	0.914697	4	15	18	19.3267	19.0478	18.6891	18.2928	19.5084	NaN	NaN	NaN	NaN	NaN
EEF1D	Elongation factor 1-delta	P29692;E9PK01;E9PRY8;A0A087X1X7;E9PMW7;E9PI39;E9PQ49;E9PPR1;E9PL12;E9PL71;E9PQZ1;E9PN91;H0YCK7;E9PIZ1	1.88787	1.71581	2.58445	9	34.5	48	21.5564	21.4876	21.1831	21.5922	21.2909	NaN	20.7264	NaN	NaN	20.8
CAPZA1	F-actin-capping protein subunit alpha-1	P52907	1.8776	1.7062	3.43761	5	39.2	45	23.3672	23.0433	23.228	23.8079	23.0058	NaN	22.1614	NaN	NaN	22.5816
USP42	Ubiquitin carboxyl-terminal hydrolase 42	Q9H9J4;C9JPC9	1.87371	1.70298	0.694083	6	6	20	18.7279	18.9291	18.7091	18.9197	18.4922	NaN	NaN	NaN	NaN	NaN
KPNA2	Importin subunit alpha-1	A0A7I2V351;A0A7I2V487;A0A7I2YQE1;P52292;A0A7I2V3Z3;J3QLL0;J3KS65	1.87148	1.70141	0.787596	23	50.2	130	21.5816	22.1892	21.2457	20.9083	21.125	20.7407	20.8718	20.3967	20.7864	20.3164
PHF20L1	PHD finger protein 20-like protein 1	A0A0A0MQS0;F8W9L8;A8MW92	1.85112	1.68172	0.933972	5	9.8	24	19.9525	20.0679	19.3502	19.1921	19.2626	19.5197	NaN	NaN	NaN	NaN
TERF2	Telomeric repeat-binding factor 2	Q15554;U3KQ35;H3BR06	1.84457	1.67649	0.863836	5	16.4	12	18.934	18.7153	18.9256	19.2977	18.8496	NaN	NaN	NaN	NaN	NaN
SMCHD1	Structural maintenance of chromosomes flexible hinge domain-containing protein 1	A6NHR9	1.80466	1.63791	1.64603	25	16.6	79	21.4927	21.9086	21.6488	21.3224	21.0974	20.1754	19.9488	NaN	20.6068	20.6726
NOLC1	Nucleolar and coiled-body phosphoprotein 1	A0A0A0MRM9;Q14978	1.80208	1.63598	0.839328	4	9	11	18.9822	19.1309	19.1045	19.1867	19.3361	NaN	NaN	NaN	NaN	NaN
INTS9	Integrator complex subunit 9	Q9NV88;G3XAN1	1.79633	1.63089	0.600509	6	11.9	11	19.3209	19.3421	18.9481	18.7794	18.8713	NaN	NaN	NaN	NaN	NaN
RUVBL2	RuvB-like 2	Q9Y230;M0R0Y3	1.76062	1.59651	0.828574	41	76.2	313	24.9825	25.2406	24.5916	24.2513	24.4586	24.2964	24.2911	23.2388	24.0215	23.5339
SETD5	SET domain-containing protein 5	E7EWN3;Q9C0A6;H0Y3R4	1.75306	1.58959	0.707816	4	4.3	18	18.705	18.745	18.8979	19.0424	19.3483	NaN	NaN	NaN	NaN	NaN
CUX1	Homeobox protein cut-like 1	P39880	1.74952	1.58737	1.02524	2	1.9	41	19.2219	19.0135	19.6772	19.454	19.4189	NaN	NaN	NaN	NaN	NaN
POLR3D	DNA-directed RNA polymerase III subunit RPC4	P05423;E5RHT4;E7EQ68	1.74275	1.58125	1.02678	5	20.9	15	18.5088	18.5324	19.7014	19.845	19.3811	NaN	NaN	NaN	NaN	NaN
HSPA4	Heat shock 70 kDa protein 4	A0A087WTS8;A0A087WYC1;P34932	1.73878	1.57793	0.72006	6	17.7	20	19.1601	18.9458	18.7493	19.2986	18.984	NaN	NaN	NaN	NaN	NaN
RPS7	40S ribosomal protein S7	P62081;B5MCP9;A0A2R8Y623	1.73069	1.57049	1.22767	6	27.3	34	19.5005	19.9623	19.9996	20.5559	20.0799	NaN	19.4391	NaN	NaN	19.5967
CGGBP1	CGG triplet repeat-binding protein 1	Q9UFW8	1.71339	1.55579	0.813909	4	28.1	18	19.1963	18.9517	19.1233	19.1823	19.6935	NaN	NaN	NaN	NaN	NaN
MAFG	Transcription factor MafG	O15525	1.70536	1.54839	0.835346	5	34.6	14	19.1788	18.8946	19.5681	19.035	19.4302	NaN	NaN	19.3892	NaN	NaN
DDX21	Nucleolar RNA helicase 2	Q9NR30	1.70182	1.5455	1.16727	23	35.5	101	21.5368	21.3853	21.0629	21.3668	20.3174	20.2388	20.3076	NaN	20.4325	20.2323
HIC2	Hypermethylated in cancer 2 protein	Q96JB3	1.69976	1.54408	0.924295	10	16.4	61	22.9911	23.0998	22.721	21.836	22.8602	22.1443	21.9757	20.9726	21.6075	22.1864
LEMD3	Inner nuclear membrane protein Man1	Q9Y2U8	1.67855	1.52352	0.672511	4	10.8	14	18.5785	18.5853	19.006	18.9531	18.6433	NaN	NaN	NaN	NaN	NaN
BCAS2	Pre-mRNA-splicing factor SPF27	O75934	1.65104	1.49666	1.12396	14	63.6	47	20.8067	21.6443	20.1765	20.2619	19.4049	19.1104	19.8109	19.0222	19.2342	19.4968
LRRC47	Leucine-rich repeat-containing protein 47	Q8N1G4	1.64393	1.49064	1.02344	8	18.7	25	18.9638	19.3896	19.402	18.9495	19.1593	NaN	NaN	NaN	NaN	NaN
KMT2D	Histone-lysine N-methyltransferase 2D	O14686	1.64374	1.49064	0.826958	21	6.9	56	20.8311	20.602	20.9879	20.5683	20.7151	20.8691	19.8202	NaN	20.0754	19.6652
RPS14	40S ribosomal protein S14	P62263;A0A2R8Y811;E5RH77	1.63221	1.47974	1.91063	8	47	25	21.1501	20.9358	21.0676	21.6504	21.3828	21.2984	20.5307	NaN	NaN	NaN
ZBTB33	Transcriptional regulator Kaiso	Q86T24	1.62264	1.47081	0.673438	4	7.9	13	18.53	18.7402	19.0089	19.1372	19.1425	NaN	NaN	NaN	NaN	NaN
RACGAP1	Rac GTPase-activating protein 1	Q9H0H5;F8VRD2;F8VWY4;F8W1E5	1.61314	1.46194	1.09131	3	8.7	11	18.8969	19.0718	19.176	18.9623	19.1164	NaN	NaN	NaN	NaN	NaN
SF1	Splicing factor 1	Q15637	1.59456	1.44464	0.533273	3	2.5	98	21.5979	21.5236	22.1977	22.208	22.0052	21.4745	21.3188	21.6094	20.8993	21.5641
NPAT	Protein NPAT	Q14207;H0YET3	1.5875	1.43821	0.672591	3	3.2	11	19.0938	18.689	18.3914	18.7105	19.051	NaN	NaN	NaN	NaN	NaN
EEF1B2	Elongation factor 1-beta	P24534	1.58361	1.43496	0.378259	4	20.9	40	21.2752	21.3522	21.3388	21.7883	21.4827	20.8136	20.8564	21.0765	21.2804	21.319
HIST1H2AC;HIST3H2A;HIST1H2AB	Histone H2A type 1-C;Histone H2A type 3;Histone H2A type 1-B/E	Q93077;Q7L7L0;P04908	1.57272	1.4247	1.9721	2	13.8	11	21.2069	22.2071	20.1605	21.8254	19.6602	NaN	NaN	NaN	20.0643	20.6184
MRTO4	mRNA turnover protein 4 homolog	Q9UKD2	1.57093	1.42354	1.01785	3	24.3	10	19.3979	19.4579	19.2786	19.1758	NaN	NaN	NaN	NaN	NaN	NaN
RAN	GTP-binding nuclear protein Ran	B5MDF5;P62826;J3KQE5;F5H018;B4DV51	1.56347	1.41671	2.07426	10	37.3	49	21.4892	21.148	21.8826	22.0678	21.9012	NaN	NaN	NaN	21.5711	21.3296
RANBP2	E3 SUMO-protein ligase RanBP2	P49792	1.55299	1.40686	3.58464	71	30.4	258	24.2785	24.3586	25.0042	25.1438	24.4401	24.0719	NaN	24.3669	NaN	20.0402
RECQL5	ATP-dependent DNA helicase Q5	O94762;J3QLU0	1.54158	1.39731	0.625985	6	8.1	15	19.0464	18.5799	18.2495	18.1539	18.3749	NaN	NaN	NaN	NaN	NaN
RPL23A	60S ribosomal protein L23a	K7EMA7;H7BY10;K7ERT8;A8MUS3;P62750;K7EJV9	1.54156	1.39731	2.16098	4	41.4	17	21.1506	21.8709	21.8134	21.9759	21.3923	NaN	NaN	21.405	NaN	21.354
PAF1	RNA polymerase II-associated factor 1 homolog	Q8N7H5;B4DGJ5	1.53613	1.39251	0.728511	7	12.4	24	19.2274	19.5065	18.9053	18.3106	18.371	NaN	NaN	NaN	NaN	NaN
PWP1	Periodic tryptophan protein 1 homolog	Q13610;B4DJV5	1.52834	1.38535	0.946342	4	12.2	12	19.2609	18.5908	19.3819	19.4069	19.7355	NaN	NaN	NaN	NaN	NaN
PPP2R1A	Serine/threonine-protein phosphatase 2A 65 kDa regulatory subunit A alpha isoform	P30153;C9J9C1;B3KQV6	1.52434	1.38198	1.14638	12	28.7	43	19.477	19.933	19.4081	19.2375	19.3613	NaN	NaN	NaN	NaN	19.7843
SCML2	Sex comb on midleg-like protein 2	Q9UQR0;B4DRC2	1.49982	1.35869	1.46197	9	21.3	34	20.2075	20.2042	20.419	20.6939	20.3831	NaN	NaN	20.2955	20.1655	NaN
CSTF2	Cleavage stimulation factor subunit 2	E7EWR4;P33240;E9PID8	1.48732	1.34682	2.15206	6	14.4	26	21.4987	21.0789	21.6848	21.6447	21.696	NaN	21.1443	21.4996	NaN	NaN
BUB1B	Mitotic checkpoint serine/threonine-protein kinase BUB1 beta	O60566	1.47883	1.33957	1.51513	4	8.8	12	18.977	NaN	19.7993	20.3357	19.8778	NaN	NaN	NaN	NaN	NaN
PCF11	Pre-mRNA cleavage complex 2 protein Pcf11	E9PQ01;O94913;E9PKN0	1.47059	1.33195	1.15446	15	19.4	28	19.6464	19.8218	19.2644	19.4908	19.6832	NaN	NaN	NaN	NaN	19.9109
SDCCAG3	Serologically defined colon cancer antigen 3	Q96C92;H7C331	1.45413	1.31637	1.11834	11	29.9	20	19.985	20.051	19.2155	18.6957	18.1776	NaN	NaN	NaN	NaN	NaN
EPC1	Enhancer of polycomb homolog 1	Q9H2F5;A0A590UJN0	1.45377	1.31637	1.08015	6	11.8	15	19.6036	19.1991	19.6267	19.2922	19.2521	NaN	NaN	NaN	NaN	NaN
ILF2	Interleukin enhancer-binding factor 2	Q12905;A0A0A0MRL0;B4DY09;X6R6Z1	1.44243	1.30625	1.2302	4	19.2	9	NaN	19.774	19.7476	19.7929	19.8558	NaN	NaN	NaN	NaN	NaN
CD2BP2	CD2 antigen cytoplasmic tail-binding protein 2	O95400	1.43569	1.30013	1.11785	8	25.5	40	19.9336	19.9408	19.8387	20.0355	19.923	19.4998	19.4837	19.525	NaN	NaN
CTNNBL1	Beta-catenin-like protein 1	Q8WYA6;A0A087WUB9	1.42449	1.28955	0.749685	16	26.6	81	21.1575	21.217	20.987	21.1969	20.857	20.8855	20.9969	20.4879	19.5728	19.724
TRMT112	Multifunctional methyltransferase subunit TRM112-like protein	Q9UI30;F5GX77;F5GYQ2	1.42276	1.28843	0.913671	4	45.6	22	19.3373	19.2373	19.6564	19.1793	19.679	NaN	NaN	19.1778	NaN	19.0978
RAD18	E3 ubiquitin-protein ligase RAD18	F8WE49;Q9NS91	1.41301	1.27929	0.51922	2	10.3	10	18.8717	18.3539	18.7562	18.7413	18.6201	NaN	NaN	NaN	NaN	NaN
MNAT1	CDK-activating kinase assembly factor MAT1	H0YJ92;H0YJF2;P51948	1.38563	1.25252	0.504036	4	24.9	8	18.1365	18.2928	NaN	18.6158	18.3793	NaN	NaN	NaN	NaN	NaN
VCP	Transitional endoplasmic reticulum ATPase	A0A7P0T8Q5;A0A7I2V540;P55072;A0A7P0TAW3;A0A7P0Z4C6;A0A7P0TAQ1;A0A7P0T8A3;C9JUP7	1.38457	1.25207	0.632584	7	15.4	13	18.4515	18.9244	18.7716	19.0669	18.6081	NaN	NaN	NaN	NaN	NaN
TOE1	Target of EGR1 protein 1	Q96GM8	1.36927	1.23738	1.44953	6	18	16	19.9502	19.7661	19.9632	20.1663	NaN	NaN	NaN	NaN	NaN	NaN
PAXBP1	PAX3- and PAX7-binding protein 1	Q9Y5B6	1.36501	1.23373	1.11525	4	5.3	7	19.6845	19.312	19.6878	19.5956	NaN	NaN	NaN	NaN	NaN	NaN
PIN1	Peptidyl-prolyl cis-trans isomerase NIMA-interacting 1	K7EN45;Q13526	1.35882	1.22815	0.726328	2	40	6	18.4706	18.3876	19.1205	18.5882	18.4434	NaN	NaN	NaN	NaN	NaN
ZFC3H1	Zinc finger C3H1 domain-containing protein	O60293	1.33678	1.20732	1.40096	6	4.7	14	20.0933	NaN	19.8429	20.1879	20.1521	NaN	NaN	NaN	NaN	NaN
SMARCC2	SWI/SNF complex subunit SMARCC2	Q8TAQ2;F8VXC8	1.33125	1.20239	1.13065	6	9.1	25	19.6717	20.03	19.5078	19.6317	19.186	NaN	NaN	NaN	NaN	20.2418
INTS2	Integrator complex subunit 2	J3KMZ7;Q9H0H0	1.30714	1.1793	0.487634	7	9.4	12	18.5378	18.4257	17.9773	18.0078	17.9471	NaN	NaN	NaN	NaN	NaN
RPL7	60S ribosomal protein L7	A8MUD9;P18124	1.30574	1.1793	0.387785	5	26	13	18.6406	18.7294	18.3192	18.0829	18.181	NaN	NaN	NaN	NaN	NaN
GINS4	DNA replication complex GINS protein SLD5;DNA replication complex GINS protein SLD5. N-terminally processed	Q9BRT9	1.30432	1.17848	0.546849	3	13.5	14	18.5283	18.2224	18.6036	19.0824	19.5338	NaN	NaN	NaN	NaN	NaN
