# Supplementary material for: High-sensitive nascent transcript sequencing reveals BRD4-specific control of widespread enhancer and target gene transcription
Source: Nat Commun. 2023 Aug 17;14:4971. doi: 10.1038/s41467-023-40633-y (PMC10435483; doi:10.1038/s41467-023-40633-y)
Supplement: Supplementary file 9 — Supplementary Data 6 [file 41467_2023_40633_MOESM9_ESM.xlsx]

## Sheet: Supplementary Data 6
Supplementary Data 6: Enhancer cloning primer sequences.
This file contains forward and reverse primers used for the generation of both sense (S) and antisense (AS) enhancer constructs that were employed for Gibson assembly with the pGL3 promoter vector. In addition, forward and reverse primers are listed for the amplification of the enhancer constructs used for conventional restriction enzyme cloning.
enhancer	cloning primer sequence
HS2_S	5’-AAATCGATAAGGATCCTCAAGCACAGCAAT-3’
	5’-ATCGGTCGACGGATCTAAGCCTCAGCATGA-3’
HS2_AS	5’-AAATCGATAAGGATCTAAGCCTCAGCATGA-3’
	5’-ATCGGTCGACGGATCCTCAAGCACAGCAAT-3’
Enhancer #1_S	5’-AAATCGATAAGGATCGGGGAGAGTTATGGA-3’
	5’-ATCGGTCGACGGATCGGGAAAGTCAATGAGG-3’
Enhancer #1_AS	5’-AAATCGATAAGGATCGGGAAAGTCAATGAGG-3’
	5’-ATCGGTCGACGGATCGGGGAGAGTTATGGA-3’
Enhancer #2	5’-TGCCGTCGACGTAGCTGTCCAGGCTGTGG-3’
	5’-GGCAGTCGACGGTGTTTTGAGCACTCCAGAAAG-3’
Enhancer #3_S	5’-AAATCGATAAGGATCACAGGGGACGC-3’
	5-ATCGGTCGACGGATCCTCATGTCGTTTATTTTCA-3’
Enhancer #3_AS	5’-AAATCGATAAGGATCCTCATGTCGTTTATTTTCA-3’
	5’-ATCGGTCGACGGATCACAGGGGACGC-3’
Enhancer #4_S	5’-AAATCGATAAGGATCTTGGATCTAAGGCAGAA-3’
	5’-ATCGGTCGACGGATCGAGGATGGCATCCG-3’
Enhancer #4_AS	5’-AAATCGATAAGGATCGAGGATGGCATCCG-3’
	5’-ATCGGTCGACGGATCTTGGATCTAAGGCAGAA-3’
Enhancer #5	5’-TGCCGGATCCATGTGTTTGTCGAGATGCTACAGC-3’
	5’-GGCAGGATCCTGTCACTCGGACATAACCAGGC-3’
Enhancer #6	5’-TGCCGGATCCCCTGGAGAAAAGTGCCCTCC-3’
	5’-GGCAGGATCCCTGAGCACATGGCCTCCTTC-3’
Enhancer #7	5’-TGCCGTCGACCAATTACCCAGATTGAGAATTCCGG-3’
	5’-GGCAGTCGACGAAGAGAAAGGGCATTTGCGG-3’
Enhancer #8_S	5’-AATCGATAAGGATCGCCGGGCTGAGCG-3’
	5’-TCGGTCGACGGATCAACACCCAGAATCTTTCCCC-3’
Enhancer #8_AS	5’-AATCGATAAGGATCAACACCCAGAATCTTTCCCC-3’
	5’-TCGGTCGACGGATCGCCGGGCTGAGCG-3’
Enhancer #9_S	5’-AATCGATAAGGATCTCTCAAGGCCATTTCTAAGCTGC-3’
	5’-TCGGTCGACGGATCAGGTGGAGGCTGAGGG-3’
Enhancer #9_AS	5’-AATCGATAAGGATCAGGTGGAGGCTGAGGG-3’
	5’-TCGGTCGACGGATCTCTCAAGGCCATTTCTAAGCTGC-3’
Enhancer #10	5’-TGCCGGATCCGTTCCAGATGGAAAGAACCCAAGAT-3’
	5’-GGCAGGATCCTTCAGGGCTGTTATGCAGTGTGTC-3’
