# Supplementary material for: High-sensitive nascent transcript sequencing reveals BRD4-specific control of widespread enhancer and target gene transcription
Source: Nat Commun. 2023 Aug 17;14:4971. doi: 10.1038/s41467-023-40633-y (PMC10435483; doi:10.1038/s41467-023-40633-y)
Supplement: Supplementary file 11 — Source Data [file 41467_2023_40633_MOESM11_ESM.xlsx]

## Sheet: Figure 3f
Figure 3f	Enhancer Assay
	pGL3 Control	HS2_wt_S	HS2_wt_AS	Enhancer 1_S	Enhancer 1_AS	Enhancer 2_S	Enhancer 2_AS	Enhancer 3_S	Enhancer 3_AS	Enhancer 4_S	Enhancer 4_AS	Enhancer 5_S	Enhancer 5_AS	Enhancer 6_S	Enhancer 6_AS	Enhancer 7_S	Enhancer 7_AS	Enhancer 8_S	Enhancer 8_AS	Enhancer 9_S	Enhancer 9_AS	Enhancer 10_S	Enhancer 10_AS
Datapoint 1	1	27.7568	16.9581	11.035	6.3283	6.48433	7.77924	1.97009	1.30833	3.27855	9.38029	6.41186	14.3614	5.93821	11.453	2.07878	5.17478	3.87702	1.10844	2.63611	1.74831	1.85926	1.36745
Datapoint 2	1	33.1317	20.4219	20.5608	8.28998	5.30327	4.95471	2.27833	0.981544	5.7191	9.36225	1.36567	9.94764	4.47459	10.2064	2.98324	3.80296	9.25498	0.920802	2.7663	1.9137	2.03168	1.39283
Datapoint 3	1	26.9556	26.0419	18.8008	6.35241	6.54846	5.4933	1.62554	0.727653	6.01483	15.189	3.75307	10.9565	3.69604	7.91522	2.64122	5.17723	5.04014	0.863291	2.72437	1.41613	2.23165	1.6098
Datapoint 4	1	27.3651				7.75735	4.98341	1.43989	0.637938			4.11876	10.94	4.46418	16.5413			3.77743	1.69108	2.36662

## Sheet: Figure 4e
Figure 4e

## Sheet: Supplementary Fig. 1b
Supplementary Fig. 1b
K562
	Concentration, µM	Replicate 1	Replicate 2	Replicate 3	average	STD
Datapoint 1	0	20627.2	25345.1	52910.9	32961.1	17437.4
Datapoint 2	100	68644.8	75018.9	113302	85655.4	24154.2
Datapoint 3	250	80696.8	100602	168737	116679	46169.4
Datapoint 4	500	153475	104486	107455	121805	27466.6
Datapoint 5	1000	131103	170657	171287	157682	23020.5
Datapoint 6	1500	161624	212505	250792	208307	44732.2

## Sheet: Supplementary Fig. 1c
Supplementary Fig. 1c
NIH3T3
	Concentration, µM	Replicate 1	Replicate 2	average	STD
Datapoint 1	0	15602.7	21392.9	18497.8	4094.24
Datapoint 2	100	63394	68341.4	65867.7	3498.32
Datapoint 3	250	97432.3	103879	100656	4558.37
Datapoint 4	500	133303	160443	146873	19191
Datapoint 5	1000	161632	128371	145001	23519.1
Datapoint 6	1500	243910	179494	211702	45549.5

## Sheet: Supplementary Fig. 1d
Supplementary Fig. 1d

## Sheet: Supplementary Fig. 6b
Supplementary Fig. 6b
H3K27ac signal intensity
	WT	A-485	dTAG7
WCE (norm. Tub.)	6560	2235.26	6958.56
WCE (norm. H2B)	7200.54	2236.38	6856.67
Chr (norm. H2B)	13062	10124.9	12900
% H3K27ac signal intensity used for the graph
	WT	A-485	dTAG7
WCE (norm. Tub.)	94.2724	32.1224	100
WCE (norm. H2B)	100	31.0585	95.2244
Chr (norm. H2B)	100	77.5146	98.7601
